# Supplementary material for: Human neuroepithelial stem cell regional specificity enables spinal cord repair through a relay circuit
Source: Nat Commun. 2018 Aug 24;9:3419. doi: 10.1038/s41467-018-05844-8 (PMC6109094; doi:10.1038/s41467-018-05844-8)
Supplement: Supplementary file 4 — Supplementary Data 1 [file 41467_2018_5844_MOESM4_ESM.xlsx]

## Sheet: module 1, nGenes=11742
GO Terms	Number of Genes	P Value	Gene Names
GO:0010467~gene expression	2216	1.32953e-25	MEF2B, MEF2A, AIF1, RORC, ZNF782, RCE1, RORB, SART3, WTAP, USP51, BTK, MAMSTR, ZNF778, ZNF777, ZSCAN9, ZNF776, MAK16, DIRAS3, ZNF775, DHX37, ZNF773, FOXF1, ZNF772, FOXF2, RPLP1, ZNF397, ZNF395, DHX36, ZNF394, PTBP2, DHX32, TBPL1, IKBKAP, PCBD2, BRAF, BARHL1, BARHL2, ZNF791, ZNF792, ISG20L2, SARS2, ZNF37A, JUP, ZNF788, EIF2AK1, ZNF789, AQR, SCYL1, ZNF784, DHX29, ZNF783, ASCC3, ZNF786, ZNF785, ZNF3…
GO:0016070~RNA metabolic process	1942	1.07982e-21	MEF2B, MEF2A, RORC, ZNF782, RORB, SART3, WTAP, USP51, BTK, ZNF778, MAMSTR, ZNF777, ZSCAN9, ZNF776, ZNF775, MAK16, DHX37, ZNF773, FOXF1, ZNF772, FOXF2, RPLP1, ZNF397, ZNF395, DHX36, ZNF394, PTBP2, DHX32, TBPL1, IKBKAP, PCBD2, BARHL1, BARHL2, ZNF791, ZNF792, ISG20L2, SARS2, ZNF37A, JUP, ZNF788, ZNF789, AQR, SCYL1, ZNF784, DHX29, ZNF783, ASCC3, ZNF786, ZNF785, ZNF383, EIF2AK2, EIF2AK3, ZNF382, GATB,…
GO:0007005~mitochondrion organization	337	2.25389e-16	MRPL40, MEF2A, MRPL42, MRPL41, U2AF2, SNIP1, WDR75, HTRA2, MTG1, COL4A3BP, MTG2, MRPL37, MRPL32, MRPL33, MRPL35, APOO, MRPL53, ACAA2, OPA3, MTERF1, C12ORF65, MRPL51, MRPL50, UGCG, SYNJ2BP, PPARGC1A, PPARGC1B, C10ORF2, MARK2, LETM1, HUWE1, MLLT11, MRPL49, MRPL47, ATPIF1, MRPL45, MRPL46, FASTKD5, SURF1, MRPL43, GATB, MRPL44, GATC, HSD17B10, GGCT, MTX3, CHCHD1, MTX2, MTX1, CHCHD2, CHCHD5, CHCHD4, BC…
GO:0051171~regulation of nitrogen compound metabolic process	1798	3.24905e-14	MEF2B, MEF2A, AIF1, RORC, ZNF782, RORB, WTAP, USP51, BTK, ZNF778, MAMSTR, ZNF777, ZSCAN9, ZNF776, ZNF775, ZNF773, FOXF1, ZNF772, FOXF2, ZNF397, DHX36, ZNF395, ZNF394, PTBP2, TBPL1, IKBKAP, PCBD2, BARHL1, BARHL2, ZNF791, ZNF792, ZNF37A, JUP, ZNF788, EIF2AK1, ZNF789, SCYL1, ZNF784, ZNF783, ASCC3, ZNF786, ZNF785, ZNF383, EIF2AK2, EIF2AK3, ZNF382, GATC, NFKBIB, NFKBIA, MYBL1, ATN1, ZNF799, ZNF398, ES…
GO:0043933~macromolecular complex subunit organization	1054	7.9907e-14	HRAS, PPP2R5B, AIF1, REST, SART3, USP51, TMEM141, CUL3, EPC2, VPS4B, VMA21, CAB39, PTBP2, IKBKAP, PCBD2, BRAF, MECP2, ARPIN, MECOM, JUP, OGFOD1, F5, SERPINF2, RYR3, MAPK3, MAPK9, EIF2AK2, EIF2AK3, MCTS1, UNC13B, CRTC3, CRTC2, HACL1, CHCHD1, AHCTF1, CHCHD5, ARF6, RIC3, XAB2, PDSS1, ARFGEF1, PDSS2, PFN2, PFN4, RAC1, ISY1, YEATS4, TMEM120B, ASXL1, ACACA, VDAC2, ATM, SEPT11, SRSF5, RGS2, ARF1, TAF1B,…
GO:2000112~regulation of cellular macromolecule biosynthetic process	1636	2.01194e-13	MEF2B, MEF2A, RORC, ZNF782, RORB, USP51, BTK, ZNF778, MAMSTR, ZNF777, ZSCAN9, ZNF776, ZNF775, ZNF773, FOXF1, ZNF772, FOXF2, ZNF397, DHX36, ZNF395, ZNF394, TBPL1, IKBKAP, PCBD2, BARHL1, BARHL2, ZNF791, ZNF792, ZNF37A, ZNF788, JUP, EIF2AK1, ZNF789, SCYL1, ZNF784, ZNF783, ASCC3, ZNF786, ZNF785, ZNF383, EIF2AK2, EIF2AK3, ZNF382, GATC, NFKBIB, NFKBIA, MYBL1, ATN1, ZNF799, ZNF398, ESRRA, PAIP2, PAIP1, …
GO:0051641~cellular localization	1082	2.28258e-13	MEF2A, PPP2R5A, VPS54, USE1, BTK, CUL3, RUNDC1, AGTR2, FOXF1, RPLP1, VPS4B, LRRC4, PIK3CG, BRAF, KIF5A, UGCG, PIK3CD, F9, MARK2, JUP, NPC2, F5, SCYL2, RYR3, MAPK3, RYR2, MAPK7, UNC13C, EIF2AK3, UNC13B, RAD21L1, SDAD1, MTX3, MTX2, MTX1, RER1, NFKBIA, CACNB3, ARF6, BCL2L1, CHCHD4, RIC3, SCRIB, TMEM129, PFN2, TPGS1, RAC2, PFN4, RAC1, EFR3A, ZAP70, TAOK2, MOBP, ACACA, TMEM110, PIBF1, GAS8, KIF3C, ATM…
GO:0034645~cellular macromolecule biosynthetic process	2018	2.28762e-13	MEF2B, MEF2A, RORC, ZNF782, RORB, USP51, BTK, ZNF778, MAMSTR, ZNF777, ZSCAN9, ZNF776, ZNF775, ZNF773, FOXF1, ZNF772, FOXF2, RPLP1, ZNF397, ZNF395, DHX36, ZNF394, TBPL1, IKBKAP, PCBD2, BARHL1, BARHL2, ZNF791, ZNF792, SARS2, ZNF37A, JUP, ZNF788, EIF2AK1, ZNF789, SCYL1, ZNF784, DHX29, ZNF783, ASCC3, ZNF786, ZNF785, ZNF383, EIF2AK2, EIF2AK3, ZNF382, GATB, GATC, NFKBIB, NFKBIA, MYBL1, XAB2, ATN1, ZNF7…
GO:0010468~regulation of gene expression	1767	3.66182e-13	MEF2B, MEF2A, AIF1, RORC, ZNF782, RORB, SART3, WTAP, USP51, BTK, ZNF778, MAMSTR, ZNF777, ZSCAN9, ZNF776, ZNF775, DIRAS3, ZNF773, FOXF1, ZNF772, FOXF2, ZNF397, DHX36, ZNF395, ZNF394, PTBP2, TBPL1, IKBKAP, PCBD2, BRAF, BARHL1, BARHL2, ZNF791, ZNF792, ZNF37A, JUP, ZNF788, EIF2AK1, ZNF789, SCYL1, ZNF784, ZNF783, ASCC3, ZNF786, ZNF785, ZNF383, EIF2AK2, EIF2AK3, ZNF382, GATC, NFKBIB, NFKBIA, MYBL1, ATN…
GO:0071822~protein complex subunit organization	739	8.94612e-13	HCCS, HGSNAT, HRAS, PPP2R5B, AIF1, SART3, TMEM141, CTNNB1, CUL3, VPS4B, VMA21, CAB39, IKBKAP, MAGI2, BRAF, PCBD2, MAGI1, CRYAB, RXRA, RXRG, ARPIN, C10ORF2, ST13, OGFOD1, JUP, F5, TRAPPC9, SERPINF2, RYR3, MAPK3, TRAPPC5, FCHSD2, MAPK9, TRAPPC4, ZNHIT1, ATPIF1, TRAPPC1, ADAMTS3, EIF2AK2, ZNHIT6, UNC13B, ADAMTS2, SURF1, EIF2AK3, CRTC3, HACL1, CRTC2, CHCHD1, AHCTF1, NIFK, HFE, CHCHD5, ARF6, RIC3, KCN…
GO:0010556~regulation of macromolecule biosynthetic process	1674	9.12213e-13	MEF2B, MEF2A, RORC, ZNF782, RORB, USP51, BTK, ZNF778, MAMSTR, ZNF777, ZSCAN9, ZNF776, ZNF775, ZNF773, FOXF1, ZNF772, FOXF2, ZNF397, DHX36, ZNF395, ZNF394, TBPL1, IKBKAP, TMEFF2, PCBD2, BARHL1, BARHL2, ZNF791, ZNF792, ZNF37A, ZNF788, JUP, EIF2AK1, ZNF789, SCYL1, ZNF784, ZNF783, ASCC3, ZNF786, ZNF785, ZNF383, EIF2AK2, EIF2AK3, ZNF382, GATC, NFKBIB, NFKBIA, MYBL1, ATN1, ZNF799, ZNF398, ESRRA, PAIP2,…
GO:0070647~protein modification by small protein conjugation or removal	481	9.62167e-13	XRCC4, SPRTN, MYLIP, SART3, MED21, USP51, MED20, CTNNB1, CUL3, CUL2, CUL9, CUL1, STAG2, STAG1, DDRGK1, MED12, MED11, BTBD6, HMG20B, SKP1, BRAP, MED10, DCAF4, DCAF8, MED17, MED18, UBA7, HFE, UBA6, HSPA1B, TMEM129, ARIH1, KBTBD2, KBTBD6, LEO1, TNKS, ASXL1, UBE2L6, PCNP, MARCH11, BFAR, UBA1, RWDD3, SMURF2, BTBD11, BACH1, BACH2, TSG101, UBE2G2, RNF185, PHF23, RNF181, RLIM, RNF182, USP19, USP18, MGRN1…
GO:0019219~regulation of nucleobase-containing compound metabolic process	1671	1.47178e-12	MEF2B, MEF2A, RORC, ZNF782, RORB, WTAP, USP51, BTK, ZNF778, MAMSTR, ZNF777, ZSCAN9, ZNF776, ZNF775, ZNF773, FOXF1, ZNF772, FOXF2, ZNF397, DHX36, ZNF395, PTBP2, ZNF394, TBPL1, IKBKAP, PCBD2, BARHL1, BARHL2, ZNF791, ZNF792, ZNF37A, ZNF788, JUP, ZNF789, SCYL1, ZNF784, ZNF783, ASCC3, ZNF786, ZNF785, ZNF383, EIF2AK2, EIF2AK3, ZNF382, NFKBIB, NFKBIA, MYBL1, ATN1, ZNF799, ZNF398, ESRRA, ESRRG, DUSP22, Z…
GO:0016567~protein ubiquitination	372	1.47888e-12	RNF217, PTPN22, RNF216, SPRTN, MYLIP, ZNRF1, MED21, MED20, RNF213, KLHDC7A, ZNRF3, CUL3, CUL2, ZFP91, WWP2, WWP1, CUL9, PELI2, PELI3, CYHR1, CUL1, ANAPC2, RNF220, ZC3HC1, ANAPC5, ANAPC4, UBR4, MED12, UBR3, MED11, BTBD6, UBR2, PARP10, SKP1, BRAP, MED10, DCAF4, DCAF8, UBR7, HUWE1, UBR5, MED17, MED18, MKRN4P, FBXL7, ANAPC7, UBA7, UBA6, HFE, GMCL1P1, ASB13, RFFL, HSPA1B, ASB16, RAB40B, ARIH1, TMEM129…
GO:0051252~regulation of RNA metabolic process	1541	2.05854e-12	MEF2B, MEF2A, RORC, ZNF782, RORB, WTAP, USP51, BTK, ZNF778, MAMSTR, ZNF777, ZNF776, ZSCAN9, ZNF775, ZNF773, FOXF1, ZNF772, FOXF2, ZNF397, DHX36, ZNF395, PTBP2, ZNF394, TBPL1, IKBKAP, PCBD2, BARHL1, BARHL2, ZNF791, ZNF792, ZNF37A, ZNF788, JUP, ZNF789, ZNF784, SCYL1, ZNF783, ASCC3, ZNF786, ZNF785, ZNF383, EIF2AK2, EIF2AK3, ZNF382, NFKBIB, NFKBIA, MYBL1, ATN1, ZNF799, ZNF398, ESRRA, ESRRG, DUSP22, Z…
GO:0051649~establishment of localization in cell	864	4.65341e-12	VPS54, USE1, BTK, CUL3, RUNDC1, AGTR2, FOXF1, RPLP1, VPS4B, PIK3CG, BRAF, KIF5A, UGCG, PIK3CD, F9, JUP, NPC2, F5, SCYL2, RYR3, MAPK3, RYR2, MAPK7, UNC13C, UNC13B, SDAD1, RAD21L1, MTX3, MTX2, MTX1, NFKBIA, CACNB3, CHCHD4, SCRIB, TMEM129, PFN2, RAC2, ZAP70, MOBP, TAOK2, ACACA, TMEM110, PIBF1, KIF3C, ATM, TMEM115, SRSF5, ARF1, ARF4, HPCA, MCPH1, CREBRF, BACH2, HTATIP2, FGF9, TSG101, AP2S1, UBE2G2, T…
GO:0007268~chemical synaptic transmission	300	4.93606e-12	ALS2, LYPD1, HRAS, SNCB, PNKD, CRHBP, SYT3, SYT9, SYT6, SYT7, CTNNB1, SYP, ATP2B2, HTR1B, GRIN2C, GRIN2D, RARA, CHRNA7, CHRNA2, GJD2, SLC12A6, ANAPC2, ARC, BRAF, SCN2B, KIF5A, HTR4, MECP2, PTPRS, BSN, PCLO, SSTR4, SSTR1, HTR7, HTR6, CX3CR1, NPTN, FCHSD2, UNC13C, UNC13B, KCNMB3, SCN1B, GNAI2, GNAI1, GPR149, CACNB1, CACNB3, CACNB4, RIMS2, RIC3, RIMS1, SCRIB, ADCYAP1, RIMS3, SORCS3, SLC32A1, HCRTR1,…
GO:0099536~synaptic signaling	300	4.93606e-12	ALS2, LYPD1, HRAS, SNCB, PNKD, CRHBP, SYT3, SYT9, SYT6, SYT7, CTNNB1, SYP, ATP2B2, HTR1B, GRIN2C, GRIN2D, RARA, CHRNA7, CHRNA2, GJD2, SLC12A6, ANAPC2, ARC, BRAF, SCN2B, KIF5A, HTR4, MECP2, PTPRS, BSN, PCLO, SSTR4, SSTR1, HTR7, HTR6, CX3CR1, NPTN, FCHSD2, UNC13C, UNC13B, KCNMB3, SCN1B, GNAI2, GNAI1, GPR149, CACNB1, CACNB3, CACNB4, RIMS2, RIC3, RIMS1, SCRIB, ADCYAP1, RIMS3, SORCS3, SLC32A1, HCRTR1,…
GO:0099537~trans-synaptic signaling	300	4.93606e-12	ALS2, LYPD1, HRAS, SNCB, PNKD, CRHBP, SYT3, SYT9, SYT6, SYT7, CTNNB1, SYP, ATP2B2, HTR1B, GRIN2C, GRIN2D, RARA, CHRNA7, CHRNA2, GJD2, SLC12A6, ANAPC2, ARC, BRAF, SCN2B, KIF5A, HTR4, MECP2, PTPRS, BSN, PCLO, SSTR4, SSTR1, HTR7, HTR6, CX3CR1, NPTN, FCHSD2, UNC13C, UNC13B, KCNMB3, SCN1B, GNAI2, GNAI1, GPR149, CACNB1, CACNB3, CACNB4, RIMS2, RIC3, RIMS1, SCRIB, ADCYAP1, RIMS3, SORCS3, SLC32A1, HCRTR1,…
GO:0098916~anterograde trans-synaptic signaling	300	4.93606e-12	ALS2, LYPD1, HRAS, SNCB, PNKD, CRHBP, SYT3, SYT9, SYT6, SYT7, CTNNB1, SYP, ATP2B2, HTR1B, GRIN2C, GRIN2D, RARA, CHRNA7, CHRNA2, GJD2, SLC12A6, ANAPC2, ARC, BRAF, SCN2B, KIF5A, HTR4, MECP2, PTPRS, BSN, PCLO, SSTR4, SSTR1, HTR7, HTR6, CX3CR1, NPTN, FCHSD2, UNC13C, UNC13B, KCNMB3, SCN1B, GNAI2, GNAI1, GPR149, CACNB1, CACNB3, CACNB4, RIMS2, RIC3, RIMS1, SCRIB, ADCYAP1, RIMS3, SORCS3, SLC32A1, HCRTR1,…
GO:0097659~nucleic acid-templated transcription	1540	6.48503e-12	MEF2B, MEF2A, RORC, ZNF782, RORB, USP51, BTK, ZNF778, MAMSTR, ZNF777, ZNF776, ZSCAN9, ZNF775, ZNF773, FOXF1, ZNF772, FOXF2, ZNF397, DHX36, ZNF395, ZNF394, TBPL1, IKBKAP, PCBD2, BARHL1, BARHL2, ZNF791, ZNF792, ZNF37A, ZNF788, JUP, ZNF789, ZNF784, SCYL1, ASCC3, ZNF783, ZNF786, ZNF785, ZNF383, EIF2AK2, EIF2AK3, ZNF382, NFKBIB, NFKBIA, MYBL1, XAB2, ATN1, ZNF799, ZNF398, ESRRA, ESRRG, DUSP22, ZSCAN2, …
GO:0006351~transcription, DNA-templated	1476	9.01768e-12	MEF2B, MEF2A, HRAS, PPP2R5B, RORC, ZNF782, MED23, RORB, REST, MED22, MED21, MED20, BTK, CUL3, ZNF778, MAMSTR, CUL2, ZNF777, EPC2, AGTR2, ZSCAN9, ZNF776, ZNF775, MED28, MED29, MED26, FOXF1, ZNF773, FOXF2, ZNF772, SERPINE1, ZNF397, ZNF107, DHX36, ZNF395, ZNF394, TBPL1, STAG1, ZNF101, IKBKAP, ZNF100, PCBD2, RREB1, BARHL1, ZNF507, BARHL2, MED12, MECP2, MTPAP, ZNF791, ZNF502, MED11, MED14, ZNF792, MED…
GO:0006355~regulation of transcription, DNA-templated	1475	9.6999e-12	MEF2B, MEF2A, HRAS, PPP2R5B, RORC, ZNF782, MED23, RORB, REST, MED22, MED21, MED20, USP51, BTK, CUL3, ZNF778, MAMSTR, CUL2, ZNF777, EPC2, AGTR2, ZSCAN9, ZNF776, ZNF775, MED28, MED29, MED26, FOXF1, ZNF773, FOXF2, ZNF772, SERPINE1, ZNF397, ZNF107, DHX36, ZNF395, ZNF394, TBPL1, STAG1, ZNF101, IKBKAP, ZNF100, PCBD2, RREB1, BARHL1, ZNF507, BARHL2, MED12, MECP2, ZNF791, ZNF502, MED11, MED14, ZNF792, MED…
GO:0044085~cellular component biogenesis	1212	1.3332e-11	MEF2A, HRAS, PPP2R5B, AIF1, REST, SART3, TMEM141, CUL3, SH3YL1, MAK16, DHX37, RPLP1, VPS4B, VMA21, CAB39, PTBP2, TBPL1, TMEFF2, IKBKAP, PCBD2, BRAF, MECP2, BSN, ISG20L2, ARPIN, JUP, OGFOD1, F5, SERPINF2, TMEM138, RYR3, MAPK3, MAPK9, EIF2AK2, EIF2AK3, MCTS1, UNC13B, CRTC3, CRTC2, HACL1, RAD21L1, SDAD1, AHCTF1, CHCHD5, ARF6, RIC3, XAB2, PDSS1, ARFGEF1, PDSS2, PFN2, TPGS1, RAC2, PFN4, RAC1, ISY1, NA…
GO:1903506~regulation of nucleic acid-templated transcription	1482	1.34588e-11	MEF2B, MEF2A, HRAS, PPP2R5B, RORC, ZNF782, MED23, RORB, REST, MED22, MED21, MED20, USP51, BTK, CUL3, ZNF778, MAMSTR, CUL2, ZNF777, EPC2, AGTR2, ZSCAN9, ZNF776, ZNF775, MED28, MED29, MED26, FOXF1, ZNF773, FOXF2, ZNF772, SERPINE1, ZNF397, ZNF107, DHX36, ZNF395, ZNF394, TBPL1, STAG1, ZNF101, IKBKAP, ZNF100, PCBD2, RREB1, BARHL1, ZNF507, BARHL2, MED12, MECP2, ZNF791, ZNF502, MED11, MED14, ZNF792, MED…
GO:0015031~protein transport	801	4.68538e-11	VPS54, REP15, USE1, REST, RUNDC1, AGTR2, RPLP1, VPS4B, UGCG, JUP, MAPK3, MAPK7, UNC13B, EIF2AK3, SDAD1, MTX3, MTX2, MTX1, NFKBIA, AHCTF1, ARF6, ARF5, CHCHD4, ARFGEF1, TMEM129, RAC2, TAOK2, TMEM110, TMEM115, ARF1, ARF3, ARF4, HPCA, CREBRF, FGF9, TSG101, AP2S1, UBE2G2, EIF2D, ZPR1, KDELR3, KDELR2, PGAP1, CFTR, VPS8, MYRIP, TXN, ARL4D, SRP9, RABGAP1, EXOC7, EXOC8, NNAT, C5, TRIM16, DDX19A, DISP1, DD…
GO:0065003~macromolecular complex assembly	742	4.92051e-11	HCCS, HGSNAT, HRAS, PPP2R5B, AIF1, SART3, TMEM141, CTNNB1, CUL3, VMA21, RPL11, LSM3, CAB39, PTBP2, LUC7L3, IKBKAP, MAGI2, BRAF, PCBD2, MAGI1, CRYAB, RXRA, RXRG, ARPIN, C10ORF2, ST13, OGFOD1, JUP, F5, TRAPPC9, RYR3, RPS14, MAPK3, TRAPPC5, FCHSD2, MAPK9, TRAPPC4, ATPIF1, TRAPPC1, EIF2AK2, ZNHIT6, UNC13B, SURF1, EIF2AK3, MCTS1, CRTC3, HACL1, CRTC2, AHCTF1, NIFK, HFE, CHCHD5, ARF6, RIC3, KCNJ2, ARFGE…
GO:2001141~regulation of RNA biosynthetic process	1484	5.30473e-11	MEF2B, MEF2A, HRAS, PPP2R5B, RORC, ZNF782, MED23, RORB, REST, MED22, MED21, MED20, USP51, BTK, CUL3, ZNF778, MAMSTR, CUL2, ZNF777, EPC2, AGTR2, ZSCAN9, ZNF776, ZNF775, MED28, MED29, MED26, FOXF1, ZNF773, FOXF2, ZNF772, SERPINE1, ZNF397, ZNF107, DHX36, ZNF395, ZNF394, TBPL1, STAG1, ZNF101, IKBKAP, ZNF100, PCBD2, RREB1, BARHL1, ZNF507, BARHL2, MED12, MECP2, ZNF791, ZNF502, MED11, MED14, ZNF792, MED…
GO:0008104~protein localization	1028	6.18978e-11	PPP2R5A, VPS54, REP15, USE1, REST, RUNDC1, AGTR2, GRIN2C, RPLP1, VPS4B, LRRC4, BRAF, KIF5A, UGCG, MECP2, BSN, JUP, MAPK3, RYR2, MAPK7, EIF2AK3, UNC13B, SDAD1, MTX3, MTX2, MTX1, RER1, AHCTF1, NFKBIA, CACNB3, ARF6, BCL2L1, ARF5, CHCHD4, RIC3, ARFGEF1, SCRIB, TMEM129, RAC2, PFN4, RAC1, EFR3A, TAOK2, TMEM110, PIBF1, GAS8, TMEM115, ARF1, ARF3, ARF4, HPCA, MCPH1, CREBRF, KCNAB2, FGF9, TSG101, AP2S1, UB…
GO:0032446~protein modification by small protein conjugation	412	8.74932e-11	XRCC4, SPRTN, MYLIP, MED21, MED20, CTNNB1, CUL3, CUL2, CUL9, STAG2, CUL1, STAG1, DDRGK1, MED12, MED11, BTBD6, HMG20B, SKP1, BRAP, MED10, DCAF4, DCAF8, MED17, MED18, UBA7, HFE, UBA6, HSPA1B, TMEM129, ARIH1, KBTBD2, KBTBD6, LEO1, TNKS, UBE2L6, PCNP, MARCH11, BFAR, UBA1, RWDD3, SMURF2, BTBD11, BACH1, BACH2, TSG101, UBE2G2, RNF185, PHF23, RNF181, RLIM, RNF182, MGRN1, TICAM1, FBXL14, FBXL21, WDR48, PJ…
GO:0018130~heterocycle biosynthetic process	1764	3.3647e-10	MEF2B, MEF2A, RORC, ZNF782, RORB, USP51, BTK, ZNF778, MAMSTR, ZNF777, ZSCAN9, ZNF776, ZNF775, ZNF773, FOXF1, ZNF772, FOXF2, RPLP1, ZNF397, DHX36, ZNF395, ZNF394, TBPL1, IKBKAP, PCBD2, BARHL1, BARHL2, ZNF791, ZNF792, SARS2, ZNF37A, JUP, ZNF788, ZNF789, SCYL1, ZNF784, ZNF783, ASCC3, ZNF786, ZNF785, ZNF383, EIF2AK2, EIF2AK3, ZNF382, ADSS, NFKBIB, NFKBIA, MYBL1, XAB2, ATN1, ZNF799, ZNF398, GUCY2F, ES…
GO:0009057~macromolecule catabolic process	535	3.97892e-10	HGSNAT, FHIT, USE1, MYLIP, USP51, CTNNB1, CUL3, CUL2, GRIN2C, CUL9, RPLP1, VPS4B, LSM5, FAU, LSM3, RPL11, TLK2, ADAM8, LSM1, CUL1, ADAM9, AUP1, DDRGK1, MTPAP, BTBD6, SKP1, RPS14, BACE1, ATPIF1, PELO, PPP2R3A, UBA7, UBA6, HFE, TMEM129, RPS26, ARIH1, RPS29, LPCAT1, PABPC1, RPS21, PAIP1, FOXRED2, UBE2L6, PCNP, TINAGL1, ATM, DVL1, UPF3A, BFAR, UPF3B, UBA1, SMURF2, SLC9A1, BTBD11, CREBRF, SGSH, TSG101…
GO:0019941~modification-dependent protein catabolic process	284	4.26078e-10	FHIT, PTPN23, RNF217, RNF216, MYLIP, ZNRF1, USP51, RNF213, CD2AP, ZNRF3, SHH, CTNNB1, MVB12A, CUL3, CUL2, WWP2, WWP1, CUL9, VPS4B, TLK2, CUL1, MVB12B, AUP1, ANAPC2, DAB2IP, ANAPC5, ANAPC4, UBR4, UBR3, BTBD6, UBR2, SKP1, HUWE1, UBR5, FBXL7, ANAPC7, UBA7, HFE, UBA6, RFFL, PLAA, ARIH1, TMEM129, FBXO4, ZMPSTE24, FBXO9, FBXO7, SMAD7, FOXRED2, FBXO2, NDFIP1, UBE2L6, PCNP, CDC26, DVL1, RNF8, BFAR, RNF7,…
GO:0070727~cellular macromolecule localization	697	5.29158e-10	LTBP2, PPP2R5A, CTNNB1, WDR75, RUNDC1, AGTR2, RPLP1, FAU, RPL11, SYK, AUP1, LRRC4, MAGI2, ROCK1, BRAF, ROCK2, NCF1, TTC7B, UGCG, SKP1, PTPRU, PCM1, JUP, RPS14, MAPK3, RYR2, ATPIF1, MAPK7, EIF2AK3, MTX3, MTX2, ERBB2, MTX1, NFKBIA, HFE, RER1, CACNB3, ARF6, BCL2L1, CHCHD4, RIC3, HSPA1L, TMEM129, RPS26, RILPL1, RAC2, PFN4, RPS29, RAC1, EFR3A, PEMT, TNKS, RPS21, SEC23IP, DVL2, TAOK2, PCNT, TMEM110, PI…
GO:0030163~protein catabolic process	377	5.33383e-10	SCPEP1, FHIT, HM13, PTPN23, USE1, RNF217, RNF216, MYLIP, ZNRF1, CD2AP, RNF213, USP51, ZNRF3, SHH, CTNNB1, CUL3, MVB12A, GET4, CUL2, HTRA2, GRIN2C, WWP2, WWP1, CUL9, VPS4B, TLK2, ADAM8, CUL1, MVB12B, ADAM9, AUP1, ANAPC2, DAB2IP, DDRGK1, ANAPC5, ANAPC4, UBR4, UBR3, BTBD6, UBR2, SKP1, HUWE1, UBR5, BACE1, FBXL7, ATPIF1, ANAPC7, PPP2R3A, UBA7, UBA6, HFE, RFFL, PLAA, ARIH1, TMEM129, ACE, LPCAT1, FBXO4,…
GO:0046907~intracellular transport	689	6.34443e-10	TGOLN2, LTBP2, VPS54, USE1, NSRP1, BTK, CTNNB1, CUL3, WDR75, RUNDC1, AGTR2, FOXF1, RPLP1, VPS4B, FAU, RPL11, SYK, AUP1, PIK3CG, NCF1, CRYAB, KIF5A, UGCG, PIK3CD, F9, PCM1, ERGIC1, JUP, NPC2, F5, TRAPPC9, SCYL2, RPS14, MAPK3, TRAPPC5, TRAPPC4, ATPIF1, MAPK7, TRAPPC1, SDAD1, MTX3, MTX2, ERBB2, MTX1, NFKBIA, CHCHD4, HSPA1L, TMEM129, RPS26, RILPL1, RAC2, RPS29, PEMT, ZAP70, RPS21, SEC23IP, TAOK2, MOB…
GO:0051603~proteolysis involved in cellular protein catabolic process	313	7.14378e-10	SCPEP1, FHIT, PTPN23, RNF217, RNF216, MYLIP, ZNRF1, USP51, RNF213, CD2AP, ZNRF3, SHH, CTNNB1, CUL3, MVB12A, CUL2, WWP2, WWP1, CUL9, VPS4B, TLK2, CUL1, MVB12B, AUP1, ANAPC2, DAB2IP, DDRGK1, ANAPC5, ANAPC4, UBR4, UBR3, BTBD6, UBR2, SKP1, HUWE1, UBR5, FBXL7, ATPIF1, ANAPC7, UBA7, HFE, UBA6, RFFL, PLAA, ARIH1, TMEM129, FBXO4, ZMPSTE24, FBXO9, FBXO7, SMAD7, FOXRED2, OSBPL7, FBXO2, NDFIP1, UBE2L6, PCNP…
GO:0006461~protein complex assembly	630	7.2944e-10	HCCS, HGSNAT, HRAS, PPP2R5B, AIF1, SART3, TMEM141, CTNNB1, CUL3, VMA21, CAB39, IKBKAP, MAGI2, MAGI1, PCBD2, BRAF, CRYAB, RXRA, RXRG, ARPIN, C10ORF2, ST13, JUP, F5, TRAPPC9, RYR3, MAPK3, TRAPPC5, FCHSD2, MAPK9, TRAPPC4, ATPIF1, TRAPPC1, ZNHIT6, EIF2AK2, UNC13B, SURF1, EIF2AK3, CRTC3, HACL1, CRTC2, AHCTF1, NIFK, HFE, CHCHD5, ARF6, RIC3, KCNJ2, ARFGEF1, PDSS1, PDSS2, SDHAF1, PFN2, CDC42EP2, CDC42EP1…
GO:0019438~aromatic compound biosynthetic process	1765	8.1492e-10	MEF2B, MEF2A, RORC, ZNF782, RORB, USP51, BTK, ZNF778, MAMSTR, ZNF777, ZSCAN9, ZNF776, ZNF775, ZNF773, FOXF1, ZNF772, FOXF2, RPLP1, ZNF397, DHX36, ZNF395, ZNF394, TBPL1, IKBKAP, PCBD2, BARHL1, BARHL2, ZNF791, ZNF792, SARS2, ZNF37A, JUP, ZNF788, ZNF789, SCYL1, ZNF784, ZNF783, ASCC3, ZNF786, ZNF785, ZNF383, EIF2AK2, EIF2AK3, ZNF382, ADSS, NFKBIB, NFKBIA, MYBL1, XAB2, ATN1, ZNF799, ZNF398, GUCY2F, ES…
GO:0070271~protein complex biogenesis	630	8.3381e-10	HCCS, HGSNAT, HRAS, PPP2R5B, AIF1, SART3, TMEM141, CTNNB1, CUL3, VMA21, CAB39, IKBKAP, MAGI2, MAGI1, PCBD2, BRAF, CRYAB, RXRA, RXRG, ARPIN, C10ORF2, ST13, JUP, F5, TRAPPC9, RYR3, MAPK3, TRAPPC5, FCHSD2, MAPK9, TRAPPC4, ATPIF1, TRAPPC1, ZNHIT6, EIF2AK2, UNC13B, SURF1, EIF2AK3, CRTC3, HACL1, CRTC2, AHCTF1, NIFK, HFE, CHCHD5, ARF6, RIC3, KCNJ2, ARFGEF1, PDSS1, PDSS2, SDHAF1, PFN2, CDC42EP2, CDC42EP1…
GO:0043632~modification-dependent macromolecule catabolic process	286	8.6734e-10	FHIT, PTPN23, RNF217, RNF216, MYLIP, ZNRF1, USP51, RNF213, CD2AP, ZNRF3, SHH, CTNNB1, MVB12A, CUL3, CUL2, WWP2, WWP1, CUL9, VPS4B, TLK2, CUL1, MVB12B, AUP1, ANAPC2, DAB2IP, ANAPC5, ANAPC4, UBR4, UBR3, BTBD6, UBR2, SKP1, HUWE1, UBR5, FBXL7, ANAPC7, UBA7, HFE, UBA6, RFFL, PLAA, ARIH1, TMEM129, FBXO4, ZMPSTE24, FBXO9, FBXO7, SMAD7, FOXRED2, FBXO2, NDFIP1, UBE2L6, PCNP, CDC26, DVL1, RNF8, BFAR, RNF7,…
GO:0034613~cellular protein localization	690	1.00913e-09	LTBP2, PPP2R5A, CTNNB1, WDR75, RUNDC1, AGTR2, RPLP1, FAU, RPL11, SYK, AUP1, LRRC4, MAGI2, ROCK1, BRAF, ROCK2, NCF1, TTC7B, UGCG, SKP1, PTPRU, PCM1, JUP, RPS14, MAPK3, RYR2, ATPIF1, MAPK7, EIF2AK3, MTX3, MTX2, ERBB2, MTX1, NFKBIA, HFE, RER1, CACNB3, ARF6, BCL2L1, CHCHD4, RIC3, HSPA1L, TMEM129, RPS26, RILPL1, RAC2, PFN4, RPS29, RAC1, EFR3A, PEMT, TNKS, RPS21, SEC23IP, DVL2, TAOK2, PCNT, TMEM110, PI…
GO:0045184~establishment of protein localization	853	1.25783e-09	PPP2R5A, VPS54, REP15, USE1, REST, RUNDC1, AGTR2, RPLP1, VPS4B, BRAF, UGCG, JUP, MAPK3, RYR2, MAPK7, UNC13B, EIF2AK3, SDAD1, MTX3, MTX2, MTX1, NFKBIA, AHCTF1, RER1, ARF6, BCL2L1, ARF5, CHCHD4, ARFGEF1, TMEM129, RAC2, EFR3A, TAOK2, TMEM110, TMEM115, ARF1, ARF3, ARF4, HPCA, CREBRF, FGF9, TSG101, AP2S1, UBE2G2, TP63, EIF2D, ZPR1, KDELR3, KDELR2, AR, PGAP1, CFTR, VPS8, MYRIP, TXN, ARL4D, SRP9, RABGAP…
GO:0032774~RNA biosynthetic process	1568	1.56386e-09	MEF2B, MEF2A, RORC, ZNF782, RORB, USP51, BTK, ZNF778, MAMSTR, ZNF777, ZNF776, ZSCAN9, ZNF775, ZNF773, FOXF1, ZNF772, FOXF2, RPLP1, ZNF397, DHX36, ZNF395, ZNF394, TBPL1, IKBKAP, PCBD2, BARHL1, BARHL2, ZNF791, ZNF792, SARS2, ZNF37A, ZNF788, JUP, ZNF789, ZNF784, SCYL1, ZNF783, ASCC3, ZNF786, ZNF785, ZNF383, EIF2AK2, EIF2AK3, ZNF382, NFKBIB, NFKBIA, MYBL1, XAB2, ATN1, ZNF799, ZNF398, ESRRA, ESRRG, DU…
GO:0006511~ubiquitin-dependent protein catabolic process	278	1.72724e-09	FHIT, PTPN23, RNF217, RNF216, MYLIP, ZNRF1, USP51, RNF213, CD2AP, ZNRF3, SHH, CTNNB1, MVB12A, CUL3, CUL2, WWP2, WWP1, CUL9, VPS4B, TLK2, CUL1, MVB12B, AUP1, ANAPC2, DAB2IP, ANAPC5, ANAPC4, UBR4, UBR3, BTBD6, UBR2, SKP1, HUWE1, UBR5, FBXL7, ANAPC7, HFE, UBA6, RFFL, PLAA, ARIH1, TMEM129, FBXO4, FBXO9, FBXO7, SMAD7, FOXRED2, FBXO2, NDFIP1, PCNP, CDC26, DVL1, RNF8, BFAR, RNF7, RNF4, RNF5, SMURF2, BTB…
GO:0044265~cellular macromolecule catabolic process	441	1.84805e-09	FHIT, MYLIP, USP51, CTNNB1, CUL3, CUL2, CUL9, RPLP1, LSM5, VPS4B, FAU, LSM3, RPL11, TLK2, LSM1, CUL1, AUP1, DDRGK1, MTPAP, BTBD6, SKP1, RPS14, PELO, ATPIF1, UBA7, HFE, UBA6, RPS26, TMEM129, ARIH1, RPS29, PABPC1, RPS21, PAIP1, FOXRED2, UBE2L6, PCNP, TINAGL1, ATM, DVL1, UPF3A, BFAR, UPF3B, UBA1, SMURF2, BTBD11, SGSH, TSG101, UBE2G2, RNF185, RNF181, RLIM, USP19, USP18, USP11, ZPR1, FBXL14, USP16, US…
GO:0032543~mitochondrial translation	76	2.00097e-09	MRPL40, MRPS36, MRPS35, MRPL42, MRPL41, COA3, MRPS31, MRPS30, MRPL37, MRPL32, MRPL33, RMND1, MRPL35, MRPL2, MRPL53, C12ORF65, MRPL1, MRPL51, MRPL50, MRPL3, MRPS5, MRPS6, MRPS7, MRPS2, EARS2, MRPS18C, MRPS18B, MTRF1, MRPL49, MRPL47, MRPL45, MRPL46, MRPL43, GATB, MRPL44, GATC, MRPS17, MRPS16, CHCHD1, MRPS11, MRPS10, MTIF2, MTIF3, MRPL20, QRSL1, GFM2, MRPL10, MRPL13, GADD45GIP1, HARS2, MRPL19, MRPL5…
GO:0044257~cellular protein catabolic process	324	2.10496e-09	SCPEP1, FHIT, PTPN23, RNF217, RNF216, MYLIP, ZNRF1, CD2AP, USP51, RNF213, ZNRF3, SHH, CTNNB1, CUL3, MVB12A, CUL2, HTRA2, WWP2, WWP1, CUL9, VPS4B, TLK2, CUL1, MVB12B, AUP1, ANAPC2, DAB2IP, DDRGK1, ANAPC5, ANAPC4, UBR4, UBR3, BTBD6, UBR2, SKP1, HUWE1, UBR5, FBXL7, ATPIF1, ANAPC7, UBA7, HFE, UBA6, RFFL, PLAA, ARIH1, TMEM129, FBXO4, ZMPSTE24, FBXO9, FBXO7, SMAD7, FOXRED2, OSBPL7, FBXO2, NDFIP1, UBE2L…
GO:0006399~tRNA metabolic process	107	3.06978e-09	RPP38, PSTK, TRMT2B, IARS2, PUS7L, TRMT1L, MTO1, IKBKAP, CARS, DARS, SARS2, EARS2, TRMT11, RARS, TRMT13, TRMT12, MTFMT, GATB, GATC, HSD17B10, ELAC1, FARS2, TRPT1, QRSL1, TRMT44, HARS2, NAT10, MOCS3, OSGEP, CSTF2, LCMT2, THUMPD1, DDX1, GARS, DALRD3, THUMPD3, SSB, AARSD1, THUMPD2, PPA2, TRNT1, URM1, LAGE3, PTCD1, POP4, POP5, RPP40, VARS2, TRMT10A, TRMT10C, FDXACB1, CTU1, NARS2, TRMT5, YRDC, POLG2, …
GO:0034654~nucleobase-containing compound biosynthetic process	1733	3.81104e-09	MEF2B, MEF2A, RORC, ZNF782, RORB, USP51, BTK, ZNF778, MAMSTR, ZNF777, ZSCAN9, ZNF776, ZNF775, ZNF773, FOXF1, ZNF772, FOXF2, RPLP1, ZNF397, DHX36, ZNF395, ZNF394, TBPL1, IKBKAP, PCBD2, BARHL1, BARHL2, ZNF791, ZNF792, SARS2, ZNF37A, ZNF788, JUP, ZNF789, SCYL1, ZNF784, ZNF783, ASCC3, ZNF786, ZNF785, ZNF383, EIF2AK2, EIF2AK3, ZNF382, ADSS, NFKBIB, NFKBIA, MYBL1, XAB2, ATN1, ZNF799, ZNF398, GUCY2F, ES…
GO:0043623~cellular protein complex assembly	275	5.24282e-09	HCCS, CHMP3, AIF1, RAB1A, TMEM141, KIF13A, PICALM, VMA21, FAM21C, CRYAB, RAP1GDS1, ARPIN, DCTN1, TMEM27, TMEM170A, FCHSD2, UNC13B, SURF1, ADD1, ALDOB, AHCTF1, ARF6, CHCHD5, RIC3, ARFGEF1, CAPZB, SDHAF1, CDC42EP2, PFN2, CDC42EP1, PFN4, DNAAF2, RAC1, CDC42EP4, CDC42EP3, FCHO2, CDC42EP5, C9ORF24, SRP54, ARFIP2, NCKAP1L, SMAD2, ARFIP1, VDAC2, NCKAP1, NUBPL, EPS8, RGS2, ARF1, POMP, TMOD3, RTN4, COX14,…
GO:0022607~cellular component assembly	1076	6.58498e-09	MEF2A, HRAS, PPP2R5B, AIF1, SART3, TMEM141, CUL3, SH3YL1, VPS4B, VMA21, CAB39, PTBP2, TBPL1, IKBKAP, TMEFF2, PCBD2, BRAF, MECP2, BSN, ARPIN, JUP, OGFOD1, F5, TMEM138, SERPINF2, RYR3, MAPK3, MAPK9, EIF2AK2, EIF2AK3, MCTS1, UNC13B, CRTC3, CRTC2, HACL1, RAD21L1, AHCTF1, CHCHD5, ARF6, RIC3, XAB2, PDSS1, ARFGEF1, PDSS2, PFN2, TPGS1, RAC2, PFN4, RAC1, ISY1, TAOK2, TMEM120B, ACACA, PIBF1, VDAC2, VDAC3, …
GO:0006414~translational elongation	83	7.54904e-09	MRPL40, MRPS36, MRPS35, MRPL42, MRPL41, VARS2, PSTK, CPEB2, CPEB3, HBS1L, EIF5A, IARS2, MRPS31, MRPS30, RPLP1, EEF2K, MRPL37, YRDC, MRPL32, USP16, MRPL33, MRPL35, GTPBP2, MRPL53, MRPL2, C12ORF65, MRPL1, MRPL51, MRPL50, MRPL3, SECISBP2, MRPS5, MRPS6, MRPS7, EIF4A3, TRNAU1AP, MRPS18C, MRPS18B, EIF5AL1, PRORSD1P, EEF1A1P5, MRPL49, MRPL47, MRPL45, MRPL46, EIF5A2, MRPL43, SRP9, MRPL44, GATC, MRPS17, M…
GO:0050804~modulation of synaptic transmission	148	1.2364e-08	SLC8A3, SEPT5, HRAS, KCNC4, SLC6A1, GRIK2, PNKD, SLC6A4, GRIK5, SYT7, CALB1, ITPKA, SYP, ATP2B2, HTR1B, EIF4EBP2, PRKACA, RARA, CHRNA7, LGI1, ANAPC2, ARC, BRAF, BAIAP2, PICK1, FMR1, MECP2, NCAM1, ARRB2, RASGRF1, CELF4, CX3CR1, NPTN, RELN, VAMP2, LRRK2, UNC13B, NEURL1, ACHE, GNAI2, GNAI1, DRD2, DRD5, GIPC1, NAPA, NAPB, RIMS2, RIMS1, SORCS3, RIMS3, ADCYAP1, PFN2, KRAS, BCHE, RAC1, GRID2IP, IQSEC2, …
GO:0006415~translational termination	63	1.26036e-08	MRPL40, MRPS36, MRPS35, MRPL42, MRPL41, EIF5A, MRPS31, MRPS30, N6AMT1, MRPL37, MRPL32, MRPL33, MRPL35, MRPL2, MRPL53, C12ORF65, MRPL1, MRPL51, MRPL50, MRPL3, MRPS5, MRPS6, MRPS7, MRPS18C, MRPS18B, MTRF1, EIF5AL1, MRPL49, MRPL47, MRPL45, MRPL46, EIF5A2, MRPL43, MRPL44, MRPS17, MRPS16, CHCHD1, MRPS11, MRPS10, MRPL20, GFM2, MRPL10, MRPL13, GADD45GIP1, MRPL54, MRPL19, MRPL18, MRPS27, MRPS28, MRPS23, …
GO:0033036~macromolecule localization	1147	2.12096e-08	PPP2R5A, REP15, VPS54, USE1, REST, RUNDC1, AGTR2, GRIN2C, RPLP1, VPS4B, LRRC4, BRAF, KIF5A, UGCG, MECP2, BSN, GLTP, JUP, NPC2, MAPK3, RYR2, MAPK7, EIF2AK3, UNC13B, SDAD1, MTX3, MTX2, MTX1, RER1, AHCTF1, NFKBIA, ARF6, CACNB3, CHCHD4, BCL2L1, ARF5, RIC3, ARFGEF1, SCRIB, TMEM129, RAC2, PFN4, RAC1, EFR3A, SPNS2, TAOK2, ACACA, TMEM110, PIBF1, GAS8, ATM, TMEM115, SRSF5, ARF1, ARF3, MCPH1, ARF4, HPCA, C…
GO:0006396~RNA processing	408	2.44756e-08	LSM8, RP9, CMTR1, INTS3, SART3, NSRP1, WTAP, WDR75, MAK16, DHX37, INTS4, RPLP1, LSM5, FAU, LSM3, RPL11, DHX36, PTBP2, LSM1, DHX32, LUC7L3, KRR1, IKBKAP, EMG1, MTPAP, ISG20L2, MRM1, WDR83, AQR, DHX29, RPS14, SCAF8, HSD17B10, TRPT1, HSPA1B, DUSP11, RBFA, XAB2, RPS26, WDR55, RPS29, ISY1, LEO1, NAT10, PABPC1, RPS21, PRPF40B, DHX57, GCFC2, SRSF5, UPF3B, NOLC1, SRSF8, POP4, DHX40, POP5, CRNKL1, GAR1, U…
GO:0070126~mitochondrial translational termination	57	4.12627e-08	MRPL40, MRPS36, MRPS35, MRPL42, MRPL41, MRPS31, MRPS30, MRPL37, MRPL32, MRPL33, MRPL35, MRPL2, MRPL53, C12ORF65, MRPL1, MRPL51, MRPL50, MRPL3, MRPS5, MRPS6, MRPS7, MRPS18C, MRPS18B, MTRF1, MRPL49, MRPL47, MRPL45, MRPL46, MRPL43, MRPL44, MRPS17, MRPS16, CHCHD1, MRPS11, MRPS10, MRPL20, MRPL10, GFM2, MRPL13, GADD45GIP1, MRPL54, MRPL19, MRPL18, MRPS27, MRPS28, MRPS23, MRPS22, MRPS25, MRPS24, MTRF1L, …
GO:0034660~ncRNA metabolic process	268	5.83887e-08	RPP38, HRAS, TRMT2B, IARS2, INTS3, WDR75, TRMT1L, MAK16, DHX37, INTS4, RPLP1, RPL26L1, FAU, RPL11, NUDT16, KRR1, IKBKAP, EMG1, RRP7A, ISG20L2, MRM1, SARS2, TRMT11, RPS14, TRMT13, RARS, TRMT12, PELO, MTFMT, GATB, GATC, MRPL44, HSD17B10, ELL, FARS2, NIFK, TRPT1, PIN4, RBFA, QRSL1, RPS26, TRMT44, WDR55, RPS29, FRG1, NAT10, MTERF4, RPS21, UTP23, MOCS3, OSGEP, LCMT2, GARS, DDX1, DALRD3, SMAD2, AARSD1,…
GO:0044248~cellular catabolic process	682	8.1105e-08	FHIT, EHHADH, CYP2D6, MYLIP, OGDH, USP51, CTNNB1, CUL3, CUL2, CUL9, PGAM4, RPLP1, VPS4B, LSM5, FAU, RPL11, LSM3, TLK2, LSM1, ADAM8, CUL1, ADAM9, AUP1, PIK3CG, ACAA2, DDRGK1, MTPAP, BTBD6, SKP1, RPS14, ATPIF1, PELO, MAPK7, HSD17B10, HACL1, UBA7, UBA6, HFE, NAGK, HADHA, ARIH1, PPP1R3D, TMEM129, RPS26, DAGLA, PPP1R3B, RPS29, NAGA, GCSH, PABPC1, RPS21, PAIP1, FOXRED2, UBE2L6, PCNP, TINAGL1, ATM, DVL1…
GO:0048167~regulation of synaptic plasticity	82	1.21083e-07	SLC8A3, HRAS, JPH3, GRIK2, CPEB3, SYT7, VGF, SYNGR1, ITPKA, CALB1, SYP, ATP2B2, EIF4EBP2, SLC24A2, DLG4, SNAP47, RARA, ANAPC2, ARC, STX4, STX3, BRAF, BAIAP2, PICK1, FMR1, MECP2, STXBP1, NPAS4, CDK5, NCAM1, GRM5, PSEN1, RASGRF1, CX3CR1, CNTN2, NPTN, RIN1, RELN, VAMP2, NRGN, UNC13B, NEURL1, PRKCZ, RAB3A, CPLX2, KMT2A, DRD2, DRD5, GIPC1, STAU1, SORCS3, NETO1, SHISA6, HRH1, KRAS, PTK2B, TNR, LRRTM2, …
GO:0008033~tRNA processing	73	2.04377e-07	RPP38, TRMT2B, TRMT10A, TRMT10C, FDXACB1, PUS7L, TRMT1L, CTU1, TRMT5, YRDC, FTSJ1, TSEN2, MTO1, TSEN15, IKBKAP, ELP3, SARS, OSGEPL1, METTL2A, METTL2B, TRMT61A, TRMT61B, TARBP1, TRMT11, TRMT13, TRMT12, PYURF, CPSF4, TRUB1, TRUB2, MTFMT, HSD17B10, ELAC1, FAM98B, FARS2, PUS10, TYW3, TYW5, TRPT1, QTRT1, RPP14, ADAT1, NSUN6, TRMT44, ZBTB8OS, TYW1, TRDMT1, THG1L, NAT10, KIAA0391, NSUN2, TPRKB, TYW1B, R…
GO:0001510~RNA methylation	46	2.27398e-07	HSD17B10, RNMT, TRMT2A, TRMT2B, WBSCR22, TRMT10A, CMTR1, TRMT10C, WTAP, FDXACB1, DIMT1, NSUN6, TRMT44, TRMT1L, TRDMT1, TRMT5, TFB2M, NSUN3, FTSJ1, TGS1, NSUN2, FTSJ3, MTO1, NSUN4, ALKBH8, EMG1, LCMT2, THUMPD3, THUMPD2, METTL2A, METTL15P1, METTL2B, MRM1, TRMT61A, TRMT61B, TARBP1, METTL14, RRNAD1, TRMT11, TRMT13, PYURF, TFB1M, METTL15, METTL16, KIAA1429, BCDIN3D
GO:0006464~cellular protein modification process	1512	2.4323e-07	MEF2B, MEF2A, HRAS, PDP2, PPP2R5B, VKORC1L1, PPP2R5A, AIF1, MYLIP, REST, SPRTN, MED21, SART3, MED20, USP51, BTK, CUL3, MAP3K6, CUL2, EPC2, AGTR2, DIRAS3, GRIN2C, CUL9, GRIN2D, MAP3K8, RPLP1, PIK3CA, CAB39, STAG2, CUL1, STAG1, PIK3CG, LRRC4, IKBKAP, BRAF, PIK3CD, CRTAP, MED12, MECP2, BTBD6, MED11, F9, SCYL3, MARK3, MECOM, MARK4, PTPDC1, MED10, BRAP, MARK2, OGFOD1, DCAF4, SSTR4, EIF2AK1, EGFLAM, SC…
GO:0036211~protein modification process	1512	2.4323e-07	MEF2B, MEF2A, HRAS, PDP2, PPP2R5B, VKORC1L1, PPP2R5A, AIF1, MYLIP, REST, SPRTN, MED21, SART3, MED20, USP51, BTK, CUL3, MAP3K6, CUL2, EPC2, AGTR2, DIRAS3, GRIN2C, CUL9, GRIN2D, MAP3K8, RPLP1, PIK3CA, CAB39, STAG2, CUL1, STAG1, PIK3CG, LRRC4, IKBKAP, BRAF, PIK3CD, CRTAP, MED12, MECP2, BTBD6, MED11, F9, SCYL3, MARK3, MECOM, MARK4, PTPDC1, MED10, BRAP, MARK2, OGFOD1, DCAF4, SSTR4, EIF2AK1, EGFLAM, SC…
GO:0006886~intracellular protein transport	445	2.89957e-07	LTBP2, CTNNB1, WDR75, AGTR2, RUNDC1, RPLP1, FAU, RPL11, AUP1, SYK, NCF1, UGCG, PCM1, JUP, RPS14, MAPK3, ATPIF1, MAPK7, MTX3, ERBB2, MTX2, MTX1, NFKBIA, CHCHD4, HSPA1L, TMEM129, RPS26, RILPL1, RAC2, RPS29, PEMT, RPS21, SEC23IP, TAOK2, PCNT, TMEM110, GOLGA7B, HPCA, SLC9A1, FGF9, AP2S1, UBE2G2, AP3S2, AP3S1, RTN2, EIF2D, COPB2, AP1S2, ZPR1, STX6, KDELR2, STX5, STX4, ZDHHC3, STX3, STX2, NDUFA13, MYAD…
GO:0034622~cellular macromolecular complex assembly	438	3.57387e-07	HCCS, AIF1, SART3, TMEM141, VMA21, LSM3, RPL11, PTBP2, LUC7L3, CRYAB, ARPIN, OGFOD1, RPS14, FCHSD2, ZNHIT6, UNC13B, MCTS1, SURF1, AHCTF1, ARF6, CHCHD5, RIC3, XAB2, ARFGEF1, SDHAF1, CDC42EP2, PFN2, CDC42EP1, PFN4, RAC1, ISY1, CDC42EP4, CDC42EP3, C9ORF24, CDC42EP5, VDAC2, ATM, GCFC2, NUBPL, SRSF5, ARF1, RGS2, H3F3A, H3F3C, TAF1B, RTN4, HNF1B, CRNKL1, AP2S1, SYNJ1, NAP1L2, NAP1L4, EIF2D, LSM14A, TRP…
GO:0007267~cell-cell signaling	638	4.04253e-07	ALS2, HRAS, CRHBP, REST, AMOTL2, CTNNB1, BTK, SYP, CUL3, PGR, AGTR2, HTR1B, GRIN2C, GRIN2D, CUL1, WNT10A, ARC, MAGI2, SCN2B, BRAF, KIF5A, MECP2, MED12, PTPRS, BSN, PTPRU, SKP1, PTPRN, PCLO, MARK4, MARK2, SSTR4, JUP, MKS1, SSTR1, SCYL2, FCHSD2, RYR2, UNC13C, UNC13B, EIF2AK3, SCN1B, PPP2R3A, GNAI2, GNAI1, CACNB1, HFE, CACNB3, CACNB4, RIC3, KCNJ3, SDHAF2, SCRIB, SORCS3, ADCYAP1, NPHP3, HCRTR1, PFN2,…
GO:0006914~autophagy	201	4.24992e-07	RAB3GAP2, CHMP3, U2AF2, CHMP6, PTPN22, VPS33B, VPS33A, RAB1A, MVB12A, WDR75, HTRA2, IFT20, VPS4B, STAM, VPS13A, TLK2, SUPT5H, VTI1B, PPARGC1A, RPTOR, MARK2, MAPK3, ATPIF1, BCL2L1, NPRL2, NPRL3, ATP6V0B, WDR45B, MTERF3, FBXO7, LAMTOR5, NRBF2, LAMTOR1, LAMTOR2, BECN1, LGALS8, ATP6V0E2, RNF5, RHEB, C19ORF12, TSG101, UVRAG, RNF185, PHF23, VPS37B, VPS37C, PARL, MAP1LC3A, DYNLL1, DYNLL2, TICAM1, ATG2A,…
GO:0007034~vacuolar transport	146	5.73844e-07	HGSNAT, TGOLN2, ALS2, CHMP3, RAB9B, CHMP4B, AP1G1, CHMP6, VPS54, CHMP4A, CHMP7, PTPN23, USE1, VPS33B, VPS33A, HOOK3, KIF13A, DPY30, PICALM, GBF1, ANKRD50, TBC1D14, TRAK1, VPS4B, VPS13A, STAM, LEPROT, AP5Z1, FAM21C, VTI1B, ACTN2, AP4M1, DCTN1, SGSM2, SCYL2, MAPK3, RAB14, TGFBRAP1, VAMP3, RAB13, LRRK2, VPS26A, CHMP2A, SNX9, RAB7A, STX8, SNX6, SNX5, ARFRP1, SNX2, SNX1, DENND2A, LMAN1, SRC, BLOC1S6, …
GO:0043624~cellular protein complex disassembly	105	6.02621e-07	MRPL40, MRPS36, MRPS35, MRPL42, MRPL41, EIF5A, MRPS31, MRPS30, VPS4B, MRPL37, MRPL32, MRPL33, MRPL35, MRPL53, C12ORF65, MRPL51, TWF1, MRPL50, TWF2, FAM21C, STMN3, ACTN2, MRPS18C, MRPS18B, MRPL49, MRPL47, MRPL45, MRPL46, MRPL43, ADD1, MRPL44, SPTB, MRPS17, MRPS16, CHCHD1, MRPS11, MRPS10, KATNB1, NAPA, NAPB, CAPZB, GFM2, GADD45GIP1, MRPL54, MRPS27, MRPS28, MRPS23, MRPS22, MRPS25, SPTBN4, MRPS24, MR…
GO:0010498~proteasomal protein catabolic process	194	6.22297e-07	FHIT, RNF217, RNF216, ZNRF1, CD2AP, SHH, CTNNB1, CUL3, WWP2, WWP1, TLK2, CUL1, AUP1, ANAPC2, DAB2IP, DDRGK1, ANAPC5, ANAPC4, BTBD6, UBR3, UBR2, SKP1, FBXL7, ANAPC7, HFE, RFFL, PLAA, ARIH1, TMEM129, FBXO4, FBXO9, SMAD7, OSBPL7, FOXRED2, FBXO2, PCNP, CDC26, DVL1, BFAR, RNF7, RNF4, RNF5, BTBD11, KIAA0368, UBE2G2, DNAJC10, RNF185, RLIM, RNF181, BAG5, USP19, USP14, JKAMP, PSEN1, SPOPL, USP5, ABTB1, PM…
GO:0016197~endosomal transport	129	6.49067e-07	TGOLN2, ALS2, CHMP3, RAB9B, CHMP4B, AP1G1, VPS54, CHMP6, CHMP4A, CHMP7, PTPN23, VPS33B, VPS33A, HOOK3, KIF13A, DPY30, PICALM, GBF1, ANKRD50, TBC1D14, TRAK1, VPS4B, STAM, VPS13A, LEPROT, AP5Z1, FAM21C, VTI1B, ACTN2, AP4M1, DCTN1, SGSM2, SCYL2, RAB14, TGFBRAP1, VAMP3, RAB13, LRRK2, VPS26A, CHMP2A, SNX9, RAB7A, STX8, SNX6, SNX5, ARFRP1, SNX2, SNX1, DENND2A, LMAN1, BLOC1S6, BLOC1S5, BLOC1S3, STX16, L…
GO:0070125~mitochondrial translational elongation	54	7.45992e-07	MRPL40, MRPS36, MRPS35, MRPL42, MRPL41, MRPS31, MRPS30, MRPL37, MRPL32, MRPL33, MRPL35, MRPL2, MRPL53, MRPL1, MRPL51, MRPL3, MRPL50, MRPS5, MRPS6, MRPS7, MRPS18C, MRPS18B, MRPL49, MRPL47, MRPL45, MRPL46, MRPL43, MRPL44, MRPS17, MRPS16, CHCHD1, MRPS11, MRPS10, MRPL20, MRPL10, GFM2, MRPL13, GADD45GIP1, MRPL54, MRPL19, MRPL18, MRPS27, MRPS28, MRPS23, MRPS22, MRPS25, MRPS24, MRPS21, MRPL24, MRPL21, P…
GO:0048193~Golgi vesicle transport	158	9.05681e-07	TGOLN2, NRBP1, VAPA, AP1G1, VAPB, LMAN2L, VPS54, PITPNB, RAB1C, TRAPPC2L, USE1, RAB1A, TAPBP, CUL3, ANK1, GBF1, ANK3, TBC1D14, VPS13A, NBAS, KIF5A, PICK1, RINT1, F9, VTI1B, DCTN5, AP4M1, DCTN3, ERGIC1, DCTN4, ERGIC2, DCTN1, DCTN2, GCC1, BCAP31, COPG2, COPG1, F5, TRAPPC9, SCYL1, SGSM2, ATP9B, VAMP8, USO1, TRAPPC5, RAB14, TRAPPC4, VAMP4, VAMP2, TRAPPC1, MYO18A, NRBP2, SPTB, ARFGAP1, ARFGAP2, ARFGAP…
GO:0009451~RNA modification	76	9.34246e-07	RNMT, GAR1, TRMT2A, TRMT2B, TRMT10A, CMTR1, TRMT10C, WTAP, FDXACB1, PUS7L, BAG4, PARN, TRMT1L, CTU1, TRMT5, TFB2M, YRDC, TGS1, FTSJ1, FTSJ3, MTO1, NUDT16, ELP3, IKBKAP, EMG1, OSGEPL1, METTL2A, METTL15P1, METTL2B, MRM1, TRMT61A, TRMT61B, TARBP1, TRMT11, TRMT13, PYURF, TFB1M, TRUB1, TRUB2, MTFMT, NHP2, KIAA1429, HSD17B10, PUS10, WBSCR22, TYW5, QTRT1, DIMT1, NSUN6, TRMT44, TRDMT1, THG1L, NAT10, NSUN…
GO:0043161~proteasome-mediated ubiquitin-dependent protein catabolic process	181	1.22312e-06	FHIT, MAEA, RNF217, RNF216, UBQLN2, ZNRF1, UBQLN1, CD2AP, SHH, CTNNB1, CUL3, UBXN2A, WWP2, UBXN2B, WWP1, RNF38, RBCK1, TLK2, ANKZF1, RNF34, CUL1, AUP1, ANAPC2, DAB2IP, ANAPC5, ANAPC4, UBR3, BTBD6, SOCS4, UBR2, SKP1, BCAP31, PSMA2, TRIM38, SEC61B, ARRB2, ARRB1, PSMA5, PSMA3, RNF139, RNF138, RNF24, SDCBP, FBXL7, ANAPC7, UGGT2, LRRK2, TNFAIP1, ANAPC16, SYVN1, GCLC, DERL1, HFE, GIPC1, UBE2V2, KEAP1, …
GO:0043043~peptide biosynthetic process	300	1.43936e-06	MRPL40, MRPL42, MRPL41, SNIP1, GGT2, GGT1, RPL22L1, IARS2, MTG1, EIF1AX, MTG2, RPLP1, RPL26L1, FAU, MRPL37, RPL11, RARA, GLE1, MRPL32, MRPL33, MRPL35, GTPBP2, MRPL53, C12ORF65, MRPL51, MRPL50, RXRA, BARHL2, SARS2, CARNS1, OGFOD1, EIF2AK1, KRT17, DHX29, RPS14, EIF2S1, PRORSD1P, RARS, MAPK3, EIF2S2, MRPL49, MRPL47, PELO, EIF2AK2, MRPL45, MRPL46, MTFMT, MCTS1, EIF2AK3, MRPL43, GATB, GATC, MRPL44, GG…
GO:0098662~inorganic cation transmembrane transport	286	2.24315e-06	ATP1B1, SLC36A2, ATP1B3, SLC9A5, ATP1B2, UTRN, REST, GRIN3A, ATP2B2, ATP2B3, HTR1B, ATP2B4, KCNK9, WWP2, SLC9B1, SLC9B2, CAB39, S100A1, IBTK, SLC12A6, SCN2B, TRPA1, WNK2, CRHR1, NNT, CCR5, ATP2C1, RYR3, ATP5C1, RYR2, SURF1, KCNMB3, ORAI2, SCN1A, SCN1B, CACNB1, CACNB3, CACNB4, ATP12A, KCNJ2, KCNJ3, ATP6V0B, SLC11A2, SLC11A1, VPS9D1, SLC31A1, IL1RAPL1, TRPC1, TRPC3, TRPC5, TRPC7, TMEM110, KCNK1, KC…
GO:0032984~macromolecular complex disassembly	132	2.4929e-06	MRPL40, MRPS36, MRPS35, MRPL42, MRPL41, HBS1L, CHMP7, EIF5A, MRPS31, MRPS30, SETX, CTNNB1, VPS4B, MRPL37, GLE1, MRPL32, MRPL33, MRPL35, MRPL53, C12ORF65, TWF1, MRPL51, MRPL50, TWF2, STMN3, FAM21C, ACTN2, ARID1A, DDIT4, OGFOD1, MRPS18C, MRPS18B, MRPL49, PELO, MRPL47, MRPL45, MCTS1, MRPL46, MRPL43, MRPL44, ADD1, SPTB, CHMP2A, MRPS17, MRPS16, CHCHD1, MRPS11, KATNB1, MRPS10, NAPA, NAPB, MTIF2, MTIF3,…
GO:0044087~regulation of cellular component biogenesis	354	2.88504e-06	RAB3GAP2, HRAS, CHMP3, PPP2R5B, REST, LPAR1, CTNNB1, MVB12A, BDNF, SH3YL1, APOD, IFT20, LCAT, VPS4B, STAM, RAPGEF3, TBC1D9B, PAN2, NUDT16, TMEFF2, DAB2IP, PLD1, PAN3, FAM21C, BRAF, ROCK1, ROCK2, TRABD2B, MECP2, ARPIN, PARP10, DCTN1, TMEM27, FARP2, SERPINF2, FCHSD2, MAPK9, BIN3, EIF2AK2, UNC13B, ADD1, PALM, DAG1, AKAP13, ARF6, HSPA1B, NPRL2, ARFGEF1, CAPZB, NPRL3, EPHB1, FUZ, TAL1, NPHP4, CDC42EP2…
GO:1901566~organonitrogen compound biosynthetic process	575	3.82847e-06	RPL22L1, SGMS1, AGTR2, HTR1B, RPLP1, FAU, SMOX, RPL11, TMEM14C, TBPL1, GATM, PCBD2, RXRA, UGCG, BARHL2, NME7, SARS2, NME6, OGFOD1, EIF2AK1, DHX29, EIF2S1, PRORSD1P, RPS14, EIF2S2, MAPK3, ATPIF1, PELO, EIF2AK2, SURF1, EIF2AK3, MCTS1, GATB, GATC, ADSS, GNAI3, GGCT, GNAI2, ERBB2, CHCHD1, RUNDC3A, PPCDC, MTIF2, RPL13AP3, MTIF3, ADCYAP1, RPS26, VPS9D1, RPS29, ARG2, PABPC1, RPS21, GUCY2F, ACER3, SPHK2,…
GO:0006412~translation	287	3.87762e-06	MRPL40, MRPL42, MRPL41, SNIP1, RPL22L1, IARS2, MTG1, EIF1AX, MTG2, RPLP1, RPL26L1, FAU, MRPL37, RPL11, RARA, GLE1, MRPL32, MRPL33, MRPL35, GTPBP2, MRPL53, C12ORF65, MRPL51, MRPL50, RXRA, BARHL2, SARS2, OGFOD1, EIF2AK1, KRT17, DHX29, RPS14, EIF2S1, PRORSD1P, RARS, MAPK3, EIF2S2, MRPL49, PELO, MRPL47, EIF2AK2, MRPL45, MTFMT, MCTS1, EIF2AK3, MRPL46, MRPL43, GATB, GATC, MRPL44, CHCHD1, ERBB2, FARS2, …
GO:0042787~protein ubiquitination involved in ubiquitin-dependent protein catabolic process	114	4.10702e-06	MAEA, RNF217, MYLIP, CUL3, KLHL8, CUL2, WWP2, WWP1, ITCH, RNF34, CUL1, ANAPC2, ANAPC5, ANAPC4, UBR4, BTBD6, SKP1, PSMA2, HUWE1, PSMA5, UBR5, PSMA3, TRIM32, RNF139, RNF24, ANAPC7, FBXO10, ANAPC16, SYVN1, CACUL1, HFE, UBA6, KEAP1, RFFL, RBX1, ARIH1, PSMB4, PTK2, FBXW7, PSMB7, RNF11, HECTD3, HECTD4, UBE2D1, FBXO7, HECTD1, TAF1, CDC26, PSMB8, PSMB9, BFAR, PSMC6, PSMC5, RNF7, PSMC4, RNF5, PSMC3, NEDD4…
GO:0051648~vesicle localization	127	6.36159e-06	SEPT5, SYT3, GRIK5, TRAPPC2L, SYT9, SYT6, SYT7, VPS33B, VPS33A, RAB1A, CTNNB1, CUL3, KIF13A, PACSIN1, GBF1, DNAJC5, PIK3CG, PLD2, MAGI2, BRAF, FMR1, RPH3A, PCLO, DCTN1, DCTN2, NDEL1, F5, TRAPPC9, FNBP1L, USO1, TRAPPC5, TRAPPC4, VAMP2, TRAPPC1, LRRK2, UNC13C, UNC13B, MAP4K2, NAPA, NAPB, RIMS2, LMAN1, RIMS1, SCRIB, RIMS3, BLOC1S6, PFN2, TPGS1, BLOC1S5, BLOC1S3, SEC23IP, MOBP, SYT10, SYT12, DENND1A,…
GO:0030036~actin cytoskeleton organization	250	7.28501e-06	HRAS, MEF2A, AIF1, PDLIM3, MYLIP, LPAR1, CD2AP, CUL3, RAPGEF3, TMEFF2, F11R, ROCK1, BRAF, FAM21C, ROCK2, RAP1GDS1, ARPIN, PPARGC1B, FARP2, RND3, ATP2C1, SERPINF2, FCHSD2, BIN3, RAB13, MYO18A, ADD1, ALDOA, SDAD1, AKAP13, ARF6, CAPZB, ARFGEF1, CDC42EP2, NPHP4, PFN2, KRAS, CDC42EP1, RAC2, PFN4, RAC1, CDC42EP4, IQSEC3, CDC42EP3, IQSEC1, CDC42EP5, IQSEC2, ABR, TAOK2, NTF3, ARFIP2, NCKAP1L, ALMS1, ARFI…
GO:0007215~glutamate receptor signaling pathway	45	8.06835e-06	GRIK2, CRHBP, CPEB4, GRIK4, GRIK5, GRIN3A, GRIN2C, PTK2B, GRIN2D, DLG4, KLHL24, GRID1, CLN3, TRPM3, ARC, CACNG8, CACNG7, GRIN1, FMR1, ATP1A3, MINK1, NLGN2, CACNG4, GRIA3, CACNG3, NLGN3, GRIA4, CACNG2, NRXN1, HOMER1, SHANK1, GRM1, PPARGC1A, HOMER2, SHANK3, TRPM1, GRM5, GRM4, GRM3, GRIA2, RASGRF1, SSTR1, GRM8, GRM7, RELN
GO:0034470~ncRNA processing	192	8.17876e-06	RPP38, TRMT2B, RPS27L, INTS3, DDX27, PUS7L, WDR75, EBNA1BP2, TRMT1L, MAK16, DHX37, INTS4, RPLP1, RPL26L1, TFB2M, FAU, RPL11, DDX21, IMP4, MTO1, NUDT16, KRR1, IKBKAP, RRP1, RRP7A, EMG1, RRP8, ISG20L2, DIS3L, MRM1, RSL1D1, RCL1, TRMT11, RPS14, TRMT13, TRMT12, TFB1M, MTFMT, MRPL44, HSD17B10, ELAC1, FARS2, MRPS11, TRPT1, RIOK1, RBFA, PIN4, RIOK2, RPS26, DDX47, TRMT44, WDR55, RPS29, DDX49, FRG1, PRKRA…
GO:0051188~cofactor biosynthetic process	96	8.21902e-06	MMS19, IBA57, FAM96B, PDP2, COX10, ACOT2, PPCS, PPOX, ACSF3, PDHB, ACOT4, MTHFD1L, FAR1, ACOT9, MTHFD2, ALAS1, ACOT7, ALAS2, ACOT8, FXN, ELOVL5, NUBP1, ACOT11, SPR, ELOVL7, SUCLA2, TMEM14C, COX15, NMNAT2, PCBD2, QDPR, COQ9, COQ7, TECR, COQ5, COQ6, COQ4, ISCA1, CIAO1, COQ3, NFU1, PANK2, COQ2, PANK3, ISCA2, DLD, SLC25A38, NFE2L1, ATPIF1, THEM4, UROD, NMNAT1, ME1, HSD17B12, UROS, NFS1, RSAD1, PPCDC,…
GO:0033108~mitochondrial respiratory chain complex assembly	54	8.73244e-06	NDUFAF4, COX14, NDUFAF5, NDUFAF7, COA3, COA4, NDUFAF1, NDUFAF2, NDUFAF3, COX19, ACAD9, NDUFS3, NDUFS2, COX17, NDUFS1, NDUFB10, AIFM1, NDUFC2, NDUFA13, TMEM126B, NDUFC1, ECSIT, NDUFA10, TIMM21, NDUFA12, NDUFA11, IMMP1L, SMIM20, SURF1, NDUFB3, NDUFB4, NDUFB5, NDUFB6, SAMM50, NDUFB8, NDUFB9, CHCHD5, SDHAF1, NDUFB1, NDUFB2, TFAM, PET117, SCO1, NDUFA2, NDUFA3, NDUFA8, NDUFA9, NDUFA7, NDUFA1, TTC19, ND…
GO:0006836~neurotransmitter transport	102	8.74947e-06	SEPT5, KCNC4, SLC6A1, SLC6A20, PNKD, SYT3, SLC6A4, GRIK5, CASK, SYT9, SYT6, SYT7, DNAJC5, CHAT, BRAF, FMR1, RPH3A, PCLO, VAMP2, LRRK2, UNC13C, UNC13B, DRD2, NAPA, NAPB, RIMS2, RIMS1, SCRIB, RIMS3, BLOC1S6, SLC32A1, PFN2, GAD2, GAD1, GABRA2, SYT10, SLC6A12, SLC6A13, SYT12, LIN7C, SNAPIN, SLC6A17, DVL1, LIN7A, ATP2A2, RAP1A, RAP1B, CACNA1A, CACNA1B, TACR2, SYNJ1, PIP5K1C, SLC1A3, SNPH, SLC22A3, SNA…
GO:0051258~protein polymerization	123	8.99555e-06	CHMP3, AIF1, CHMP4A, VTN, KANK1, MLST8, TUBG2, TWF1, TWF2, FAM21C, BAIAP2, PICK1, ARPIN, DCTN1, NDEL1, FCHSD2, CLIP3, MAP7D3, ADD1, SPTB, CHMP2A, HAX1, GRB2, ACTR3B, ARF6, ARPC5, CAPZB, ARFGEF1, PFN2, CDC42EP2, CDC42EP1, ARPC3, PFN4, ARPC2, RAC1, CDC42EP4, CDC42EP3, CDC42EP5, NIN, CKAP5, SPTBN4, ARFIP2, NCKAP1L, EVL, ARFIP1, VDAC2, RNF103-CHMP3, NCKAP1, CORO1B, CORO1A, CDKN1B, RGS2, ARF1, EPS8, S…
GO:0006359~regulation of transcription from RNA polymerase III promoter	22	1.19713e-05	CEBPA, POLR3F, AR, BRF1, BRF2, ELL, ERBB2, ZNF76, BDP1, PRDX5, ZNF143, POLR3C, ZNF345, RPTOR, ZC3H8, CHD8, ICE2, ICE1, TENM1, NAB2, MTOR, GTF3C3
GO:0007269~neurotransmitter secretion	76	1.23861e-05	SEPT5, TACR2, PNKD, SYNJ1, SYT3, GRIK5, PIP5K1C, SYT9, CASK, SYT6, SYT7, SNPH, SNAP47, DNAJC5, CHAT, STX4, STX3, NRXN2, BRAF, STX2, NRXN3, FMR1, STXBP1, NRXN1, RPH3A, PCLO, STX1B, CDK5, GRM4, PSEN1, OTOF, VAMP2, LRRK2, UNC13C, UNC13B, RAB3A, PPFIA4, CPLX2, NAPA, BRSK1, NAPB, RIMS2, RIMS1, DTNBP1, SCRIB, RIMS3, BLOC1S6, SLC32A1, PFN2, GAD2, SYN1, HRH3, SYN3, SYN2, SNAP23, SNAP25, GAD1, APBA1, HSPA…
GO:0099643~signal release from synapse	76	1.23861e-05	SEPT5, TACR2, PNKD, SYNJ1, SYT3, GRIK5, PIP5K1C, SYT9, CASK, SYT6, SYT7, SNPH, SNAP47, DNAJC5, CHAT, STX4, STX3, NRXN2, BRAF, STX2, NRXN3, FMR1, STXBP1, NRXN1, RPH3A, PCLO, STX1B, CDK5, GRM4, PSEN1, OTOF, VAMP2, LRRK2, UNC13C, UNC13B, RAB3A, PPFIA4, CPLX2, NAPA, BRSK1, NAPB, RIMS2, RIMS1, DTNBP1, SCRIB, RIMS3, BLOC1S6, SLC32A1, PFN2, GAD2, SYN1, HRH3, SYN3, SYN2, SNAP23, SNAP25, GAD1, APBA1, HSPA…
GO:0006518~peptide metabolic process	354	1.24595e-05	MRPL40, MRPL42, MRPL41, HM13, SNIP1, GGT2, GGT1, RPL22L1, IARS2, PICALM, MTG1, EIF1AX, MTG2, RPLP1, RPL26L1, FAU, ERAP1, MRPL37, RARA, RPL11, GLE1, MRPL32, MRPL33, MRPL35, GTPBP2, MRPL53, C12ORF65, MRPL51, MRPL50, RXRA, BARHL2, F9, SARS2, CARNS1, OGFOD1, EIF2AK1, KRT17, DHX29, RPS14, EIF2S1, PRORSD1P, RARS, BACE1, MAPK3, EIF2S2, MRPL49, MRPL47, PELO, MRPL45, EIF2AK2, MRPL46, MTFMT, MCTS1, EIF2AK3…
GO:0098660~inorganic ion transmembrane transport	317	1.37362e-05	ATP1B1, SLC36A2, ATP1B3, SLC9A5, ATP1B2, UTRN, REST, GRIN3A, SLC26A11, ATP2B2, ATP2B3, HTR1B, ATP2B4, KCNK9, WWP2, SLC9B1, SLC9B2, CAB39, S100A1, SLC12A6, IBTK, SCN2B, TRPA1, WNK2, CRHR1, NNT, CCR5, ATP2C1, RYR3, ATP5C1, RYR2, SURF1, KCNMB3, ORAI2, SCN1A, CLCN2, SCN1B, CACNB1, CACNB3, CACNB4, ATP12A, KCNJ2, KCNJ3, ATP6V0B, SLC11A2, SLC11A1, VPS9D1, SLC31A1, IL1RAPL1, TRPC1, TRPC3, TRPC5, CLCC1, T…
GO:0043604~amide biosynthetic process	321	1.53792e-05	MRPL40, MRPL42, MRPL41, SNIP1, GGT2, GGT1, RPL22L1, IARS2, SGMS1, MTG1, EIF1AX, MTG2, RPLP1, RPL26L1, FAU, MRPL37, RARA, RPL11, GLE1, MRPL32, MRPL33, MRPL35, GTPBP2, MRPL53, C12ORF65, MRPL51, MRPL50, RXRA, UGCG, BARHL2, SARS2, CARNS1, OGFOD1, EIF2AK1, KRT17, DHX29, RPS14, EIF2S1, PRORSD1P, RARS, MAPK3, EIF2S2, MRPL49, MRPL47, PELO, EIF2AK2, MRPL45, MRPL46, MTFMT, MCTS1, EIF2AK3, MRPL43, GATB, GAT…
GO:0046128~purine ribonucleoside metabolic process	168	1.54851e-05	ATP1B1, GMPR2, NT5C3A, CASK, PPCS, COX5A, OGDH, COX5B, UQCR11, SLC25A23, PGAM4, SULT1A2, BPNT1, MAGI3, NUDT3, HKDC1, MLXIPL, MECP2, MYH7, PPARGC1A, NME7, DDIT4, NME6, COX6C, DLD, PGM1, ATP5C1, LRRK2, SURF1, PRPS1, NMNAT1, ALDOA, ADSS, GNAI3, ALDOC, NT5C1A, ALDOB, COX7B, PFKFB1, COX7C, ATP6V1B2, HSPA1B, PPCDC, SDHAF2, ARNT, ADCYAP1, PDE6B, SULT4A1, GADD45GIP1, VPS9D1, PEMT, AMD1, DCAKD, MOCS1, ATP…
GO:0050803~regulation of synapse structure or activity	118	1.77397e-05	SLC8A3, HRAS, GRIK2, LRRC4B, SYT7, CALB1, ITPKA, SYP, ATP2B2, BDNF, EIF4EBP2, RARA, LRRC4, ANAPC2, DAB2IP, ARC, BRAF, BAIAP2, PICK1, FMR1, MECP2, NCAM1, SLITRK1, SLITRK4, CBLN1, SLITRK3, RASGRF1, SIX1, CX3CR1, NPTN, CAMK1, RELN, VAMP2, UNC13B, NEURL1, DRD2, DRD5, GIPC1, UBE2V2, EPHB1, SORCS3, PTK2, KRAS, RAC1, GRID2IP, AGRN, IQSEC2, PAIP2, GRIN1, SYT12, SHANK3, ARF1, NOLC1, RAPSN, NEDD4, NTRK1, G…
GO:0022613~ribonucleoprotein complex biogenesis	218	2.01751e-05	RPP38, FASTKD2, AAR2, SURF6, SART3, WDR75, MAK16, MTG1, DHX37, MTG2, RPLP1, RPL26L1, FAU, RPL11, LSM3, PTBP2, FAM103A1, LUC7L3, PAN2, CLNS1A, NUDT16, KRR1, PAN3, RRP7A, EMG1, ISG20L2, MRM1, OGFOD1, RPS14, ZNHIT6, MCTS1, SDAD1, SRSF12, RBFA, PIN4, XAB2, RPS26, WDR55, RPS29, FRG1, CDC40, MTERF3, ISY1, NAT10, MTERF4, RPS21, UTP23, ZNF622, DDX1, RPF2, GCFC2, ATM, SRSF5, NOLC1, YBEY, POP4, METTL15, UT…
GO:0099531~presynaptic process involved in chemical synaptic transmission	78	2.03232e-05	SEPT5, TACR2, PNKD, SYNJ1, SYT3, GRIK5, PIP5K1C, SYT9, CASK, SYT6, SYT7, SNPH, SNAP47, DNAJC5, CHAT, STX4, STX3, NRXN2, BRAF, STX2, NRXN3, FMR1, STXBP1, NRXN1, RPH3A, PCLO, CDK5, STX1B, GRM4, PSEN1, OTOF, VAMP2, LRRK2, UNC13C, UNC13B, RAB3A, PPFIA4, CPLX2, DRD2, NAPA, BRSK1, NAPB, RIMS2, RIMS1, DTNBP1, SCRIB, RIMS3, BLOC1S6, SLC32A1, PFN2, GAD2, SYN1, HRH3, SYN3, SYN2, SNAP23, SNAP25, GAD1, APBA1…
GO:0036503~ERAD pathway	54	2.08746e-05	HM13, KIAA0368, UBE2G2, DNAJC10, MAN1B1, RNF185, UBQLN2, UBQLN1, OS9, GET4, USP19, POMT2, RNF103, POMT1, YOD1, ANKZF1, USP14, AUP1, JKAMP, CCDC47, RHBDD1, BCAP31, SEC61B, RNF139, USP25, UGGT2, DERL1, SYVN1, BRSK2, TRIM13, EDEM2, UBAC2, EDEM1, STUB1, TMEM129, TOR1A, HSPA5, SDF2, FOXRED2, FBXO2, TRIM25, ATXN3, PSMC6, PSMC5, VCP, PSMC4, RNF5, PSMC3, PSMC2, PSMC1, UBXN8, FAF2, SVIP, UBXN4
GO:0000209~protein polyubiquitination	124	2.15758e-05	MKRN1, PTPN22, RNF217, RNF216, MYLIP, ZNRF1, RNF213, CUL3, ZFP91, WWP2, RC3H2, RBCK1, ITCH, LONRF1, RNF34, CUL1, ANAPC2, ANAPC5, DTX3L, ANAPC4, UBR2, PARP10, SKP1, TNKS2, PSMA2, TRIM38, HUWE1, PSMA5, MIB2, UBR5, PSMA3, TRIM32, RNF139, RNF138, RNF24, ANAPC7, SYVN1, ANAPC13, PPIL2, UBE2V1, UBE2V2, RFFL, RBX1, TMEM129, ARIH1, PSMB4, FBXW7, UBE2D3, PSMB7, UBE2D2, FBXO4, TNKS, RNF167, TRAF6, UBE2D1, U…
GO:1902589~single-organism organelle organization	659	2.18312e-05	HRAS, MEF2A, AIF1, VPS54, MYLIP, TMEM141, CTNNB1, SYP, CUL3, CUL9, VPS4B, TBPL1, STAG2, STAG1, TMEFF2, OPA3, ACAA2, ROCK1, BRAF, ROCK2, CRYAB, ARPIN, PCM1, MARK3, MARK4, MARK2, JUP, MKS1, TMEM138, SERPINF2, FCHSD2, ATPIF1, PELO, CHORDC1, MCTS1, MYO18A, SDAD1, RAD21L1, GNAI3, AHCTF1, ARF6, BCL2L1, HSPA1B, MTIF2, ARFGEF1, CHCHD6, MTIF3, PFN2, CDC42EP2, NPHP4, TPGS1, CDC42EP1, RAC2, PFN4, RAC1, TNKS…
GO:0016050~vesicle organization	142	2.19192e-05	ALS2, CHMP3, VAPA, CHMP4B, AP1G1, VAPB, CHMP6, CHMP4A, SYT3, CHMP7, GRIK5, TRAPPC2L, SYT9, SYT6, SYT7, VPS33B, CD2AP, RAB1A, TSNARE1, CUL3, SYP, KIF13A, MVB12A, PICALM, DYSF, GBF1, VPS4B, TBPL1, C2CD5, VTI1B, PTPRN, RPH3A, TMEM27, F5, TRAPPC9, VAMP8, CD34, FNBP1L, USO1, TRAPPC5, RAB14, TRAPPC4, VAMP4, SDCBP, TGFBRAP1, VAMP3, VAMP2, TRAPPC1, VAMP1, MYO18A, CHMP2A, SNX9, RAB7A, STX8, GNAI3, SNX6, S…
GO:0008154~actin polymerization or depolymerization	97	2.34637e-05	DMTN, AIF1, AP1AR, WHAMM, KANK1, DSTN, ACTR3, BAG4, ARHGAP6, TMSB15A, GSN, ANG, TMSB15B, MKKS, MLST8, LMOD2, WASH2P, LMOD3, DLG1, TWF1, TWF2, FAM21C, MICAL2, BAIAP2, PICK1, VIL1, ACTN2, ARPIN, PRKCE, WAS, PRKCD, MYADM, FMN1, NCK2, CFL2, ARPC5L, NCK1, FCHSD2, SPTB, ADD1, WASH1, HAX1, GRB2, ACTR3B, ABI2, ABI1, ARF6, ARPC5, ARFGEF1, CAPZB, PFN2, CDC42EP2, CDC42EP1, PFN4, ARPC3, PTK2B, ARPC2, RAC1, W…
GO:0009126~purine nucleoside monophosphate metabolic process	138	2.48604e-05	ATP1B1, GMPR2, CASK, COX5A, OGDH, COX5B, UQCR11, SLC25A23, PGAM4, MAGI3, NUDT3, HKDC1, MECP2, MLXIPL, MYH7, PPARGC1A, DDIT4, COX6C, DLD, PGM1, ATP5C1, SURF1, NMNAT1, PRPS1, ALDOA, ADSS, ALDOC, NT5C1A, ALDOB, PFKFB1, COX7B, COX7C, HSPA1B, ATP6V1B2, SDHAF2, ARNT, ADCYAP1, PDE6B, GADD45GIP1, VPS9D1, ATP5L2, ADSSL1, ATP5J2, AK3, AK2, GART, TEFM, NDUFV3, VCP, COA6, NDUFV1, COX6A1, GUK1, ATP5E, NDUFAF7…
GO:0030041~actin filament polymerization	83	2.48648e-05	DMTN, AIF1, AP1AR, KANK1, WHAMM, ACTR3, BAG4, ARHGAP6, TMSB15A, GSN, ANG, TMSB15B, MKKS, MLST8, WASH2P, LMOD2, LMOD3, DLG1, TWF1, TWF2, FAM21C, BAIAP2, PICK1, VIL1, ARPIN, PRKCE, WAS, MYADM, PRKCD, FMN1, NCK2, NCK1, ARPC5L, ADD1, SPTB, WASH1, GRB2, ACTR3B, ABI2, ARF6, ARPC5, CAPZB, ARFGEF1, CDC42EP2, PFN2, CDC42EP1, ARPC3, PFN4, ARPC2, PTK2B, RAC1, WIPF2, BRK1, WIPF1, CDC42EP4, CDC42EP3, WASH4P, …
GO:0055114~oxidation-reduction process	416	2.7412e-05	HCCS, LDHB, SC5D, VKORC1L1, EHHADH, CYP2D6, GFER, OGDH, PPP1R1A, SMOX, HIGD1A, ACAA2, PCBD2, NCF2, FAXDC2, NCF1, NCF4, MECP2, OGFOD3, OGFOD1, OGFOD2, HSD11B1, SURF1, HIGD2A, HSD17B11, HACL1, HSD17B10, HSD17B13, HSD17B12, CHCHD5, CHCHD4, SDHAF2, HADHA, PPP1R3E, PPP1R3D, PPP1R3B, FAM213A, PPP1R3G, PPP1R3F, FOXRED2, FAM213B, DLAT, MLYCD, ACAD11, ACAD10, HTATIP2, KCNAB2, KCNAB1, AUH, MTHFD2, P4HA1, P…
GO:0042278~purine nucleoside metabolic process	168	2.75778e-05	ATP1B1, GMPR2, NT5C3A, CASK, PPCS, COX5A, OGDH, COX5B, UQCR11, SLC25A23, PGAM4, SULT1A2, BPNT1, MAGI3, NUDT3, HKDC1, MLXIPL, MECP2, MYH7, PPARGC1A, NME7, DDIT4, NME6, COX6C, DLD, PGM1, ATP5C1, LRRK2, SURF1, PRPS1, NMNAT1, ALDOA, ADSS, GNAI3, ALDOC, NT5C1A, ALDOB, COX7B, PFKFB1, COX7C, ATP6V1B2, HSPA1B, PPCDC, SDHAF2, ARNT, ADCYAP1, PDE6B, SULT4A1, GADD45GIP1, VPS9D1, PEMT, AMD1, DCAKD, MOCS1, ATP…
GO:0009123~nucleoside monophosphate metabolic process	148	3.03461e-05	ATP1B1, GMPR2, CASK, COX5A, OGDH, COX5B, UQCR11, SLC25A23, PGAM4, MAGI3, NUDT3, HKDC1, MECP2, MLXIPL, MYH7, PPARGC1A, DDIT4, COX6C, DLD, PGM1, ATP5C1, SURF1, PRPS1, NMNAT1, ALDOA, ADSS, ALDOC, NT5C1A, ALDOB, PFKFB1, COX7B, COX7C, HSPA1B, ATP6V1B2, SDHAF2, ARNT, ADCYAP1, PDE6B, GADD45GIP1, VPS9D1, PRPS1L1, ATP5L2, ADSSL1, ATP5J2, AK3, AK2, AK6, GART, TEFM, NDUFV3, VCP, COA6, NDUFV1, COX6A1, GUK1, …
GO:0006383~transcription from RNA polymerase III promoter	34	3.04101e-05	GTF3A, POLR2K, ELL, ERBB2, BDP1, PRDX5, CRCP, IVNS1ABP, ZNF345, ZC3H8, CHD8, TROVE2, GTF3C6, GTF3C1, GTF3C4, GTF3C3, CEBPA, POLR3F, SNAPC5, AR, BRF1, POLR1D, SNAPC1, SNAPC4, SNAPC3, POLR1C, ZNF143, POLR3C, RPTOR, POLR3D, ICE2, ICE1, NAB2, MTOR
GO:0006793~phosphorus metabolic process	1214	3.06522e-05	LDHB, MEF2B, MEF2A, HRAS, PDP2, PPP2R5B, AIF1, PPP2R5A, SGMS1, OGDH, BTK, CUL3, MAP3K6, SH3YL1, AGTR2, DIRAS3, GRIN2C, PGAM4, GRIN2D, MAP3K8, RPLP1, PIK3CA, CAB39, TBPL1, CUL1, PIK3CG, LRRC4, IKBKAP, BRAF, PIK3CD, MECP2, MYH7, SCYL3, MECOM, MARK3, MARK4, PTPDC1, BRAP, LPCAT4, MARK2, SSTR4, EIF2AK1, SCYL1, MAPK6, SCYL2, SERPINF2, MAPK3, MAPK9, MAPK7, CHORDC1, EIF2AK2, EIF2AK3, ADSS, PPP2R3A, DUSP1…
GO:0051650~establishment of vesicle localization	119	3.32134e-05	SEPT5, SYT3, GRIK5, TRAPPC2L, SYT9, SYT6, SYT7, RAB1A, CTNNB1, CUL3, KIF13A, PACSIN1, GBF1, DNAJC5, PLD2, BRAF, FMR1, RPH3A, PCLO, DCTN1, DCTN2, NDEL1, F5, TRAPPC9, FNBP1L, USO1, TRAPPC5, TRAPPC4, VAMP2, TRAPPC1, LRRK2, UNC13C, UNC13B, MAP4K2, NAPA, NAPB, RIMS2, LMAN1, RIMS1, SCRIB, RIMS3, BLOC1S6, PFN2, BLOC1S5, BLOC1S3, SEC23IP, MOBP, SYT10, SYT12, DENND1A, SNAPIN, LIN7A, ATP2A2, ARF1, RAP1A, R…
GO:0009161~ribonucleoside monophosphate metabolic process	142	3.33651e-05	ATP1B1, GMPR2, CASK, COX5A, OGDH, COX5B, UQCR11, SLC25A23, PGAM4, MAGI3, NUDT3, HKDC1, MECP2, MLXIPL, MYH7, PPARGC1A, DDIT4, COX6C, DLD, PGM1, ATP5C1, SURF1, NMNAT1, PRPS1, ALDOA, ADSS, ALDOC, ALDOB, PFKFB1, COX7B, COX7C, HSPA1B, ATP6V1B2, SDHAF2, ARNT, ADCYAP1, PDE6B, GADD45GIP1, VPS9D1, PRPS1L1, ATP5L2, ADSSL1, ATP5J2, AK3, AK2, GART, TEFM, NDUFV3, VCP, COA6, NDUFV1, COX6A1, GUK1, ATP5E, NDUFAF…
GO:0009167~purine ribonucleoside monophosphate metabolic process	137	3.35065e-05	ATP1B1, GMPR2, CASK, COX5A, OGDH, COX5B, UQCR11, SLC25A23, PGAM4, MAGI3, NUDT3, HKDC1, MECP2, MLXIPL, MYH7, PPARGC1A, DDIT4, COX6C, DLD, PGM1, ATP5C1, SURF1, NMNAT1, PRPS1, ALDOA, ADSS, ALDOC, ALDOB, PFKFB1, COX7B, COX7C, HSPA1B, ATP6V1B2, SDHAF2, ARNT, ADCYAP1, PDE6B, GADD45GIP1, VPS9D1, ATP5L2, ADSSL1, ATP5J2, AK3, AK2, GART, TEFM, NDUFV3, VCP, COA6, NDUFV1, COX6A1, GUK1, ATP5E, NDUFAF7, COX10,…
GO:1902600~hydrogen ion transmembrane transport	63	3.48407e-05	ATP5E, SLC36A2, SLC9A5, COX10, ATP5B, COX5A, UQCRFS1, COX5B, UQCRQ, UQCR11, ATP5EP2, SLC9B1, SLC9B2, ATP5L, ATP6V0D1, ATP5I, ATP6V0D2, ATP5H, COX15, ATP5J, ATP4A, COX4I1, ATP6V1H, CYB5A, ATP6V1F, COX6C, ATP6V1A, NNT, COX7A2P2, UQCRH, UQCRFS1P1, ATP5C1, TMCO3, SURF1, COX7B, COX7C, ATP5G1, ATP6V1B2, ATP12A, ATP5G3, ATP6V0B, SLC11A2, VPS9D1, ATP5L2, NDUFA4, ATP5J2, COX7A2, ATP5F1, ATP1A3, ATP1A4, AT…
GO:0006796~phosphate-containing compound metabolic process	1211	3.69374e-05	LDHB, MEF2B, MEF2A, HRAS, PDP2, PPP2R5B, AIF1, PPP2R5A, SGMS1, OGDH, BTK, CUL3, MAP3K6, SH3YL1, AGTR2, DIRAS3, GRIN2C, PGAM4, GRIN2D, MAP3K8, RPLP1, PIK3CA, CAB39, TBPL1, CUL1, PIK3CG, LRRC4, IKBKAP, BRAF, PIK3CD, MECP2, MYH7, SCYL3, MECOM, MARK3, MARK4, PTPDC1, BRAP, LPCAT4, MARK2, SSTR4, EIF2AK1, SCYL1, MAPK6, SCYL2, SERPINF2, MAPK3, MAPK9, MAPK7, CHORDC1, EIF2AK2, EIF2AK3, ADSS, PPP2R3A, DUSP1…
GO:0043241~protein complex disassembly	123	3.71819e-05	MRPL40, MRPS36, MRPS35, MRPL42, MRPL41, CHMP7, EIF5A, MRPS31, MRPS30, SETX, CTNNB1, VPS4B, MRPL37, GLE1, MRPL32, MRPL33, MRPL35, MRPL53, C12ORF65, TWF1, MRPL51, MRPL50, TWF2, STMN3, FAM21C, ACTN2, ARID1A, DDIT4, OGFOD1, MRPS18C, MRPS18B, MRPL49, MRPL47, MRPL45, MRPL46, MRPL43, MRPL44, ADD1, SPTB, CHMP2A, MRPS17, MRPS16, CHCHD1, MRPS11, KATNB1, MRPS10, NAPA, NAPB, CAPZB, GFM2, GADD45GIP1, MRPL54, …
GO:0006888~ER to Golgi vesicle-mediated transport	91	3.94721e-05	COPA, SEC24B, IER3IP1, SEC24A, NRBP1, VAPA, ATL2, VAPB, LMAN2L, ATL3, RAB1C, TRAPPC2L, USE1, WHAMM, RAB1A, CUL3, COPB2, ANK1, GBF1, DYNLL1, DYNLL2, ANK3, GOPC, DYNC1H1, SEC24D, NSF, GOLGA2, DYNC1I1, STX5, F9, VTI1B, DCTN5, DCTN3, ERGIC1, DCTN4, DCTN1, DCTN2, BCAP31, COPG2, ANKRD28, COPG1, F5, TRAPPC9, ARCN1, USO1, TRAPPC5, TRAPPC4, VAMP4, TRAPPC1, TRAPPC10, SPAST, COPE, NRBP2, SPTB, ARFGAP1, PPP6…
GO:0098655~cation transmembrane transport	305	4.1153e-05	ATP1B1, SLC36A2, ATP1B3, SLC9A5, ATP1B2, UTRN, REST, GRIN3A, ATP2B2, ATP2B3, HTR1B, ATP2B4, KCNK9, GRIN2C, WWP2, SLC9B1, SLC9B2, CHRNA7, CAB39, S100A1, CHRNA2, PIK3CG, IBTK, SLC12A6, SCN2B, TRPA1, WNK2, CRHR1, NNT, CCR5, ATP2C1, RYR3, ATP5C1, RYR2, SURF1, KCNMB3, ORAI2, SCN1A, SCN1B, CACNB1, CACNB3, CACNB4, ATP12A, KCNJ2, KCNJ3, ATP6V0B, SLC11A2, SLC11A1, VPS9D1, SLC31A1, IL1RAPL1, TRPC1, TRPC3, …
GO:0046034~ATP metabolic process	119	4.18097e-05	ATP1B1, OGDH, COX5A, COX5B, UQCR11, SLC25A23, PGAM4, HKDC1, MECP2, MLXIPL, MYH7, PPARGC1A, DDIT4, COX6C, PGM1, DLD, ATP5C1, SURF1, NMNAT1, ALDOA, ALDOC, ALDOB, PFKFB1, COX7B, COX7C, HSPA1B, ATP6V1B2, SDHAF2, ADCYAP1, ARNT, GADD45GIP1, VPS9D1, ATP5L2, ATP5J2, AK2, TEFM, NDUFV3, VCP, COA6, NDUFV1, COX6A1, GUK1, ATP5E, NDUFAF7, COX10, ATP5B, PRKAG1, OGDHL, PRKAG2, TMEM237, UQCRFS1, NDUFAF1, UQCRQ, F…
GO:0016192~vesicle-mediated transport	611	4.30282e-05	CCZ1B, TGOLN2, POTEKP, A2M, HRAS, PEAR1, AIF1, CRHBP, VPS54, USE1, ITSN2, REST, IGHM, BTK, CTNNB1, SYP, CUL3, HTR1B, RUNDC1, FOXF1, SERPINE1, VPS4B, PIK3CA, SYK, SH3GL3, PIK3CG, ARC, MAGI2, BRAF, KIF5A, PIK3CD, F9, COLEC11, ERGIC1, PCLO, ERGIC2, EIF2AK1, SCYL1, F5, TRAPPC9, SERPINF2, SCYL2, MAPK3, TRAPPC5, TRAPPC4, TRAPPC1, UNC13C, UNC13B, MYO18A, SH3GL1, GNAI3, CCDC93, HFE, RER1, ARF6, ARF5, BCL…
GO:0009205~purine ribonucleoside triphosphate metabolic process	129	4.31303e-05	ATP1B1, COX5A, OGDH, COX5B, UQCR11, SLC25A23, PGAM4, HKDC1, MECP2, MLXIPL, MYH7, PPARGC1A, NME7, DDIT4, NME6, COX6C, DLD, PGM1, ATP5C1, LRRK2, SURF1, NMNAT1, ALDOA, GNAI3, ALDOC, ALDOB, PFKFB1, COX7B, COX7C, HSPA1B, ATP6V1B2, SDHAF2, ADCYAP1, ARNT, GADD45GIP1, VPS9D1, MOCS1, ATP5L2, MOCS3, ATP5J2, AK3, AK2, TEFM, NDUFV3, VCP, NME2P1, COA6, NDUFV1, COX6A1, GUK1, ATP5E, NDUFAF7, COX10, ATP5B, PRKAG…
GO:0019076~viral release from host cell	25	4.5219e-05	CHMP2A, RAB7A, CHMP3, VAPA, TSG101, CHMP4B, VAPB, DDB1, PML, TRIM26, TRIM13, ZNF502, VPS37B, TRIM25, RNF103-CHMP3, TRIM21, MID2, TRIM5, TRIM35, TRIM8, PPID, IST1, TRIM32, VPS4B, PC
GO:0097479~synaptic vesicle localization	72	4.61757e-05	SEPT5, SYNJ1, SYT3, GRIK5, AP3S2, PIP5K1C, AP3S1, SYT9, SYT6, SYT7, CTNNB1, TMEM230, PACSIN1, SNPH, AP3B2, SNAP47, DNAJC5, AP3B1, PLD2, STX4, MAGI2, STX3, STX2, BRAF, FMR1, STXBP1, NRXN1, RPH3A, PCLO, STX1B, CDK5, PSEN1, OTOF, VAMP2, LRRK2, UNC13C, UNC13B, RAB3A, CPLX2, NAPA, NAPB, RIMS2, RIMS1, DTNBP1, SCRIB, RIMS3, BLOC1S6, PFN2, BLOC1S5, SYN1, BLOC1S3, TOR1A, AP3D1, SNAP23, SNAP25, SYT10, SYT1…
GO:0051495~positive regulation of cytoskeleton organization	95	4.76668e-05	HRAS, AP1AR, TGFB3, LPAR1, FES, WHAMM, DSTN, ACTR3, BAG4, GSN, RHOA, VPS4B, TRPV4, RAPGEF3, PAK1, MLST8, WASH2P, LMOD2, DLG1, ARL2, FAM21C, STAP1, BRAF, ROCK2, BAIAP2, ARHGEF5, PICK1, VIL1, ACTN2, ARPIN, ARHGEF15, PRKCE, WAS, CDK5, DCTN1, ARHGEF10, FMN1, NCK2, PFDN2, PPM1E, SERPINF2, CFL2, NCK1, ITGB1BP1, ARPC5L, SPAST, CEP120, WASH1, HAX1, GRB2, ACTR3B, KATNB1, TAC1, ABI2, ARF6, ARPC5, CDC42EP2,…
GO:0051128~regulation of cellular component organization	924	5.31806e-05	HRAS, PPP2R5B, PPP2R5A, ITSN2, SART3, CUL3, RUNDC1, AGTR2, SH3YL1, CUL9, SERPINE1, VPS4B, DHX36, LRRC4, ACAA2, TMEFF2, ARC, BRAF, RREB1, BARHL2, UGCG, MECP2, LIG4, ARPIN, MARK2, RAD1, OGFOD1, MAPK6, SERPINF2, SCYL2, MAPK3, MAPK9, CHORDC1, EIF2AK2, UNC13B, KIAA1109, SCN1B, RER1, ARF6, BCL2L1, ARFGEF1, PFN2, RAC2, PFN4, RAC1, NAT10, SGIP1, NTF3, TAOK2, TAOK1, GAS2, VDAC2, VDAC3, ATM, ARF1, RGS2, HP…
GO:0023061~signal release	190	5.64064e-05	KCNC2, SEPT5, HMGN3, PNKD, CRHBP, ADCY5, SYT3, GRIK5, CASK, SYT9, SYT6, ILDR1, REST, SYT7, SIDT2, RAB1A, C2CD2L, BTK, AGTR2, GATA3, TARDBP, RAPGEF4, DNAJC5, RAPGEF3, HADH, HCAR2, CHAT, IRS2, BRAF, FMR1, PTPRN, RPH3A, PCLO, TMEM27, CRHR1, VAMP8, ARRB1, VSNL1, CARTPT, VAMP3, VAMP2, UNC13C, LRRK2, EIF2AK3, UNC13B, GLP1R, RBP4, SNX6, DRD2, HFE, NAPA, NAPB, ENSA, KCNA5, RIMS2, RIMS1, SCRIB, ADCYAP1, R…
GO:0007264~small GTPase mediated signal transduction	234	6.14045e-05	ALS2, HRAS, AIF1, RAB1C, ITSN2, LPAR1, RAB1A, CUL3, GBF1, DIRAS3, RAB28, RAPGEF6, ARHGEF40, ABRA, RAPGEF4, RAB25, RAPGEF3, IFT27, PLD2, DAB2IP, PLD1, ROCK1, RREB1, ROCK2, RAP1GDS1, SYNJ2BP, BRAP, FARP2, RND2, RND3, RAB14, RAB13, RUNDC3A, AKAP13, ARF6, ARF5, ARFGEF1, RAB40B, CDC42EP2, KRAS, CDC42EP1, RAC2, RAC1, CDC42EP4, IQSEC3, CDC42EP3, IQSEC1, CDC42EP5, IQSEC2, ABR, DENND1A, ARFIP2, TRIO, CELS…
GO:0045333~cellular respiration	89	6.16118e-05	FASTKD3, FASTKD1, FASTKD2, COX10, OGDHL, OGDH, COX5A, UQCRFS1, COX5B, NDUFAF1, UQCRQ, NDUFAF2, PDHB, UQCR11, IDH3G, FXN, TRPV4, COX19, POLG2, NDUFS3, SUCLA2, DHTKD1, NDUFS2, NDUFS1, COX15, NDUFB10, ACO2, SUCLG2, ACO1, CYCS, NDUFC2, MECP2, NDUFA13, COX4I1, COQ9, NDUFC1, NDUFA10, PPARGC1A, NDUFA12, NDUFA11, COX6C, PANK2, NNT, UQCRH, DLD, FASTKD5, SURF1, MDH1, NDUFB3, NDUFB4, NDUFB5, ME3, NDUFB6, ND…
GO:1901657~glycosyl compound metabolic process	197	6.31048e-05	ATP1B1, PPCS, OGDH, PGAM4, SULT1A2, MAGI3, HKDC1, MECP2, MYH7, TXNDC9, PPARGC1A, NME7, NME6, LCTL, DLD, PGM1, ATP5C1, ATPIF1, SURF1, ALDOA, ADSS, GNAI3, ALDOC, ALDOB, PFKFB1, HSPA1B, PPCDC, SDHAF2, ADCYAP1, SULT4A1, VPS9D1, NAGA, PEMT, AMD1, MOCS1, DCAKD, MOCS3, LCMT2, PRPSAP1, PRPSAP2, COX6A1, ATP5E, COX10, ATP5B, MCCC2, ATP5EP2, FXN, NT5M, GBAS, ATP5L, PARG, DHTKD1, ATP5I, ATP5H, ATP5J, COX15, …
GO:0043254~regulation of protein complex assembly	175	6.65213e-05	THRA, PPP2R5B, ZNF451, TLR6, KANK1, CTNNB1, SETX, RALB, MLST8, HIST3H3, DAB2IP, TWF1, TWF2, FAM21C, BAIAP2, PICK1, TRABD2B, ARPIN, DCTN1, TMEM27, FARP2, FCHSD2, MAPK9, CLIP3, EIF2AK2, UNC13B, SPTB, ADD1, SNX9, HAX1, GRB2, ACTR3B, NAPA, ARF6, NAPB, ARPC5, ARFGEF1, CAPZB, SRC, RBX1, TAL1, CDC42EP2, PFN2, CDC42EP1, PFN4, DDX3X, ARPC3, ARPC2, RAC1, SPIDR, CDC42EP4, CDC42EP3, CDC42EP5, LCMT1, TAF1, TA…
GO:0009144~purine nucleoside triphosphate metabolic process	131	6.8646e-05	ATP1B1, COX5A, OGDH, COX5B, UQCR11, SLC25A23, PGAM4, NUDT16, HKDC1, MECP2, MLXIPL, MYH7, PPARGC1A, NME7, DDIT4, NME6, COX6C, DLD, PGM1, ATP5C1, LRRK2, SURF1, NMNAT1, ALDOA, GNAI3, ALDOC, ALDOB, PFKFB1, COX7B, COX7C, HSPA1B, ATP6V1B2, SDHAF2, ADCYAP1, ARNT, GADD45GIP1, VPS9D1, MOCS1, ATP5L2, MOCS3, ATP5J2, AK3, AK2, TEFM, NDUFV3, VCP, NME2P1, COA6, NDUFV1, COX6A1, GUK1, ATP5E, NDUFAF7, COX10, ATP5…
GO:0008064~regulation of actin polymerization or depolymerization	87	7.3329e-05	DMTN, AP1AR, CXCL12, KANK1, WHAMM, DSTN, ACTR3, BAG4, TMSB15A, GSN, TMSB15B, MKKS, MLST8, WASH2P, LMOD2, LMOD3, DLG1, TWF1, TWF2, FAM21C, BAIAP2, PICK1, VIL1, ACTN2, ARPIN, PRKCE, WAS, MYADM, PRKCD, FMN1, NCK2, CFL2, NCK1, ARPC5L, FCHSD2, ADD1, SPTB, WASH1, HAX1, GRB2, ACTR3B, ABI2, ARHGAP35, ARF6, ARPC5, CAPZB, ARFGEF1, CDC42EP2, PFN2, CDC42EP1, ARPC3, PFN4, ARPC2, PTK2B, RAC1, WIPF2, BRK1, WIPF…
GO:0051186~cofactor metabolic process	176	8.65572e-05	MMS19, LDHB, ALDH1L1, PDP2, VKORC1L1, PPCS, OGDH, MTHFD1L, PDHB, ELOVL5, PGAM4, AKR7A2, DERA, SPR, ELOVL7, TMEM14C, HMGCL, AADAT, NMNAT2, PCBD2, SUCLG2, HKDC1, QDPR, MLXIPL, TECR, PPARGC1A, DDIT4, PGM2, NFU1, PGLS, NNT, EIF2AK1, AKR1B10, DLD, PGM1, SLC25A38, NFE2L1, ATPIF1, NMNAT1, MDH1, ALDOA, ME1, ME2, ALDOC, ALDOB, HSD17B12, PFKFB1, PPCDC, PDSS1, PDSS2, ACSBG1, ARNT, SLC11A2, THTPA, PEMT, LIAS…
GO:0009119~ribonucleoside metabolic process	176	8.65572e-05	ATP1B1, GMPR2, NT5C3A, CASK, PPCS, COX5A, OGDH, COX5B, UQCR11, SLC25A23, PGAM4, SULT1A2, BPNT1, MAGI3, NUDT3, HKDC1, MLXIPL, MECP2, MYH7, TXNDC9, PPARGC1A, NME7, DDIT4, NME6, COX6C, DLD, PGM1, ATP5C1, LRRK2, SURF1, PRPS1, NMNAT1, ALDOA, ADSS, GNAI3, ALDOC, NT5C1A, ALDOB, COX7B, PFKFB1, COX7C, ATP6V1B2, HSPA1B, PPCDC, SDHAF2, ARNT, ADCYAP1, PDE6B, SULT4A1, GADD45GIP1, VPS9D1, PEMT, AMD1, DCAKD, MO…
GO:0048489~synaptic vesicle transport	68	8.87465e-05	SEPT5, SYT3, SYNJ1, GRIK5, AP3S2, PIP5K1C, AP3S1, SYT9, SYT6, SYT7, CTNNB1, TMEM230, PACSIN1, SNPH, AP3B2, SNAP47, DNAJC5, AP3B1, PLD2, STX4, STX3, STX2, BRAF, FMR1, STXBP1, RPH3A, PCLO, STX1B, CDK5, PSEN1, OTOF, VAMP2, LRRK2, UNC13C, UNC13B, RAB3A, CPLX2, NAPA, NAPB, RIMS2, RIMS1, DTNBP1, SCRIB, RIMS3, BLOC1S6, PFN2, BLOC1S5, SYN1, BLOC1S3, TOR1A, AP3D1, SNAP23, SNAP25, SYT10, SYT12, DENND1A, SN…
GO:0097480~establishment of synaptic vesicle localization	68	8.87465e-05	SEPT5, SYT3, SYNJ1, GRIK5, AP3S2, PIP5K1C, AP3S1, SYT9, SYT6, SYT7, CTNNB1, TMEM230, PACSIN1, SNPH, AP3B2, SNAP47, DNAJC5, AP3B1, PLD2, STX4, STX3, STX2, BRAF, FMR1, STXBP1, RPH3A, PCLO, STX1B, CDK5, PSEN1, OTOF, VAMP2, LRRK2, UNC13C, UNC13B, RAB3A, CPLX2, NAPA, NAPB, RIMS2, RIMS1, DTNBP1, SCRIB, RIMS3, BLOC1S6, PFN2, BLOC1S5, SYN1, BLOC1S3, TOR1A, AP3D1, SNAP23, SNAP25, SYT10, SYT12, DENND1A, SN…
GO:2000249~regulation of actin cytoskeleton reorganization	24	8.95342e-05	F11R, HRAS, BAIAP2L2, NTF3, STAP1, HAX1, HCLS1, BAIAP2, HCK, FES, CDK5, DAPK3, CD2AP, CTSV, TRPM2, PTK2B, TEK, RAPGEF3, ABL1, BCAS3, PHPT1, ARHGDIA, ARHGDIB, CSF1R
GO:0009199~ribonucleoside triphosphate metabolic process	130	9.16842e-05	ATP1B1, COX5A, OGDH, COX5B, UQCR11, SLC25A23, PGAM4, HKDC1, MECP2, MLXIPL, MYH7, PPARGC1A, NME7, DDIT4, NME6, COX6C, DLD, PGM1, ATP5C1, LRRK2, SURF1, NMNAT1, ALDOA, GNAI3, ALDOC, ALDOB, PFKFB1, COX7B, COX7C, HSPA1B, ATP6V1B2, SDHAF2, ADCYAP1, ARNT, GADD45GIP1, VPS9D1, MOCS1, ATP5L2, MOCS3, ATP5J2, AK3, AK2, TEFM, NDUFV3, VCP, NME2P1, COA6, NDUFV1, COX6A1, GUK1, ATP5E, NDUFAF7, COX10, ATP5B, PRKAG…
GO:0030832~regulation of actin filament length	87	9.57085e-05	DMTN, AP1AR, CXCL12, KANK1, WHAMM, DSTN, ACTR3, BAG4, TMSB15A, GSN, TMSB15B, MKKS, MLST8, WASH2P, LMOD2, LMOD3, DLG1, TWF1, TWF2, FAM21C, BAIAP2, PICK1, VIL1, ACTN2, ARPIN, PRKCE, WAS, MYADM, PRKCD, FMN1, NCK2, CFL2, NCK1, ARPC5L, FCHSD2, ADD1, SPTB, WASH1, HAX1, GRB2, ACTR3B, ABI2, ARHGAP35, ARF6, ARPC5, CAPZB, ARFGEF1, CDC42EP2, PFN2, CDC42EP1, ARPC3, PFN4, ARPC2, PTK2B, RAC1, WIPF2, BRK1, WIPF…
GO:0032259~methylation	155	9.58719e-05	METTL21B, METTL21A, RNMT, TRMT2A, TRMT2B, CMTR1, WTAP, CTNNB1, ZNF304, FAM86B1, DPY30, TRMT1L, GATA3, EED, PIK3CA, TFB2M, FAM103A1, TGS1, MTO1, CHTOP, EMG1, PICK1, MECP2, RRP8, MECOM, METTL7A, MRM1, SUZ12, FAM86C1, PRDM9, TRMT11, TRMT13, PRDM6, PCMTD1, PAF1, TFB1M, FBXO11, SUPT6H, HSD17B10, SETD1B, SETD1A, ECE2, TRMT44, METTL23, TDRKH, PEMT, GCSH, LCMT1, SETDB2, LCMT2, SMYD4, SNW1, ICMT, THUMPD3,…
GO:0010506~regulation of autophagy	128	0.000108472	RAB3GAP2, CHMP4B, TBK1, U2AF2, CHMP4A, PTPN22, UBQLN2, WDR75, CISD2, HTRA2, IFT20, ATG7, TBC1D14, RALB, TLK2, DAP, SUPT5H, SPTLC1, SOGA3, DEPDC5, EP300, MAPK3, RIPK2, LRRK2, VPS26A, NRBP2, RAB7A, HAX1, SNX6, MCL1, SNX5, TFEB, RRAGA, CTSA, ATP6V1B2, BCL2L1, NPRL2, NPRL3, ATP6V0B, RRAGB, TRIM65, FBXW7, FBXO7, NRBF2, BECN1, EEF1A2, OSBPL7, WDR6, MET, ATM, TBC1D25, ATP6V0E2, RNF5, NEDD4, ULK2, MTOR, …
GO:0030007~cellular potassium ion homeostasis	12	0.000108827	KCNMA1, ATP1B1, ATP1B3, ATP4A, ATP1B2, CAMK2D, ATP1A3, ATP1A4, ATP1A1, ATP1A2, KCNJ2, ATP12A
GO:0017156~calcium ion regulated exocytosis	61	0.00011548	SEPT5, SYT3, SYNJ1, GRIK5, SYT9, PIP5K1C, SYT6, SYT7, REST, SNPH, SNAP47, DNAJC5, RAPGEF4, SCAMP5, STX4, STX3, BRAF, STX2, FMR1, STXBP1, CHP1, RPH3A, STX1B, CDK5, PCLO, TMEM27, PSEN1, OTOF, VAMP3, VAMP2, UNC13C, LRRK2, UNC13B, RAB3A, CPLX2, CDK5R2, NAPA, NAPB, RIMS2, RIMS1, SCRIB, RIMS3, BLOC1S6, PFN2, SYN1, PPP3CB, ADRA2A, SNAP23, SNAP25, SDF4, SYT10, CACNA1I, SYT12, SNAPIN, CADPS, ATP2A2, ARF1,…
GO:0006119~oxidative phosphorylation	59	0.000136242	COX10, UQCRFS1, COX5A, UQCRQ, NDUFAF1, COX5B, UQCR11, FXN, GBAS, NDUFS3, NDUFS2, NDUFS1, COX15, NDUFB10, CYCS, MLXIPL, MECP2, NDUFC2, NDUFA13, COX4I1, COQ9, NDUFC1, NDUFA10, NDUFA12, COX6C, NDUFA11, UQCRH, DLD, ATP5C1, SURF1, NDUFB3, NDUFB4, NDUFB5, NDUFB6, NDUFB8, NDUFB9, COX7B, COX7C, SDHAF2, NDUFB1, NDUFB2, GADD45GIP1, NDUFA4, NDUFA2, NDUFA3, NDUFA8, NDUFA9, NDUFA7, NDUFA1, PARK7, NDUFV3, TEFM…
GO:0030029~actin filament-based process	289	0.000138118	HRAS, MEF2A, AIF1, PDLIM3, MYLIP, LPAR1, CD2AP, CUL3, RAPGEF3, TMEFF2, F11R, FAM21C, ROCK1, BRAF, SCN2B, ROCK2, RAP1GDS1, MYH7, ARPIN, PPARGC1B, FARP2, JUP, RND3, ATP2C1, SERPINF2, FCHSD2, RYR2, STC1, BIN3, RAB13, MYO18A, ADD1, ALDOA, SDAD1, SCN1A, SCN1B, AKAP13, ARF6, KCNJ2, ARFGEF1, CAPZB, KCNJ3, CDC42EP2, NPHP4, PFN2, KRAS, CDC42EP1, RAC2, PFN4, RAC1, IQSEC3, CDC42EP4, CDC42EP3, IQSEC1, CDC42E…
GO:0033043~regulation of organelle organization	475	0.000144473	HRAS, SART3, CTNNB1, CUL3, WDR75, RUNDC1, CUL9, VPS4B, DHX36, TLK2, MAP2K7, TMEFF2, ACAA2, BRAF, ROCK1, ROCK2, UGCG, MECP2, LIG4, ARPIN, MARK2, NME6, RAD1, SERPINF2, MAPK3, FCHSD2, MAPK9, ZNHIT1, ATPIF1, CHORDC1, ARF6, HSPA1B, BCL2L1, ARFGEF1, HSPA1L, PFN2, CDC42EP2, CDC42EP1, RAC2, PFN4, RAC1, PEMT, TNKS, FAM162A, NAT10, CDC42EP4, CDC42EP3, CDC42EP5, NTF3, TAOK1, VDAC3, ATM, ARF1, WDR61, RGS2, M…
GO:0009116~nucleoside metabolic process	186	0.000146963	ATP1B1, GMPR2, NT5C3A, PPCS, CASK, COX5A, OGDH, COX5B, UQCR11, SLC25A23, PGAM4, DERA, SULT1A2, BPNT1, MAGI3, NUDT3, HKDC1, MLXIPL, MECP2, MYH7, TXNDC9, PPARGC1A, NME7, DDIT4, NME6, COX6C, DLD, PGM1, ATP5C1, ATPIF1, LRRK2, SURF1, PRPS1, NMNAT1, ALDOA, ADSS, GNAI3, ALDOC, NT5C1A, ALDOB, COX7B, PFKFB1, COX7C, ATP6V1B2, HSPA1B, PPCDC, SDHAF2, ARNT, ADCYAP1, PDE6B, SULT4A1, GADD45GIP1, VPS9D1, PEMT, P…
GO:0030833~regulation of actin filament polymerization	78	0.000160775	DMTN, AP1AR, KANK1, WHAMM, ACTR3, BAG4, TMSB15A, GSN, TMSB15B, MKKS, MLST8, WASH2P, LMOD2, LMOD3, DLG1, TWF1, TWF2, FAM21C, BAIAP2, PICK1, VIL1, ARPIN, PRKCE, WAS, MYADM, PRKCD, FMN1, NCK2, NCK1, ARPC5L, FCHSD2, ADD1, SPTB, WASH1, HAX1, GRB2, ACTR3B, ABI2, ARF6, ARPC5, CAPZB, ARFGEF1, CDC42EP2, PFN2, CDC42EP1, ARPC3, PFN4, PTK2B, ARPC2, RAC1, WIPF2, BRK1, WIPF1, CDC42EP4, CDC42EP3, RASA1, WASH4P,…
GO:0051640~organelle localization	216	0.000171866	MEF2A, CHMP3, PLEKHM2, CHMP6, CHMP7, SYT3, LEMD2, TRAPPC2L, SYT9, SYT6, SYT7, VPS33B, VPS33A, RAB1A, BTK, HOOK3, CTNNB1, CCDC141, CUL3, KIF13A, GBF1, IFT20, FOXF1, VPS4B, SYK, PIK3CG, PLD2, MAGI2, BRAF, PIK3CD, SYNJ2BP, PCM1, DCTN4, PCLO, DCTN1, DCTN2, MARK2, TRAPPC9, F5, TRAPPC5, TRAPPC4, TRAPPC1, BIN1, UNC13C, UNC13B, RAD21L1, SDAD1, RIMS2, RIMS1, SCRIB, RIMS3, PFN2, TPGS1, ZAP70, SEC23IP, MSTO…
GO:1902186~regulation of viral release from host cell	23	0.000175203	CHMP2A, CHMP3, VAPA, TSG101, CHMP4B, VAPB, DDB1, PML, TRIM26, TRIM13, ZNF502, VPS37B, TRIM25, RNF103-CHMP3, TRIM62, TRIM21, MID2, TRIM5, TRIM35, TRIM8, TRIM32, VPS4B, PC
GO:0030488~tRNA methylation	23	0.000175203	HSD17B10, ALKBH8, LCMT2, TRMT10A, THUMPD3, THUMPD2, TRMT10C, METTL2A, METTL2B, TRMT61A, TRMT61B, TARBP1, NSUN6, TRMT44, TRMT1L, TRMT11, TRMT13, TRDMT1, TRMT5, PYURF, FTSJ1, NSUN2, MTO1
GO:1902580~single-organism cellular localization	455	0.000175979	PPP2R5A, CTNNB1, BTK, AGTR2, FOXF1, RPLP1, FAU, RPL11, SYK, PIK3CG, LRRC4, MAGI2, BRAF, ROCK1, NCF1, ROCK2, PIK3CD, TTC7B, PCLO, JUP, NPC2, RPS14, MAPK3, MAPK7, UNC13C, UNC13B, ERBB2, NFKBIA, RER1, ARF6, CACNB3, CHCHD4, BCL2L1, SCRIB, RPS26, RILPL1, PFN2, RPS29, RAC1, ZAP70, EFR3A, RPS21, MOBP, TAOK2, ACACA, TMEM110, KIF3C, DVL1, ARF1, RAPSN, GOLGA7B, HPCA, MCPH1, SLC9A1, BACH2, FGF9, SYNJ1, AP3S…
GO:0001505~regulation of neurotransmitter levels	97	0.00017653	SEPT5, KCNC4, PNKD, SYT3, SLC6A4, GRIK5, SYT9, CASK, SYT6, SYT7, DNAJC5, CHAT, BRAF, FMR1, RPH3A, PCLO, VAMP2, LRRK2, UNC13C, UNC13B, ACHE, DRD2, NAPA, NAPB, RIMS2, RIMS1, SCRIB, RIMS3, BLOC1S6, SLC32A1, PFN2, GAD2, DAGLA, GAD1, GABRA2, SYT10, SYT12, LIN7C, SNAPIN, DVL1, LIN7A, ATP2A2, RAP1A, RAP1B, CACNA1A, CACNA1B, TACR2, SYNJ1, PIP5K1C, SLC1A3, SNPH, SLC22A3, SNAP47, SV2B, SV2A, SV2C, CLN3, ST…
GO:0051130~positive regulation of cellular component organization	486	0.000181049	HRAS, PLEKHM2, PPP2R5B, ITSN2, SART3, CTNNB1, CUL3, WDR75, SERPINE1, VPS4B, DHX36, MAP2K7, SYK, ADAM9, MAGI2, BRAF, ROCK1, RREB1, ROCK2, UGCG, MECP2, LIG4, ARPIN, MARK2, MAPK6, SCYL2, SERPINF2, MAPK3, MAPK9, ATPIF1, UNC13B, MYO18A, SCN1B, ERBB2, RER1, HFE, ARF6, ADCYAP1, HSPA1L, PFN2, CDC42EP2, NPHP4, CDC42EP1, RAC2, RAC1, PEMT, TNKS, FAM162A, CDC42EP4, CDC42EP3, CDC42EP5, SGIP1, NTF3, TGFBR2, DC…
GO:0000289~nuclear-transcribed mRNA poly(A) tail shortening	25	0.000186705	CNOT8, CPEB3, CNOT3, CNOT2, MLH1, CNOT1, CNOT7, CNOT4, PARN, TNRC6C, CNOT6L, AGO2, PABPC1, TNRC6B, SAMD4B, PAN2, PAN3, PAIP1, EIF4G1, EIF4B, TNKS1BP1, EIF4A3, BTG2, EIF4A2, TOB1
GO:0090662~ATP hydrolysis coupled transmembrane transport	25	0.000186705	FXYD2, ATP1B1, ATP1B3, ATP4A, ATP1B2, ATP5B, ATP1A3, ATP1A4, ATP6V1H, ATP1A1, ATP1A2, ATP5G1, ATP6V1B2, ATP12A, ATP5G3, ATP6V0B, ATP6V1F, ATP6V1A, ATP6V0E2, ATP6V1E1, ATP6V1E2, ATP6V0A1, ATP6V0D1, ATP6V0D2, ATP6V0A2
GO:0022904~respiratory electron transport chain	59	0.000189523	COX10, UQCRFS1, COX5A, UQCRQ, NDUFAF1, COX5B, NDUFAF2, UQCR11, POLG2, NDUFS3, NDUFS2, NDUFS1, COX15, NDUFB10, CYCS, MECP2, NDUFC2, NDUFA13, COX4I1, COQ9, NDUFC1, NDUFA10, PPARGC1A, NDUFA12, COX6C, NDUFA11, UQCRH, DLD, NDUFB3, NDUFB4, NDUFB5, NDUFB6, NDUFB8, NDUFB9, COX7B, COX7C, SDHAF2, NDUFB1, NDUFB2, ETFDH, SCO2, ETFA, NDUFA4, NDUFA2, NDUFA3, NDUFA8, NDUFA9, NDUFA7, NDUFA1, PARK7, NDUFV3, SDHA,…
GO:0043603~cellular amide metabolic process	413	0.000192501	SGMS1, RPL22L1, PGAM4, RPLP1, FAU, RPL11, RXRA, UGCG, BARHL2, F9, SARS2, OGFOD1, EIF2AK1, DHX29, RPS14, PRORSD1P, EIF2S1, BACE1, MAPK3, EIF2S2, PELO, EIF2AK2, MCTS1, EIF2AK3, GATB, GATC, GGCT, CHCHD1, ERBB2, MTIF2, RPL13AP3, MTIF3, RPS26, RPS29, ARG2, PABPC1, RPS21, ACER3, PAIP2, PAIP1, GARS, FXR2, ZNF525, FXR1, UPF3A, UPF3B, RGS2, ZNF385A, RNPEPL1, RPLP0P6, EIF2D, ASAH2, LSM14A, LSM14B, MTHFD2, …
GO:0034220~ion transmembrane transport	401	0.000194813	SLC9A5, CRHBP, GRIN3A, REST, HTR1B, KCNK9, GRIN2C, GRIN2D, SLC9B1, SLC9B2, CAB39, PIK3CG, IBTK, ARC, SCN2B, RYR3, RYR2, SURF1, ORAI2, SCN1A, SCN1B, CACNB1, CACNB3, CACNB4, ATP12A, KCNJ2, KCNJ3, ATP6V0B, VPS9D1, CLCC1, ACACA, TMEM110, VDAC2, KCNK1, VDAC3, KCNK3, KCNJ4, ARF1, LASP1, CHRNE, SLC9A1, KCNH1, KCNAB3, SLC20A1, GLRA1, KCNAB2, GAR1, KCNAB1, KCNK13, KCNK12, SLMAP, SLC22A4, TRPV4, SLC22A6, K…
GO:0010257~NADH dehydrogenase complex assembly	38	0.000208427	NDUFAF4, NDUFB3, NDUFAF5, NDUFB4, NDUFB5, NDUFB6, NDUFAF7, NDUFB8, NDUFB9, NDUFAF1, NDUFAF2, NDUFB1, NDUFAF3, NDUFB2, NDUFS3, ACAD9, NDUFS2, NDUFS1, NDUFA2, NDUFB10, NDUFA3, NDUFA8, AIFM1, NDUFA9, NDUFA7, NDUFC2, NDUFA13, TMEM126B, NDUFC1, ECSIT, NDUFA10, NDUFA1, TIMM21, NDUFA12, NDUFA11, NDUFV3, NUBPL, NDUFV1
GO:0097031~mitochondrial respiratory chain complex I biogenesis	38	0.000208427	NDUFAF4, NDUFB3, NDUFAF5, NDUFB4, NDUFB5, NDUFB6, NDUFAF7, NDUFB8, NDUFB9, NDUFAF1, NDUFAF2, NDUFB1, NDUFAF3, NDUFB2, NDUFS3, ACAD9, NDUFS2, NDUFS1, NDUFA2, NDUFB10, NDUFA3, NDUFA8, AIFM1, NDUFA9, NDUFA7, NDUFC2, NDUFA13, TMEM126B, NDUFC1, ECSIT, NDUFA10, NDUFA1, TIMM21, NDUFA12, NDUFA11, NDUFV3, NUBPL, NDUFV1
GO:0032981~mitochondrial respiratory chain complex I assembly	38	0.000208427	NDUFAF4, NDUFB3, NDUFAF5, NDUFB4, NDUFB5, NDUFB6, NDUFAF7, NDUFB8, NDUFB9, NDUFAF1, NDUFAF2, NDUFB1, NDUFAF3, NDUFB2, NDUFS3, ACAD9, NDUFS2, NDUFS1, NDUFA2, NDUFB10, NDUFA3, NDUFA8, AIFM1, NDUFA9, NDUFA7, NDUFC2, NDUFA13, TMEM126B, NDUFC1, ECSIT, NDUFA10, NDUFA1, TIMM21, NDUFA12, NDUFA11, NDUFV3, NUBPL, NDUFV1
GO:0015992~proton transport	78	0.00021022	ATP5E, SLC36A2, SLC9A5, COX10, ATP5B, SLC35A1, COX5A, UQCRFS1, COX5B, SLC35A2, UQCRQ, SLC2A8, UQCR11, ATP5EP2, SLC9B1, ATP5L, SLC9B2, ATP6V0D1, ATP5I, ATP6V0D2, ATP5H, COX15, ATP5J, ATP4A, COX4I1, ATP6V1H, CHP1, CYB5A, ATP6V1F, COX6C, ATP6V1A, NNT, COX7A2P2, UQCRH, UQCRFS1P1, ATP5C1, TMCO3, SURF1, SLC2A12, SLC2A10, MFSD3, COX7B, COX7C, ATP5G1, ATP6V1B2, ATP12A, ATP5G3, ATP6V0B, SLC11A2, VPS9D1, A…
GO:0019637~organophosphate metabolic process	456	0.000238084	LDHB, FHIT, SGMS1, OGDH, PGP, HTR1B, SH3YL1, PGAM4, PIK3CA, TBPL1, PIK3CG, MAGI3, PIK3CD, TTC7B, MECP2, MYH7, LPCAT4, NME7, NME6, SSTR4, ATPIF1, MAPK7, SURF1, ADSS, GNAI3, GNAI2, ERBB2, PTH1R, RUNDC3A, HSPA1B, PPCDC, SDHAF2, HADHA, ADCYAP1, NPHP3, SULT4A1, VPS9D1, LPCAT1, RAC1, EFR3A, PEMT, GUCY2F, SPHK2, GARS, PRPSAP1, ATM, GART, PRPSAP2, RPE, ARF1, TPTE2, ARF3, HPCA, GK, FGF5, KCNAB2, FGF9, SYN…
GO:0048278~vesicle docking	35	0.000247056	STX8, CPLX2, EXOC8, RABEPK, VPS33B, VPS33A, TSNARE1, BLOC1S6, NDRG4, STX16, SNPH, EXOC6, VPS11, SNAP25, NSF, EXOC2, STX6, STX5, STX4, RAB8B, STX3, PLEK, STX2, STXBP1, STXBP2, VTI1B, CFTR, STX1B, BVES, USO1, VAMP3, RAB13, YKT6, UNC13B, EXOC6B
GO:0043414~macromolecule methylation	125	0.000251824	RNMT, METTL21A, TRMT2A, TRMT2B, CMTR1, WTAP, CTNNB1, DPY30, ZNF304, TRMT1L, GATA3, EED, TFB2M, PIK3CA, TGS1, MTO1, CHTOP, EMG1, PICK1, MECP2, MECOM, MRM1, SUZ12, PRDM9, TRMT11, TRMT13, PRDM6, PCMTD1, PAF1, TFB1M, SUPT6H, FBXO11, HSD17B10, SETD1B, SETD1A, TRMT44, TDRKH, LCMT1, SETDB2, LCMT2, THUMPD3, ICMT, SNW1, THUMPD2, TET2, TET1, CTR9, METTL14, PHF1, WDR61, METTL10, NELFA, METTL15, METTL16, KDM…
GO:0032271~regulation of protein polymerization	90	0.000256586	DMTN, AP1AR, FES, KANK1, WHAMM, ACTR3, BAG4, TMSB15A, GSN, TMSB15B, MKKS, MLST8, WASH2P, LMOD2, LMOD3, DLG1, ARL2, TWF1, TWF2, FAM21C, BAIAP2, PICK1, VIL1, ARPIN, PRKCE, WAS, MYADM, PRKCD, DCTN1, EML2, FMN1, NCK2, NCK1, ARPC5L, FCHSD2, CLIP3, ADD1, SPTB, WASH1, HAX1, GRB2, ACTR3B, ABI2, ARF6, ARPC5, CAPZB, ARFGEF1, CDC42EP2, PFN2, CDC42EP1, ARPC3, PFN4, ARPC2, PTK2B, INPP5J, RAC1, WIPF2, BRK1, WI…
GO:0060341~regulation of cellular localization	350	0.00026103	LYPD1, HMGN3, CHMP3, PPP2R5A, PNKD, ADCY5, U2AF2, SNIP1, PTPN23, PTPN22, SIDT2, CD2AP, SHH, CTNNB1, WDR75, BDNF, AGTR2, APOD, HTRA2, GBF1, FOXF1, RAPGEF3, SYK, DAB2IP, MAGI2, BRAF, CRYAB, RINT1, UGCG, VTI1B, PARP10, SYNJ2BP, PCM1, TMEM27, JUP, HUWE1, UBR5, MAPK3, NPTN, RYR2, CAMK1, ATPIF1, MAPK7, UNC13B, EIF2AK3, SUPT6H, ERBB2, NFKBIA, RER1, HFE, ARF6, BCL2L1, RIMS2, RIMS1, UHMK1, RIMS3, LIF, HSP…
GO:0042773~ATP synthesis coupled electron transport	51	0.000262309	COX10, UQCRFS1, COX5A, UQCRQ, NDUFAF1, COX5B, UQCR11, NDUFS3, NDUFS2, NDUFS1, COX15, NDUFB10, CYCS, MECP2, NDUFC2, NDUFA13, COX4I1, COQ9, NDUFC1, NDUFA10, NDUFA12, COX6C, NDUFA11, UQCRH, DLD, NDUFB3, NDUFB4, NDUFB5, NDUFB6, NDUFB8, NDUFB9, COX7B, COX7C, SDHAF2, NDUFB1, NDUFB2, NDUFA4, NDUFA2, NDUFA3, NDUFA8, NDUFA9, NDUFA7, NDUFA1, PARK7, NDUFV3, SDHA, COA6, SDHC, NDUFV1, SDHD, COX6A1
GO:0045945~positive regulation of transcription from RNA polymerase III promoter	11	0.000277638	CEBPA, AR, CHD8, BRF1, ICE2, ICE1, ELL, ERBB2, MTOR, RPTOR, ZC3H8
GO:2000300~regulation of synaptic vesicle exocytosis	19	0.00028188	SEPT5, RAB3A, BRAF, FMR1, GRIK5, STXBP1, NAPA, NAPB, RIMS2, STX1B, RIMS1, RIMS3, PFN2, SYN1, ATP2A2, RAP1A, RAP1B, LRRK2, UNC13B
GO:0042176~regulation of protein catabolic process	167	0.000285458	FHIT, GNA12, RNF217, UBQLN2, MYLIP, TNFSF12, UBQLN1, SHH, CSNK2A3, CSNK2A1, UBXN2A, GRIN2C, ATG7, PRKACA, TLK2, ADAM8, CUL1, ADAM9, ANAPC2, DAB2IP, DDRGK1, ANAPC5, RELA, FMR1, ANAPC4, SOCS4, SKP1, BCAP31, PSMA2, PSMA5, PSMA3, TRIM32, RNF139, RNF138, SDCBP, ATPIF1, ANAPC7, LRRK2, ANAPC16, SNX9, RAB7A, PPP2R3A, GCLC, HFE, SNX1, GIPC1, TIMP4, UBE2V2, KEAP1, SOX9, UBAC2, TIMP1, OAZ2, OAZ3, ARIH1, PSM…
GO:0055085~transmembrane transport	537	0.000291101	SLC9A5, CRHBP, GRIN3A, REST, HTR1B, KCNK9, GRIN2C, GRIN2D, SLC9B1, SLC9B2, CAB39, IBTK, PIK3CG, ARC, SCN2B, EIF2S1, RYR3, EIF2S2, RYR2, SURF1, ORAI2, SCN1A, SCN1B, CACNB1, CACNB3, CACNB4, CHCHD4, ATP12A, KCNJ2, KCNJ3, ATP6V0B, VPS9D1, SPNS2, CLCC1, ACACA, TMEM110, VDAC2, KCNK1, VDAC3, KCNK3, KCNJ4, ARF1, LASP1, CHRNE, SLC9A1, KCNH1, KCNAB3, KCNAB2, SLC20A1, GLRA1, KCNAB1, GAR1, KCNK13, KCNK12, RT…
GO:0032409~regulation of transporter activity	99	0.000292601	CTTNBP2NL, ATP1B1, ATP1B3, ATP1B2, CRHBP, MMP9, UTRN, FGF12, UBQLN1, GSTM2, JSRP1, ANK3, WWP2, WNK4, GALR2, PDE4B, STK39, PRKACA, CAB39, ASPH, S100A1, ARC, SCN2B, FMR1, WNK1, CHP1, ACTN2, WNK2, PPARGC1A, CRHR1, RASGRF1, RYR2, RELN, VAMP2, FXYD2, SCN1B, DRD2, CACNB1, CACNB3, CACNB4, KCNS1, ADRA2A, NDFIP1, TMEM110, SHANK1, HOMER1, SHANK3, GPR35, NEDD4, PLCG2, AHCYL1, CACNA1D, SLC9A1, JPH3, KCNAB1, …
GO:0032412~regulation of ion transmembrane transporter activity	91	0.00029722	ATP1B1, JPH3, ATP1B3, ATP1B2, KCNAB1, MMP9, CRHBP, UTRN, FGF12, UBQLN1, KCNJ11, GSTM2, JSRP1, WWP2, HAMP, ANK3, WNK4, SLMAP, PDE4B, GALR2, DLG4, KLHL24, PRKACA, STK39, CAB39, ASPH, S100A1, AHNAK, DLG1, ARC, NOS1AP, SCN2B, CACNG8, CACNG7, FMR1, WNK1, MINK1, CACNG4, CHP1, CFTR, ACTN2, CACNG3, WNK2, CACNG2, NRXN1, CTSS, PRKCE, PPARGC1A, CRHR1, RASGRF1, RYR2, PLA2G6, RELN, VAMP2, MYO5A, FXYD2, SCN1B,…
GO:0035418~protein localization to synapse	20	0.000306721	ANKS1B, NRXN2, CLSTN3, ASIC2, BSN, NLGN2, NRXN1, SHANK1, PCLO, CDK5, NETO1, DVL1, KLC1, LRRTM1, NPTN, DLG4, DLG3, RELN, DLG2, DLG1
GO:0022898~regulation of transmembrane transporter activity	93	0.00031428	ATP1B1, JPH3, ATP1B3, ATP1B2, KCNAB1, MMP9, CRHBP, UTRN, FGF12, UBQLN1, KCNJ11, GSTM2, JSRP1, WWP2, HAMP, ANK3, WNK4, SLMAP, PDE4B, GALR2, DLG4, KLHL24, PRKACA, STK39, CAB39, ASPH, S100A1, AHNAK, DLG1, ARC, NOS1AP, SCN2B, CACNG8, CACNG7, FMR1, WNK1, MINK1, CACNG4, CHP1, CFTR, ACTN2, CACNG3, WNK2, CACNG2, NRXN1, CTSS, PRKCE, PPARGC1A, CRHR1, RASGRF1, RIPK1, RYR2, PLA2G6, RELN, VAMP2, MYO5A, FXYD2,…
GO:0030433~ER-associated ubiquitin-dependent protein catabolic process	44	0.000315713	DERL1, SYVN1, KIAA0368, UBE2G2, RNF185, DNAJC10, MAN1B1, TRIM13, UBQLN2, UBQLN1, EDEM2, EDEM1, OS9, POMT2, USP19, TMEM129, RNF103, POMT1, TOR1A, YOD1, HSPA5, ANKZF1, USP14, AUP1, SDF2, JKAMP, FOXRED2, FBXO2, CCDC47, BCAP31, PSMC6, SEC61B, PSMC5, PSMC4, VCP, RNF5, PSMC3, PSMC2, PSMC1, UBXN8, SVIP, FAF2, UGGT2, UBXN4
GO:2000273~positive regulation of receptor activity	29	0.000322302	HFE, BUD31, GSTM2, FBXW7, PKD2, ADRA2A, ADRA2C, ADRA2B, ASPH, TAF1, ARC, SRA1, CFTR, ACTN2, NLGN3, PRKCE, CDK5, PPARGC1B, SHANK3, PARK7, NCOA3, MED16, CALM3, ADAM17, RELN, CALM2, CALM1, NEURL1, MED1
GO:0060999~positive regulation of dendritic spine development	25	0.000349826	PALM, CPEB3, LPAR1, ITPKA, FOXO6, RAC1, EEF2K, CAMK2B, PAFAH1B1, NRG1, BAIAP2, FMR1, SHANK1, SHANK3, CAPRIN2, EIF4G2, PSEN1, ARF1, MAPK6, LLPH, CAMK1, RELN, LRP8, MTOR, NEURL1
GO:0006904~vesicle docking involved in exocytosis	24	0.000350085	CPLX2, STX3, RAB8B, PLEK, EXOC8, STXBP1, RABEPK, STXBP2, VTI1B, CFTR, VPS33B, STX1B, VPS33A, BLOC1S6, SNPH, EXOC6, VAMP3, RAB13, VPS11, SNAP25, YKT6, UNC13B, EXOC2, EXOC6B
GO:0006818~hydrogen transport	78	0.00035261	ATP5E, SLC36A2, SLC9A5, COX10, ATP5B, SLC35A1, COX5A, UQCRFS1, COX5B, SLC35A2, UQCRQ, SLC2A8, UQCR11, ATP5EP2, SLC9B1, ATP5L, SLC9B2, ATP6V0D1, ATP5I, ATP6V0D2, ATP5H, COX15, ATP5J, ATP4A, COX4I1, ATP6V1H, CHP1, CYB5A, ATP6V1F, COX6C, ATP6V1A, NNT, COX7A2P2, UQCRH, UQCRFS1P1, ATP5C1, TMCO3, SURF1, SLC2A12, SLC2A10, MFSD3, COX7B, COX7C, ATP5G1, ATP6V1B2, ATP12A, ATP5G3, ATP6V0B, SLC11A2, VPS9D1, A…
GO:0022900~electron transport chain	59	0.00035594	COX10, UQCRFS1, COX5A, UQCRQ, NDUFAF1, COX5B, NDUFAF2, UQCR11, POLG2, NDUFS3, NDUFS2, NDUFS1, COX15, NDUFB10, CYCS, MECP2, NDUFC2, NDUFA13, COX4I1, COQ9, NDUFC1, NDUFA10, PPARGC1A, NDUFA12, COX6C, NDUFA11, UQCRH, DLD, NDUFB3, NDUFB4, NDUFB5, NDUFB6, NDUFB8, NDUFB9, COX7B, COX7C, SDHAF2, NDUFB1, NDUFB2, ETFDH, SCO2, ETFA, NDUFA4, NDUFA2, NDUFA3, NDUFA8, NDUFA9, NDUFA7, NDUFA1, PARK7, NDUFV3, SDHA,…
GO:0006457~protein folding	109	0.000358051	GRPEL2, GRPEL1, VAPA, LMAN2L, TTC9C, AIP, NUDCD3, CSNK2A1, NUDCD2, DNAJC7, PDRG1, DNAJC4, DNAJC2, TXNL1, CRYAB, FUT10, ERP29, CRTAP, HSP90AA5P, ST13, MLEC, CALR3, UGGT2, CHORDC1, HSP90AA4P, TMX1, GNAI3, GNAI2, TXN2, GNAI1, PPIL1, TMX3, PPIL2, HSPA1B, CHCHD4, RIC3, LMAN1, HSPA1L, PPIL3, HSPE1, CDC37L1, DNAJA4, DNAJA3, NUDC, DNAJA2, GNAT2, ATF6, CLGN, PPIG, PPIB, PPID, RGS7, FKBP9P1, DNAJB1, DNAJB4…
GO:0060996~dendritic spine development	42	0.000366854	PALM, SRCIN1, CPEB3, UBA6, LPAR1, ITPKA, EPHB1, FOXO6, PAK2, RAC1, EEF2K, DLG4, PAFAH1B1, CAMK2B, NRG1, ACSL4, NGEF, DNM3, BAIAP2, SRGAP2C, SLC12A5, FMR1, NLGN3, ARID1B, SHANK1, CDK5, SHANK3, CAPRIN2, DVL1, NCK2, EIF4G2, MAPK6, ARF1, PSEN1, ARF4, LLPH, CAMK1, LRP8, RELN, MTOR, LRRK2, NEURL1
GO:0006400~tRNA modification	41	0.000395057	HSD17B10, PUS10, TRMT10A, TYW5, QTRT1, TRMT10C, NSUN6, TRMT44, TRMT1L, CTU1, TRDMT1, TRMT5, THG1L, YRDC, NAT10, FTSJ1, NSUN2, MTO1, ELP3, IKBKAP, ALKBH8, MOCS3, OSGEP, LCMT2, THUMPD1, OSGEPL1, SSB, THUMPD3, THUMPD2, METTL2A, METTL2B, TRMT61A, TRMT61B, TARBP1, URM1, TRMT11, TRMT13, PYURF, DUS4L, TRUB1, MTFMT
GO:0042775~mitochondrial ATP synthesis coupled electron transport	50	0.000401972	COX10, UQCRFS1, COX5A, UQCRQ, NDUFAF1, COX5B, UQCR11, NDUFS3, NDUFS2, NDUFS1, COX15, NDUFB10, CYCS, MECP2, NDUFC2, NDUFA13, COX4I1, COQ9, NDUFC1, NDUFA10, NDUFA12, COX6C, NDUFA11, UQCRH, DLD, NDUFB3, NDUFB4, NDUFB5, NDUFB6, NDUFB8, NDUFB9, COX7B, COX7C, SDHAF2, NDUFB1, NDUFB2, NDUFA4, NDUFA2, NDUFA3, NDUFA8, NDUFA9, NDUFA7, NDUFA1, PARK7, NDUFV3, SDHA, SDHC, NDUFV1, SDHD, COX6A1
GO:0016570~histone modification	194	0.000417115	MORF4L1, ZNF451, REST, MBIP, CBX8, SART3, USP51, CTNNB1, GATA2, ZNF304, WDR75, DPY30, EPC2, BRPF1, USP27X, GATA3, EED, RAPGEF3, CHTOP, DTX3L, FMR1, MTA3, MECP2, HMG20B, UBR2, HDAC11, SKP1, MECOM, TAF6L, PPARGC1A, SUZ12, PRDM9, EP300, KDM2A, HUWE1, ARRB1, UBR5, PRDM6, MAPK3, PYGO1, CAMK1, ZNHIT1, AKAP8, PAF1, EP400, PPP5C, SUPT6H, EID1, MEAF6, CRTC2, SETD1B, TAF9B, SETD1A, TADA1, LIF, POLE4, NIPBL…
GO:0035305~negative regulation of dephosphorylation	45	0.000424639	PPP4R4, PPP1R26, ELL, KIAA0430, NIFK, ENSA, TIPRL, IQGAP1, BAG4, PPP1R16B, INPP5K, CD2BP2, ZCCHC9, DLG3, LMTK3, DLG2, ZFYVE1, RBM26, PPP1R36, PPP1R37, CNST, ROCK1, PCIF1, SWAP70, CEP192, ROCK2, PCDH11X, MYO1D, WNK1, ARPP19, MPHOSPH10, YWHAB, CHP1, NCKAP1L, SFI1, ELFN2, PPP1R9B, PPP1R8, CSRNP2, IGBP1, GPATCH2, SEMA4D, URI1, IKBKB, CCDC8
GO:0010256~endomembrane system organization	241	0.000425456	ALS2, RAB3GAP2, LYPD1, ATP1B1, CHMP3, ATP1B3, PLEKHM2, VAPA, VAPB, PPP2R5A, CHMP6, CHMP7, LEMD2, PRKG2, SYT7, VPS33B, ANKLE2, RAB1A, HOOK3, KIFC3, GET4, MVB12A, SYP, KIF13A, GBF1, IFT20, COL4A3BP, RAPGEF6, VPS4B, STAM, TBPL1, TMEFF2, F11R, ROCK1, ROCK2, TTC7B, VTI1B, PARP11, DCTN1, TMEM150A, JUP, MAPK3, TMEM170A, NEK9, RAB13, BIN2, MYO18A, EIF2AK3, NEK6, PALM, ARV1, RER1, CACNB3, ARF6, BCL2L1, AR…
GO:0019693~ribose phosphate metabolic process	237	0.000434402	ADCY3, ADCY4, ATP1B1, ADCY7, ADCY5, PPCS, LPAR1, OGDH, ATP2B2, HTR1B, PGAM4, SULT1A2, RAPGEF3, NUDT16, MAGI3, HKDC1, MECP2, MYH7, PPARGC1A, NME7, NME6, SSTR4, CRHR1, PGM2, PGLS, DLD, CCR2, PGM1, ATP5C1, MAPK7, SURF1, ALDOA, PALM, ADSS, GNAI3, GNAI2, ALDOC, ALDOB, PFKFB1, AKAP12, RUNDC3A, HSPA1B, PPCDC, SDHAF2, ADCYAP1, SULT4A1, VPS9D1, DCAKD, MOCS1, GUCY2F, MOCS3, GART, RPE, HPCA, COX6A1, ATP5E, …
GO:0010638~positive regulation of organelle organization	257	0.000438497	RAB3GAP2, HRAS, U2AF2, SNIP1, LPAR1, SART3, CTNNB1, CUL3, WDR75, HTRA2, VPS4B, DHX36, RAPGEF3, MAP2K7, PAN2, CHTOP, PAN3, BRAF, FAM21C, ROCK2, UGCG, ARPIN, LIG4, PPARGC1A, DCTN1, TMEM27, PRDM9, HUWE1, SERPINF2, MAPK3, MLLT11, MAPK9, ATPIF1, ARF6, FUZ, HSPA1L, LIF, TAL1, CDC42EP2, PFN2, CDC42EP1, RAC2, RAC1, PEMT, TNKS, FAM162A, CDC42EP4, CDC42EP3, FBXO7, CDC42EP5, NTF3, BECN1, TP53BP2, CIDEB, ARF…
GO:0007612~learning	69	0.00046349	ADCY3, SLC8A3, JPH3, SLC6A1, TACR2, SYNJ1, CLDN5, IFT20, SLC24A2, DLG4, CNTNAP2, CHRNA7, CLN3, ARC, NRXN2, BRAF, NRXN3, MECP2, NRXN1, NPAS4, CDK5, RIC8A, GRM5, EIF4A3, BTG2, GRM7, CNTN2, NPTN, RIN1, RELN, NRGN, GPR52, DEAF1, KMT2A, DRD2, DRD5, UBA6, TAC1, COMT, SORCS3, NETO1, HRH1, KRAS, PDE1B, BCHE, NDRG4, TNR, PPP3CB, PTN, SNAP25, CREB1, GRIN1, SLC12A5, NF1, ATP1A3, NLGN3, ASIC1, ATP1A2, SHANK1…
GO:0032956~regulation of actin cytoskeleton organization	135	0.000478969	HRAS, TGFB3, LPAR1, CXCL12, CD2AP, KANK1, RAPGEF3, MLST8, F11R, TMEFF2, TWF1, TWF2, STAP1, FAM21C, BRAF, ROCK1, ROCK2, BAIAP2, PICK1, ACTN2, ARPIN, SERPINF2, FCHSD2, ADD1, SPTB, HAX1, GRB2, ACTR3B, AKAP13, ARF6, ARPC5, CAPZB, ARFGEF1, PFN2, CDC42EP2, CDC42EP1, PFN4, ARPC3, ARPC2, TEK, RAC1, CDC42EP4, CDC42EP3, ARHGDIA, CSF1R, CDC42EP5, ARHGDIB, NTF3, SPTBN4, ARFIP2, NCKAP1L, ALMS1, EVL, ARFIP1, C…
GO:1903321~negative regulation of protein modification by small protein conjugation or removal	71	0.000505497	GNL3L, CTNNB1, BAG5, PSMD1, PSMD2, PSMD7, PSMD9, ANAPC2, ANAPC5, ANAPC4, CHP1, HMG20B, PRKCG, PARP10, PRKCE, CDK5, PSMA2, PDCL3, PSEN1, ARRB2, PSMA5, PIAS3, ARRB1, UBR5, PSMA3, UBC, PSME3, ANAPC7, UBB, SPOPL, RASD2, PSMB10, ANAPC16, GCLC, USP4, PML, HFE, HSPA1B, PSMB4, PSMF1, PSMB7, N4BP1, PER2, KLHL40, UBE2D1, TRIP12, PINX1, TAF1, SMAD7, CDC26, CAPN3, PSMB8, PARK7, TRIM21, PSMB9, PSMD14, PSMC6, …
GO:0044093~positive regulation of molecular function	730	0.000518091	ALS2, XRCC4, HRAS, A2M, PPP2R5B, ITSN2, REST, BTK, CTNNB1, MAGED1, MAP3K6, RUNDC1, AGTR2, GRIN2C, GRIN2D, MAP3K8, RPLP1, GIT2, ARHGEF40, PIK3CA, CAB39, ADAM8, MAP2K7, CUL1, SYK, ADAM9, PIK3CG, ARC, DDRGK1, MAGI2, BRAF, NCF1, NCF4, SIPA1L2, SKP1, BCL2L13, RPTOR, MARK2, JUP, TRAPPC9, MED16, EIF2S1, MAPK3, RYR2, TRAPPC4, TRAPPC1, EIF2AK2, EIF2AK3, CRTC3, CRTC2, GNAI2, NFKBIB, ERBB2, NFKBIA, HFE, RUN…
GO:0009150~purine ribonucleotide metabolic process	225	0.000522897	ADCY3, ADCY4, ATP1B1, ADCY7, ADCY5, PPCS, LPAR1, OGDH, ATP2B2, HTR1B, PGAM4, SULT1A2, RAPGEF3, NUDT16, MAGI3, HKDC1, MECP2, MYH7, PPARGC1A, NME7, NME6, SSTR4, CRHR1, DLD, CCR2, PGM1, ATP5C1, MAPK7, SURF1, ALDOA, PALM, ADSS, GNAI3, GNAI2, ALDOC, ALDOB, PFKFB1, AKAP12, RUNDC3A, HSPA1B, PPCDC, SDHAF2, ADCYAP1, SULT4A1, VPS9D1, DCAKD, MOCS1, GUCY2F, MOCS3, GART, HPCA, COX6A1, ATP5E, COX10, ATP5B, MCC…
GO:0009141~nucleoside triphosphate metabolic process	136	0.000525183	ATP1B1, COX5A, OGDH, COX5B, UQCR11, SLC25A23, PGAM4, TBPL1, NUDT16, HKDC1, MECP2, MLXIPL, MYH7, PPARGC1A, NME7, DDIT4, NME6, COX6C, DLD, PGM1, ATP5C1, LRRK2, SURF1, NMNAT1, ALDOA, GNAI3, ALDOC, ALDOB, PFKFB1, COX7B, COX7C, RRM2B, HSPA1B, ATP6V1B2, SDHAF2, ADCYAP1, ARNT, GADD45GIP1, VPS9D1, ENTPD3, MOCS1, ATP5L2, MOCS3, ATP5J2, AK3, AK2, TEFM, NDUFV3, VCP, NME2P1, COA6, NDUFV1, COX6A1, GUK1, ATP5E…
GO:0007033~vacuole organization	102	0.000527893	ALS2, RAB3GAP2, CHMP3, CHMP4B, CHMP4A, CHMP6, CHMP7, SYT7, UBQLN2, VPS33B, UBQLN1, VPS33A, RAB1A, HOOK3, MVB12A, ATG5, IFT20, TBC1D14, LIX1L, RALB, VPS4B, MCOLN1, STAM, ATG9A, VTI1B, VAMP8, RAB14, LRRK2, CHMP2A, RAB7A, PACS2, TFEB, ACP2, NPRL2, NPRL3, WDR45B, TMEM127, SCARB2, GABARAPL3, FAM160A2, GABARAPL2, GABARAPL1, LAMTOR1, BECN1, SNAPIN, WIPI2, RNF103-CHMP3, ATG3, TBC1D25, CORO1A, ARF1, VCP, …
GO:0007270~neuron-neuron synaptic transmission	54	0.000548062	ALS2, SLC6A1, GLRA1, GABRB2, CLSTN3, SLC6A20, GRIK2, CRHBP, SLC6A4, GRIK5, SLC1A4, HTR1B, GABRG2, STXBP1, NRXN1, ARID1B, PRKCE, CDK5, KIF1B, ARRB2, CA7, PLA2G6, GLRA4, RELN, GPR52, UNC13B, RASD2, DRD2, DRD5, OXTR, TAC1, NAPA, NAPB, ADCYAP1, CDH8, PTK2B, TNR, RAC1, TOR1A, IQSEC2, GLRB, GABRA1, GRIN1, NF1, NLGN2, NLGN3, PARK7, SHANK3, SLC17A7, SLC6A9, NTRK1, SLC6A5, CACNA1A, DNM1
GO:0031334~positive regulation of protein complex assembly	106	0.00056298	PPP2R5B, TLR6, SETX, CTNNB1, MLST8, FAM21C, BAIAP2, PICK1, TRABD2B, ARPIN, DCTN1, TMEM27, MAPK9, UNC13B, SNX9, GRB2, ACTR3B, ARF6, ARPC5, SRC, RBX1, TAL1, PFN2, CDC42EP2, CDC42EP1, ARPC3, ARPC2, RAC1, SPIDR, CDC42EP4, CDC42EP3, CDC42EP5, TAF1, ARFIP2, NCKAP1L, EVL, ARFIP1, NCKAP1, CORO1B, PSMC6, CORO1A, CDKN1B, PSMC5, RGS2, PSMC4, VCP, ARF1, ICE1, PSMC3, PSMC2, GTF2F2, PSMC1, MTOR, HNF1B, AP1AR, …
GO:0051656~establishment of organelle localization	185	0.000603239	SEPT5, CHMP3, SEPT1, CHMP4B, CHMP6, CHMP4A, SYT3, CHMP7, GRIK5, TRAPPC2L, LEMD2, SYT9, FGF10, SYT6, SYT7, RAB1A, BTK, CTNNB1, CUL3, KIF13A, GATA2, PACSIN1, GBF1, FOXF1, RABGEF1, VPS4B, DNAJC5, SYK, PIK3CG, PLD2, BRAF, PIK3CD, FMR1, RPH3A, DCTN4, PCLO, DCTN1, DCTN2, COPG1, NDEL1, F5, TRAPPC9, VAMP8, FNBP1L, USO1, TRAPPC5, TRAPPC4, VAMP3, VAMP2, TRAPPC1, UNC13C, LRRK2, UNC13B, LRPPRC, CHMP2A, SDAD1…
GO:0072521~purine-containing compound metabolic process	246	0.000631834	ADCY3, FHIT, ADCY4, ATP1B1, ADCY7, ADCY5, PPCS, LPAR1, OGDH, ATP2B2, HTR1B, PGAM4, SULT1A2, RAPGEF3, NUDT16, MAGI3, HKDC1, MECP2, MYH7, PPARGC1A, NME7, NME6, SSTR4, CRHR1, DLD, CCR2, PGM1, ATP5C1, ATPIF1, MAPK7, SURF1, ALDOA, PALM, ADSS, GNAI3, GNAI2, ALDOC, ALDOB, PFKFB1, AKAP12, RUNDC3A, HSPA1B, PPCDC, SDHAF2, ADCYAP1, NPHP3, SULT4A1, VPS9D1, PEMT, AMD1, DCAKD, MOCS1, GUCY2F, MOCS3, GART, HPCA,…
GO:0015980~energy derivation by oxidation of organic compounds	125	0.000632159	FASTKD3, FASTKD1, FASTKD2, COX5A, OGDH, COX5B, PDHB, UQCR11, IDH3G, PPP1R1A, IRS2, SUCLG2, MECP2, PPARGC1A, COX6C, PGM2, NNT, DLD, PGM1, FASTKD5, SURF1, MDH1, PHKA2, ME3, PHKA1, COX7B, COX7C, CHCHD5, MRAP2, SDHAF2, PPP1R3E, PPP1R3D, PPP1R3B, PPP1R3G, PPP1R3F, GYS1, DYRK2, IDH3B, DLAT, IDH3A, SLC25A12, NDUFV3, SLC25A14, VCP, COA6, NDUFV1, COQ10B, COX6A1, COQ10A, MTOR, COX10, LEPR, OGDHL, PRKAG2, U…
GO:0006163~purine nucleotide metabolic process	235	0.000635674	ADCY3, FHIT, ADCY4, ATP1B1, ADCY7, ADCY5, PPCS, LPAR1, OGDH, ATP2B2, HTR1B, PGAM4, SULT1A2, RAPGEF3, NUDT16, MAGI3, HKDC1, MECP2, MYH7, PPARGC1A, NME7, NME6, SSTR4, CRHR1, DLD, CCR2, PGM1, ATP5C1, ATPIF1, MAPK7, SURF1, ALDOA, PALM, ADSS, GNAI3, GNAI2, ALDOC, ALDOB, PFKFB1, AKAP12, RUNDC3A, HSPA1B, PPCDC, SDHAF2, ADCYAP1, NPHP3, SULT4A1, VPS9D1, DCAKD, MOCS1, GUCY2F, MOCS3, GART, HPCA, COX6A1, ATP…
GO:0030838~positive regulation of actin filament polymerization	52	0.000651331	AP1AR, WHAMM, ACTR3, BAG4, GSN, MLST8, LMOD2, WASH2P, DLG1, FAM21C, BAIAP2, PICK1, VIL1, ARPIN, PRKCE, WAS, FMN1, NCK2, ARPC5L, NCK1, WASH1, ACTR3B, GRB2, ABI2, ARF6, ARPC5, PFN2, CDC42EP2, CDC42EP1, ARPC3, PTK2B, ARPC2, RAC1, WIPF2, BRK1, WIPF1, CDC42EP4, CDC42EP3, WASH4P, CDC42EP5, BAIAP2L2, HCK, ARFIP2, NCKAP1L, EVL, ARFIP1, NCKAP1, CORO1B, CORO1A, ARF1, TENM1, MTOR
GO:0016236~macroautophagy	97	0.000657275	RAB3GAP2, CHMP3, TBK1, CHMP4B, CHMP4A, UBQLN2, VPS33B, UBQLN1, VPS33A, RAB1A, ATG5, IFT20, TBC1D14, ATG7, LIX1L, RALB, MCOLN1, MLST8, SUPT5H, ATG9A, SPTLC1, VTI1B, RPTOR, VAMP8, MAPK3, RIPK2, ATPIF1, LRRK2, NRBP2, RAB7A, PACS2, RRAGA, NPRL2, NPRL3, RRAGB, WDR45B, MTERF3, GABARAPL3, LAMTOR5, GABARAPL2, GABARAPL1, LAMTOR1, BECN1, LAMTOR2, LGALS8, SNAPIN, WIPI2, RNF103-CHMP3, ATG3, TBC1D25, VCP, RNF…
GO:0006661~phosphatidylinositol biosynthetic process	65	0.000659668	SLC27A1, FGF18, FGF5, FGF9, SYNJ1, ALG5, FGF10, PIP5K1C, PI4K2B, PIP5K1A, SH3YL1, PIGM, PIGF, PIGG, GAB1, PIGB, PIGC, PIK3CA, PGAP3, PIK3CG, IRS2, PIK3C2G, PIGW, PGAP1, PIGV, PIK3CD, PI4KA, PIGT, PI4KB, PIGQ, PIGO, PIGN, SACM1L, PI4K2A, PYURF, FGFR2, GRB2, GPAA1, MTMR2, MTMR3, MPPE1, MTMR1, INPP5K, INPP5J, INPP5F, INPP5E, PIK3R5, INPP5D, PIK3R3, PIK3R4, MTMR7, MTMR4, VAC14, KL, ATM, TPTE2, ARF1, …
GO:0044089~positive regulation of cellular component biogenesis	193	0.00067793	RAB3GAP2, HRAS, PPP2R5B, TGFB3, LRRC4B, CNOT2, CNOT1, LPAR1, TLR6, IQGAP1, CTNNB1, SETX, BDNF, VPS4B, RALB, RALA, MLST8, RAPGEF3, PAN2, TWF2, PAN3, ROCK1, BRAF, FAM21C, BAIAP2, PICK1, FMR1, TRABD2B, MECP2, ARPIN, DCTN1, TMEM27, SLITRK1, SLITRK4, CBLN1, SLITRK3, FNBP1L, SERPINF2, MAPK9, SDCBP, SEPT7, UNC13B, NEURL1, SNX9, PALM, GRB2, ACTR3B, DAG1, UBE2V2, ARF6, ARPC5, SOX9, SRC, EPHB1, RBX1, FUZ, …
GO:0034976~response to endoplasmic reticulum stress	124	0.000685131	HM13, PPP2R5B, VAPB, UBQLN2, UBQLN1, GET4, COL4A3BP, TARDBP, CREB3L1, CREB3L4, ANKZF1, SCAMP5, AUP1, DAB2IP, DDRGK1, TATDN2, DCTN1, BCAP31, SEC61B, EP300, EIF2S1, RNF139, UGGT2, LRRK2, EIF2AK2, EIF2AK3, SEC61G, ADD1, ARFGAP1, TMX1, DERL1, SYVN1, TMX3, HSPA1B, UBAC2, TMEM129, SEC61A1, SDF2, NRBF2, PTPN2, FBXO2, FOXRED2, ATF6, HYOU1, BFAR, TXNDC12, PSMC6, ATF4, PSMC5, ATP2A2, PSMC4, VCP, RNF5, PSMC…
GO:0009259~ribonucleotide metabolic process	230	0.000695114	ADCY3, ADCY4, ATP1B1, ADCY7, ADCY5, PPCS, LPAR1, OGDH, ATP2B2, HTR1B, PGAM4, SULT1A2, RAPGEF3, NUDT16, MAGI3, HKDC1, MECP2, MYH7, PPARGC1A, NME7, NME6, SSTR4, CRHR1, DLD, CCR2, PGM1, ATP5C1, MAPK7, SURF1, ALDOA, PALM, ADSS, GNAI3, GNAI2, ALDOC, ALDOB, PFKFB1, AKAP12, RUNDC3A, HSPA1B, PPCDC, SDHAF2, ADCYAP1, SULT4A1, VPS9D1, DCAKD, MOCS1, GUCY2F, MOCS3, GART, HPCA, COX6A1, ATP5E, COX10, ATP5B, MCC…
GO:0034762~regulation of transmembrane transport	179	0.000702588	CTTNBP2NL, KCNC2, KCNC1, ATP1B1, KCNC4, KCNC3, ATP1B3, ATP1B2, MMP9, CRHBP, UTRN, FGF12, UBQLN1, CXCL11, GSTM2, GPR89B, ATP2B4, JSRP1, WWP2, ANK3, WNK4, PDE4B, GALR2, PRKACA, STK39, ASPH, CAB39, NALCN, S100A1, GPR89A, PIK3CG, ARC, IRS2, SCN2B, KCND1, FMR1, WNK1, CHP1, ACTN2, WNK2, PPARGC1A, CRHR1, RASGRF1, RYR2, RELN, VAMP2, FXYD2, SCN1A, CLCN2, SCN1B, DRD2, KCNA2, KCNA1, KCNA4, CACNB1, KCNA3, CA…
GO:0016310~phosphorylation	874	0.000707748	MEF2B, MEF2A, HRAS, PPP2R5B, AIF1, PPP2R5A, SGMS1, OGDH, BTK, CUL3, MAP3K6, DIRAS3, GRIN2C, PGAM4, GRIN2D, RPLP1, MAP3K8, PIK3CA, CAB39, CUL1, LRRC4, PIK3CG, IKBKAP, BRAF, PIK3CD, MECP2, SCYL3, MECOM, MARK3, MARK4, BRAP, MARK2, SSTR4, EIF2AK1, SCYL1, MAPK6, SERPINF2, SCYL2, MAPK3, MAPK9, MAPK7, CHORDC1, EIF2AK2, EIF2AK3, DUSP10, DUSP12, CNTRL, SH3BP5L, PFN2, RAC2, DUSP14, RAC1, EFR3A, ZAP70, GUCY…
GO:0033554~cellular response to stress	703	0.000730411	XRCC4, OSER1, HRAS, PPP2R5B, AIF1, VKORC1L1, CRHBP, INTS3, SPRTN, BTK, CUL2, MAP3K6, EPC2, MAP3K8, CAB39, TLK2, ADAM8, MAP2K7, CUL1, SYK, AUP1, ACAA2, MAGI3, DDRGK1, BRAF, CRYAB, LIG4, SKP1, MECOM, RPTOR, RAD1, AQR, EIF2AK1, ASCC3, SERPINF2, EIF2S1, MAPK3, MAPK9, ATPIF1, MAPK7, CHORDC1, EIF2AK2, EIF2AK3, MCTS1, TP53TG1, RAD21L1, DUSP10, UBA7, NFKBIA, HFE, CHCHD2, BCL2L1, HSPA1B, CHCHD6, XAB2, HSP…
GO:1900006~positive regulation of dendrite development	38	0.000731587	PALM, CPEB3, LPAR1, ITPKA, FOXO6, IQGAP1, PACSIN1, FBXW8, RAC1, EEF2K, PAFAH1B1, CAMK2B, NRG1, IL1RAPL1, SS18L1, ANAPC2, DAB2IP, PTPRD, BAIAP2, FMR1, SHANK1, SHANK3, CAPRIN2, ANKRD27, EIF4G2, MAPK6, PSEN1, ARF1, LLPH, CAMK1, LRP8, RELN, MTOR, CUX1, ABL1, SEZ6, BMP5, NEURL1
GO:0006091~generation of precursor metabolites and energy	168	0.000766915	FASTKD3, FASTKD1, FASTKD2, COX5A, OGDH, COX5B, PDHB, IDH3G, CISD1, UQCR11, SLC25A23, PPP1R1A, PGAM4, PIK3CA, IRS2, SUCLG2, HKDC1, MLXIPL, MECP2, PPARGC1A, DDIT4, COX6C, PGM2, NNT, DLD, PGM1, ATP5C1, ATPIF1, SURF1, FASTKD5, MDH1, ALDOA, PHKA2, ME3, ALDOC, ALDOB, PHKA1, PNPT1, PFKFB1, COX7B, COX7C, CHCHD5, MRAP2, SDHAF2, ARNT, PPP1R3E, PPP1R3D, THTPA, GADD45GIP1, PPP1R3B, PPP1R3G, PPP1R3F, GYS1, DY…
GO:0051493~regulation of cytoskeleton organization	185	0.000795503	HRAS, CHMP3, CHMP4B, TGFB3, LPAR1, CD2AP, CXCL12, KANK1, CTNNB1, VPS4B, MLST8, RAPGEF3, TMEFF2, F11R, TWF1, TWF2, STAP1, ROCK1, BRAF, STMN3, FAM21C, ROCK2, BAIAP2, PICK1, ACTN2, ARPIN, DCTN1, MARK2, SERPINF2, MAPK3, FCHSD2, CLIP3, CHORDC1, SPTB, ADD1, CEP97, CHMP2A, HAX1, GRB2, ACTR3B, KATNB1, AKAP13, ARF6, ARPC5, ARFGEF1, CAPZB, CDC42EP2, PFN2, PTK2, CDC42EP1, PFN4, FBXW5, ARPC3, ARPC2, TEK, RAC…
GO:0032273~positive regulation of protein polymerization	59	0.000853699	AP1AR, FES, WHAMM, ACTR3, BAG4, GSN, MLST8, WASH2P, LMOD2, DLG1, ARL2, FAM21C, BAIAP2, PICK1, VIL1, ARPIN, PRKCE, WAS, DCTN1, FMN1, NCK2, ARPC5L, NCK1, WASH1, GRB2, ACTR3B, ABI2, ARF6, ARPC5, PFN2, CDC42EP2, CDC42EP1, ARPC3, PTK2B, ARPC2, RAC1, WIPF2, BRK1, WIPF1, CDC42EP4, CDC42EP3, WASH4P, TERF1, CDC42EP5, BAIAP2L2, HCK, PSRC1, ARFIP2, NCKAP1L, EVL, ARFIP1, NCKAP1, CORO1B, CORO1A, CDKN1B, ARF1,…
GO:0070646~protein modification by small protein removal	76	0.000871838	COPS2, USPL1, COPS5, COPS6, COPS4, SART3, USP51, SENP6, USP19, USP27X, USP18, USP11, YOD1, USP16, USP15, USP14, VCPIP1, BRCC3, USP1, FAM76B, WDR48, TAF10, USP28, OTUD3, JOSD1, UCHL5, USP21, USP20, UCHL3, USP22, USP25, USP24, USP26, USP7, OTUD4, USP6, OTUD5, USP2, USP9X, USP5, USP4, COPS7A, DMWD, CYLD, EIF3F, TOR1A, USP38, OTUD7B, USP37, OTUD7A, USP36, USP35, USP32, USP31, KAT2A, STAMBP, SHMT1, SH…
GO:0015672~monovalent inorganic cation transport	210	0.000875524	ATP1B1, SLC36A2, ATP1B3, SLC9A5, ATP1B2, UTRN, REST, SLC35A1, SLC35A2, ATP2B4, KCNK9, WWP2, WNK4, SLC9B1, VPS4B, SLC9B2, CAB39, SLC12A6, SLC12A8, SCN2B, WNK1, WNK2, MAGED2, NNT, ATP5C1, SURF1, SLC2A12, KCNMB3, SCN1A, SLC2A10, SCN1B, KCNJ2, ATP12A, KCNJ3, ATP6V0B, ADCYAP1, SLC11A2, VPS9D1, KCNK1, KCNK3, KCNJ4, ATP6V0E2, ARF1, COX6A1, SLC46A1, SLC9A1, KCNH1, ATP5E, KCNJ18, KCNAB3, SLC20A1, KCNAB2, …
GO:0032970~regulation of actin filament-based process	150	0.000891498	HRAS, TGFB3, LPAR1, CD2AP, CXCL12, KANK1, PDE4B, RAPGEF3, MLST8, TMEFF2, F11R, TWF1, TWF2, STAP1, ROCK1, FAM21C, BRAF, ROCK2, BAIAP2, PICK1, ACTN2, ARPIN, JUP, SERPINF2, FCHSD2, RYR2, DSP, STC1, SPTB, ADD1, HAX1, GRB2, ACTR3B, AKAP13, ARF6, ARPC5, KCNJ2, CAPZB, ARFGEF1, PFN2, CDC42EP2, CDC42EP1, PFN4, ARPC3, ARPC2, TEK, RAC1, HCN4, CDC42EP4, CDC42EP3, ARHGDIA, CSF1R, CDC42EP5, ARHGDIB, NTF3, SPTB…
GO:0002223~stimulatory C-type lectin receptor signaling pathway	55	0.000915248	HRAS, PRKACG, PDPK1, PAK2, PSMD1, PSMD2, PRKACA, PAK1, PSMD7, CUL1, PSMD9, SYK, BCL10, RELA, SKP1, PRKCD, PSMA2, UBE2N, CARD11, EP300, PSMA5, PSMA3, UBC, PSME3, PSME4, UBB, PSMB10, NFKBIA, UBE2V1, SRC, PSMB4, PSMF1, PSMB7, KRAS, UBE2D2, TRAF6, UBE2D1, CARD9, CREBBP, TAB1, PSMB8, PSMB9, RPS6KA5, NRAS, PSMC6, PSMD14, PSMC5, PSMD12, PSMC4, PSMC3, PSMD10, PSMC2, PSMC1, PLCG2, IKBKB
GO:0023051~regulation of signaling	1185	0.000943979	HRAS, PPP2R5B, REP15, CRHBP, REST, ITSN2, SGMS1, CUL3, MAP3K6, AGTR2, MAP3K8, SERPINE1, PIK3CA, ARHGEF40, PIK3CG, LRRC4, ACAA2, ARC, BRAF, PIK3CD, SIPA1L2, MECP2, MED12, MED13, MECOM, BRAP, RAD1, JUP, SSTR4, SCYL2, SERPINF2, MED16, RYR3, MAPK3, RYR2, MAPK9, MAPK7, EIF2AK2, EIF2AK3, UNC13B, CRTC3, PPP2R3A, DUSP10, NFKBIA, ARF6, BCL2L1, ARFGEF1, SCRIB, PFN2, TMEM127, RAC2, DUSP14, RAC1, ZAP70, ASXL…
GO:0070584~mitochondrion morphogenesis	15	0.00096142	OPA3, DNM1L, SSBP1, PNPT1, BCL2L1, SLIRP, NUBPL, MFF, FIS1, PANK2, COL4A3BP, POLDIP2, SUPV3L1, POLG2, MYH14
GO:0070534~protein K63-linked ubiquitination	27	0.000978465	PTPN22, UBE2V1, UBE2V2, STUB1, ZFP91, TRIM5, WWP2, ITCH, TRAF6, TRIP12, UBE2F, UBE2NL, PARP10, BIRC2, UBE2B, UBE2N, RNF8, TRIM56, BFAR, UBE2O, UBE2E3, RNF4, NEDD4, RNF5, OTUB1, UBR5, UBE2E2
GO:0010469~regulation of receptor activity	63	0.00102563	LYPD1, JPH3, PPP2R5B, CRHBP, BUD31, ZGPAT, GSTM2, FNTA, JSRP1, SERPINE1, DLG4, PRKACA, KLHL24, ASPH, ARC, CACNG8, CACNG7, MINK1, CACNG4, CFTR, SOCS4, ACTN2, CACNG3, NRXN1, MED13, CACNG2, PRKCE, PPARGC1A, PRKCD, CDK5, PPARGC1B, NCK2, NCOA3, PSEN1, RASGRF1, MED16, ZFYVE28, ADAM17, RELN, MED1, NEURL1, MYO5A, SNX6, HFE, FBXW7, PTK2B, PKD2, CAMK2D, ADRA2A, ADRA2C, ADRA2B, TAF1, NOS1, SRA1, CBL, NLGN2,…
GO:0016482~cytosolic transport	71	0.00106785	TGOLN2, DENND5A, CHMP3, RAB9B, AP1G1, VPS54, AP1AR, PTPN23, SYT7, RGP1, CLTC, HOOK3, GBF1, FAM109A, TBC1D14, VPS13A, RAB6A, WASH2P, VPS11, STX6, STX5, FAM21C, VTI1B, AP4M1, KIF16B, DCTN1, ANKRD27, UBE2O, SGSM2, MAPK3, RAB14, VAMP3, LRRK2, SNX12, VPS26A, TRAPPC10, VPS29, RAB7A, STX8, SNX6, WASH1, SNX5, ARFRP1, SNX2, SNX1, DENND2A, LMAN1, SRC, MTMR2, STX16, LMTK2, TBC1D5, VPS35, DOPEY1, RAB6C, WASH…
GO:0032781~positive regulation of ATPase activity	25	0.00107214	TOR1AIP2, RAB3A, GABARAPL2, ATP1B1, MYL4, CHTOP, ATP1B3, ATP1B2, RAB4A, ALDOB, MYBPC3, DNAJC10, FGF10, PFN2, HSPA2, DNAJC24, SETMAR, DNAJC7, RYR2, DNAJB1, AHSA2, DNAJC2, AHSA1, DNAJB6, DNM2
GO:0031397~negative regulation of protein ubiquitination	65	0.00111011	GNL3L, BAG5, PSMD1, PSMD2, PSMD7, PSMD9, ANAPC2, ANAPC5, ANAPC4, CHP1, PRKCG, PARP10, PRKCE, CDK5, PSMA2, PDCL3, ARRB2, PSEN1, PSMA5, ARRB1, UBR5, PSMA3, UBC, PSME3, ANAPC7, UBB, SPOPL, RASD2, PSMB10, ANAPC16, GCLC, USP4, PML, HFE, HSPA1B, PSMB4, PSMF1, PSMB7, N4BP1, KLHL40, PER2, UBE2D1, TRIP12, PINX1, TAF1, SMAD7, CDC26, PSMB8, PARK7, PSMB9, PSMC6, PSMD14, PSMC5, PSMC4, PSMD12, OTUB1, PSMC3, PS…
GO:0032988~ribonucleoprotein complex disassembly	11	0.00112169	TFIP11, GFM2, KLC1, HBS1L, PELO, DENR, MTIF2, MRRF, MCTS1, MTIF3, EIF2D
GO:0048169~regulation of long-term neuronal synaptic plasticity	17	0.00113626	HRAS, DRD2, GRIK2, GRIN1, NF1, SYNGR1, SHANK3, NETO1, SYP, GRM5, KRAS, NPTN, DLG4, RAB11A, CAMK2B, SYNGAP1, NEURL1
GO:0006839~mitochondrial transport	126	0.00115599	SLC8A3, GRPEL2, GRPEL1, U2AF2, SNIP1, COX5B, AIP, MFF, WDR75, HTRA2, STARD7, SLC25A23, LEPROT, ACAA2, UGCG, MRGPRE, TIMM8B, SLC25A30, HUWE1, ATP5C1, ATPIF1, LRRK2, MTX3, MTX2, MTX1, PNPT1, HSPA1B, BCL2L1, CHCHD4, HSPA1L, FIS1, FBXW7, UBE2D3, PSMB7, RAC2, ITGAX, PEMT, MTERF4, SLC35F6, FBXO7, TIMM10B, ATP5J2, TP53BP2, ACACA, MUL1, SLC25A12, TRNT1, NMT1, SLC25A14, UCP3, UCP2, TOMM40L, RHOT1, SLC9A1,…
GO:0034765~regulation of ion transmembrane transport	172	0.00116205	KCNC2, KCNC1, ATP1B1, KCNC4, KCNC3, ATP1B3, ATP1B2, MMP9, CRHBP, UTRN, FGF12, UBQLN1, CXCL11, GSTM2, GPR89B, ATP2B4, JSRP1, WWP2, ANK3, WNK4, PDE4B, GALR2, PRKACA, STK39, ASPH, CAB39, NALCN, S100A1, GPR89A, PIK3CG, ARC, IRS2, SCN2B, KCND1, FMR1, WNK1, CHP1, ACTN2, WNK2, PPARGC1A, CRHR1, RASGRF1, RYR2, RELN, VAMP2, FXYD2, SCN1A, CLCN2, SCN1B, DRD2, KCNA2, KCNA1, CACNB1, KCNA4, KCNA3, CACNB3, CACNB…
GO:0006520~cellular amino acid metabolic process	115	0.00118541	NIT2, STAT5A, SLC7A8, GCAT, GGT1, IARS2, OGDH, HIBADH, SLC7A7, GLDC, ASPA, ATP2B4, GOT1, SCLY, DAO, ENOPH1, HMGCL, AADAT, NMNAT2, CARS, DARS, HAL, MECP2, QDPR, SARS2, CARNS1, EARS2, PYCR1, PYCR2, RARS, DLD, GATB, NMNAT1, GATC, ADSS, FOLH1B, GLUD2, FARS2, ASNSD1, QRSL1, IVD, ARG2, HARS2, SRR, GCSH, ASRGL1, GAD1, GCDH, ADSSL1, ACY1, GGH, GARS, DALRD3, AARSD1, PPA2, GART, GGT5, ATF4, SLC7A2, MTR, FP…
GO:0061024~membrane organization	418	0.00120651	RFT1, PLEKHM2, AIF1, PPP2R5A, IGHM, ANKLE2, CUL3, SYP, RPLP1, VPS4B, FAU, RPL11, LRRC4, TMEFF2, ACAA2, MAGI2, BRAF, ROCK1, NCF1, ROCK2, TTC7B, JUP, F5, TRAPPC9, RPS14, TRAPPC5, TRAPPC4, ATPIF1, TRAPPC1, MYO18A, GNAI3, ERBB2, RER1, ARF6, CACNB3, HSPA1B, BCL2L1, CHCHD6, RPS26, RILPL1, RPS29, RAC1, EFR3A, RPS21, SEC23IP, SGIP1, TAOK2, DCSTAMP, DVL1, ARF1, RAPSN, GOLGA7B, HPCA, SLC9A1, ATP10B, TSG101…
GO:0009894~regulation of catabolic process	218	0.00120897	FHIT, RNF217, MYLIP, SHH, ATP2B4, GRIN2C, PGAM4, TLK2, RAPGEF3, ADAM8, HCAR2, CUL1, ADAM9, PIK3CG, ANAPC2, DAB2IP, DDRGK1, ANAPC5, ANAPC4, SKP1, PPARGC1A, ATPIF1, ANAPC7, MAPK7, CRTC3, PPP2R3A, HFE, PPP1R3D, ARIH1, PPP1R3B, LPCAT1, SUPV3L1, PABPC1, SMAD7, OSBPL7, NDFIP1, CDC26, DVL1, CREBRF, CPEB3, UBE2G2, BSCL2, SLIRP, BAG5, USP19, HAMP, AGAP2, USP14, STX5, AIFM1, PHKG2, NDUFA13, RHBDD1, RHBDD3,…
GO:0070897~DNA-templated transcriptional preinitiation complex assembly	20	0.0012126	TAF1B, TAF1, TAF4, THRA, POLR1E, CREB1, BDP1, TAF9B, TAF7, MED6, PSMC6, TAF12, PSMC5, PSMC4, PSMC3, PSMC2, PSMC1, GTF2A2, CAND1, TAF1L
GO:1905114~cell surface receptor signaling pathway involved in cell-cell signaling	225	0.00122702	NOTUM, AMOTL2, RNF213, SHH, ZNRF3, CTNNB1, CUL3, GRIN2C, IFT20, CUL1, PITX2, WNT10A, DAB2IP, MAGI2, RARG, RNF220, TRABD2B, MED12, MECP2, SKP1, PTPRU, MARK4, MARK2, JUP, MKS1, SCYL2, UBR5, RYR2, UNC13B, PPP2R3A, RIMS2, SDHAF2, RIMS1, FUZ, NPHP3, NPHP4, MACF1, RAC1, LEO1, TNKS, EMD, BMP4, DVL2, DVL3, SKI, CELSR1, TAX1BP3, PORCN, GNAT2, DVL1, SFRP5, WDR61, SMURF2, GRK5, RBPJ, KLF4, ZBTB33, GLRA1, FG…
GO:0016071~mRNA metabolic process	281	0.00138047	AAR2, LSM8, U2AF2, CMTR1, WTAP, NSRP1, SART3, RBM8A, RAVER2, RPLP1, RPL26L1, LSM5, FAU, RPL11, LSM3, FAM103A1, PTBP2, SREK1IP1, LSM1, SUPT5H, DHX32, LUC7L3, PAN2, CLNS1A, NUDT16, CHTOP, PAN3, MTPAP, PPARGC1A, WDR83, PCF11, AQR, RPS14, PELO, SCAF8, FASTKD5, SUPT6H, FIP1L1, SRSF12, SRSF11, HSPA1B, XAB2, UHMK1, RPS26, RPS29, FRG1, HTATSF1, CDC40, ISY1, PABPC3, LEO1, SUPV3L1, SNRNP35, PABPC1, RPS21, …
GO:0016579~protein deubiquitination	68	0.00139143	COPS5, SART3, USP51, USP19, USP27X, USP18, USP11, YOD1, USP16, USP15, USP14, VCPIP1, BRCC3, USP1, WDR48, TAF10, USP28, OTUD3, JOSD1, UCHL5, USP21, USP20, UCHL3, USP22, USP25, USP24, USP26, USP7, OTUD4, USP6, OTUD5, USP2, USP9X, USP5, USP4, DMWD, CYLD, EIF3F, USP38, OTUD7B, USP37, OTUD7A, USP36, USP35, USP32, USP31, KAT2A, STAMBP, SHMT1, SHMT2, USP40, OTULIN, ASXL1, PARK7, UIMC1, TRIM21, ATXN7L3, …
GO:0010608~posttranscriptional regulation of gene expression	203	0.00140302	SNIP1, IARS2, RBM8A, MTG1, MTG2, RARA, GLE1, C12ORF65, RXRA, BARHL2, OGFOD1, EIF2AK1, KRT17, RPS14, PRORSD1P, EIF2S1, MAPK3, EIF2AK2, EIF2AK3, GATC, MRPL44, ERBB2, HSPA1B, MTIF2, ANGEL2, UHMK1, SLC11A1, ACE, FBXO4, PABPC1, PAIP2, PAIP1, DDX1, SMAD2, AARSD1, FXR2, LARP4B, FXR1, UPF3A, METTL14, UPF3B, RGS2, DCP2, PTCD3, ZNF385A, ADAR, CPEB2, CPEB3, CPEB4, CPEB1, LSM14A, RBM4B, LSM14B, PARN, FAM129A…
GO:0022406~membrane docking	39	0.00141559	RAB7A, STX8, CPLX2, EXOC8, RABEPK, VPS33B, PEX5L, VPS33A, TSNARE1, BLOC1S6, NDRG4, STX16, SNPH, EXOC6, VPS11, SNAP25, NSF, EXOC2, STX6, STX5, STX4, RAB8B, STX3, PLEK, STX2, ROCK1, STXBP1, VTI1B, STXBP2, CHP1, CFTR, STX1B, BVES, USO1, VAMP3, RAB13, YKT6, UNC13B, EXOC6B
GO:0060998~regulation of dendritic spine development	34	0.00146533	PALM, SRCIN1, CPEB3, ARF6, LPAR1, ITPKA, FOXO6, RAC1, EEF2K, CAMK2B, PAFAH1B1, NRG1, NGEF, DNM3, BAIAP2, SRGAP2C, FMR1, SDK1, NLGN3, SHANK1, CDK5, SHANK3, CAPRIN2, EIF4G2, MAPK6, PSEN1, ARF1, LLPH, CAMK1, RELN, LRP8, MTOR, LRRK2, NEURL1
GO:0050805~negative regulation of synaptic transmission	34	0.00146533	ACHE, SLC6A1, GNAI2, GRIK2, GNAI1, DRD2, PNKD, DRD5, SLC6A4, MTMR2, HTR1B, BCHE, PTK2B, TNR, SLC24A2, GRID2IP, IQSEC2, BRAF, PICK1, NF1, FMR1, STXBP1, ADNP, NLGN3, ASIC1, ADIPOQ, SHANK3, EIF4A3, ARF1, CELF4, RAP1A, PLA2G6, RAP1B, LRRK2
GO:1903827~regulation of cellular protein localization	238	0.0014908	LYPD1, PPP2R5A, U2AF2, SNIP1, PTPN22, CD2AP, SHH, CTNNB1, WDR75, AGTR2, BDNF, GBF1, HTRA2, APOD, RAPGEF3, DAB2IP, UGCG, VTI1B, PARP10, SYNJ2BP, PCM1, JUP, HUWE1, UBR5, NPTN, CAMK1, ATPIF1, MAPK7, EIF2AK3, ERBB2, NFKBIA, RER1, HFE, ARF6, BCL2L1, UHMK1, HSPA1L, LIF, RAC2, PEMT, FBXO4, EMD, BMP4, DVL3, TP53BP2, PCNT, PTPN14, TMEM110, TAX1BP3, DVL1, SFRP5, ICE1, HPCA, BMP6, SLC9A1, KCNAB2, UBE2G2, TP…
GO:0006887~exocytosis	176	0.00150062	SEPT5, POTEKP, A2M, CHMP3, SRCIN1, AP1G1, F13A1, CRHBP, CHMP6, SYT3, GRIK5, TGFB3, SYT9, SYT6, SYT7, REST, TXLNA, MMRN1, VPS33B, VPS33A, BTK, VCL, GATA2, ANK1, FOXF1, SERPINE1, RABGEF1, VPS4B, RALB, RALA, RAPGEF4, STAM, LGI3, DNAJC5, SYK, SCAMP5, PIK3CG, BRAF, PIK3CD, FMR1, VTI1B, CHP1, ACTN2, RPH3A, PCLO, TMEM27, F5, VAMP8, SERPINF2, VSNL1, CCR2, PI4K2A, VAMP4, TUBA4A, SDCBP, VAMP3, RAB13, VAMP2…
GO:1903008~organelle disassembly	42	0.00154231	ATG12, ATG14, HBS1L, ATG13, MTIF2, MTIF3, WDR45B, EIF2D, FIS1, GFM2, CISD2, GBF1, MAP1LC3A, ATG5, KLC1, SQSTM1, ATG2A, GOLGA2, FBXO7, GABARAPL3, FUNDC2, GABARAPL2, STX5, GABARAPL1, ATG9A, BECN1, FUNDC1, AMBRA1, DENR, MRRF, WIPI2, PPARGC1A, ATG3, PARK7, MARK2, PLK3, ATPIF1, KIF19, PELO, MCTS1, SPAST, WDR45
GO:0032880~regulation of protein localization	392	0.00154934	PLEKHM2, PPP2R5A, REST, CTNNB1, WDR75, AGTR2, ADAM8, ADAM9, SYK, UGCG, PCM1, JUP, ATPIF1, MAPK7, MYO18A, EIF2AK3, UNC13B, ERBB2, RER1, HFE, NFKBIA, ARF6, BCL2L1, ADCYAP1, HSPA1L, RAC2, PEMT, DVL3, PCNT, TMEM110, DVL1, ARF1, HPCA, SLC9A1, CREBRF, KCNAB2, TSG101, UBE2G2, TP63, DYNLL1, DYNLL2, TRPV4, ZPR1, KCNG2, STX6, AR, STX4, STX3, ARHGEF5, CFTR, MYRIP, TXN, GIPR, EPB41L5, GNAS, RUVBL1, C5, NNAT,…
GO:0061136~regulation of proteasomal protein catabolic process	72	0.00155916	FHIT, GNA12, RNF217, UBQLN2, UBQLN1, SHH, BAG5, USP19, DDA1, PRKACA, TLK2, USP14, DAB2IP, DDRGK1, FMR1, SOCS4, PRKCG, BCAP31, RFWD2, PSEN1, ZFAND2A, UCHL5, RNF138, MDM2, SDCBP, COMMD1, PSME3, UBB, LRRK2, GCLC, USP5, HFE, GIPC1, KEAP1, UBE2V2, STUB1, RNF125, ARIH1, PSMF1, FBXW7, N4BP1, KLHL40, PKD1, WAC, SCO1, CSNK1A1, CEBPA, TAF1, GABARAPL2, NUB1, SMAD7, ATRAID, OSBPL7, PARK7, DVL1, RNF114, PSMC6…
GO:0043113~receptor clustering	27	0.00157549	GRIK2, GRIK5, RER1, ITGB2, GPHN, FNTA, DLG4, PTN, DLG3, AGRN, DNAJA3, DLG2, DLG1, GLRB, MAGI2, NRXN2, PICK1, NRXN1, CDK5, SHANK3, DVL1, RAPSN, ITGB1BP1, RELN, SYNGAP1, LRP4, CACNA1A
GO:0010501~RNA secondary structure unwinding	27	0.00157549	DDX27, DDX17, DDX47, DDX18, DDX28, DDX3X, DDX49, DDX19A, DDX19B, AGO2, DDX21, DHX36, DDX20, AGO4, DDX10, DDX41, DDX42, DDX1, DDX5, EIF4A3, DDX55, EIF4A2, DDX59, DDX50, DDX31, DDX52, DDX51
GO:0002220~innate immune response activating cell surface receptor signaling pathway	55	0.00160305	HRAS, PRKACG, PDPK1, PAK2, PSMD1, PSMD2, PRKACA, PAK1, PSMD7, CUL1, PSMD9, SYK, BCL10, RELA, SKP1, PRKCD, PSMA2, UBE2N, CARD11, EP300, PSMA5, PSMA3, UBC, PSME3, PSME4, UBB, PSMB10, NFKBIA, UBE2V1, SRC, PSMB4, PSMF1, PSMB7, KRAS, UBE2D2, TRAF6, UBE2D1, CARD9, CREBBP, TAB1, PSMB8, PSMB9, RPS6KA5, NRAS, PSMC6, PSMD14, PSMC5, PSMD12, PSMC4, PSMC3, PSMD10, PSMC2, PSMC1, PLCG2, IKBKB
GO:0032790~ribosome disassembly	9	0.0017636	GFM2, HBS1L, PELO, DENR, MTIF2, MRRF, MCTS1, MTIF3, EIF2D
GO:0046474~glycerophospholipid biosynthetic process	83	0.00176379	ETNPPL, SLC27A1, FGF5, FGF18, FGF9, SYNJ1, PIP5K1C, ALG5, FGF10, PIP5K1A, PI4K2B, GPAT2, TAMM41, CDS2, FAR1, SH3YL1, PIGM, PIGF, PIGG, GAB1, PIGB, PIGC, PHOSPHO1, PIK3CA, AGPAT4, PTDSS1, AGPAT1, PGAP3, PIK3CG, IRS2, PIK3C2G, PIGW, PGAP1, PIGV, PIK3CD, PI4KA, PIGT, PISD, PI4KB, PIGQ, PIGO, PIGN, SACM1L, PI4K2A, PYURF, LCLAT1, PLA2G6, FGFR2, PGS1, GRB2, GPAA1, PTPMT1, MTMR2, MTMR3, MPPE1, CEPT1, MT…
GO:0006890~retrograde vesicle-mediated transport, Golgi to ER	44	0.00178589	ARFGAP1, COPA, ARFGAP2, ARFGAP3, COPZ1, PITPNB, USE1, UVRAG, RER1, NAPA, ARF5, KLC2, RAB1A, TAPBP, COPB2, GBF1, TMED3, KLC1, SEC22B, RAB6A, RAB6C, NSF, KDELR3, KDELR2, NBAS, KIF5A, PICK1, RINT1, KIF3C, ERGIC2, KIF1C, TMEM115, COG4, COPG2, COPG1, BNIP1, SCYL1, COG7, ATP9B, ARF3, GOLPH3, ARF4, ARCN1, COPE
GO:0043112~receptor metabolic process	73	0.00178776	ALS2, SEC24A, REP15, AP1AR, LGMN, UVRAG, UBQLN2, MYLIP, CLTC, ZNRF3, HTR1B, FNTA, PICALM, HAMP, FAM109A, DLG4, NRG1, NSF, SYK, MAGI2, PICK1, FMR1, CNPY2, SYNJ2BP, KIF16B, CDK5, BVES, ARRB2, PSEN1, SCYL2, ARRB1, CD81, CNTN2, SDCBP, VAMP3, ACHE, FUT8, DRD2, GRB2, SNX1, ITGB2, SCRIB, MTMR2, CALCA, CD9, NR1D1, HOXA5, LRRTM2, LRRTM1, LMTK2, TBC1D5, RAB11B, INPP5F, PIK3R4, EHD3, NR1H3, DNM3, CAMLG, NTF…
GO:0006120~mitochondrial electron transport, NADH to ubiquinone	31	0.00184135	NDUFB3, NDUFB4, NDUFB5, NDUFB6, NDUFB8, NDUFB9, NDUFAF1, NDUFB1, NDUFB2, NDUFS3, NDUFS2, NDUFS1, NDUFA4, NDUFA2, NDUFB10, NDUFA3, NDUFA8, NDUFA9, NDUFA7, NDUFC2, NDUFA13, COQ9, NDUFC1, NDUFA10, NDUFA1, NDUFA12, PARK7, NDUFA11, NDUFV3, NDUFV1, DLD
GO:0071826~ribonucleoprotein complex subunit organization	103	0.00184252	FASTKD2, AAR2, HBS1L, EIF5, RBM5, CNOT2, RPS27L, CNOT1, CNOT7, SART3, SETX, EIF3CL, DDX28, C7ORF55-LUC7L2, LSM3, RPL11, PUM2, FAM103A1, DDX20, PTBP2, TGS1, RC3H1, LUC7L3, CLNS1A, PAN2, PAN3, RRP7A, OGFOD1, RPS14, CELF4, SLU7, PELO, ZNHIT6, MCTS1, STRAP, SRSF12, MRPS11, MTIF2, MTIF3, XAB2, RPL10L, EIF3C, GFM2, DDX3X, CNOT6L, EIF3F, CDC40, ISY1, MTERF3, MTERF4, EIF3M, TSR1, DDX1, DENR, MRRF, RPF2, …
GO:0007265~Ras protein signal transduction	142	0.00188221	ALS2, HRAS, AIF1, GNA12, FGF10, RASGEF1A, LPAR1, ITSN2, KANK1, RGL2, CUL3, ZNF304, GBF1, ROBO1, RABGEF1, RAPGEF6, RALB, RRAS, ARHGEF40, ABRA, RALA, RAPGEF3, NET1, DAB2IP, PLD1, STMN3, ROCK1, RREB1, ROCK2, MADD, PSD3, SYNJ2BP, PSD2, BRAP, FARP2, RASGRF1, ARRB1, SDCBP, SPATA13, TNFAIP1, FGD2, GRAP, GRB2, MRAS, AKAP13, ARF6, ARFGEF1, RASAL1, CDC42EP2, KRAS, CDC42EP1, RAC1, ADRA2A, SSX2IP, CDC42EP4, …
GO:0006812~cation transport	396	0.00190167	SLC9A5, REP15, GRIN3A, REST, CTNNB1, HTR1B, KCNK9, GRIN2C, SLC9B1, VPS4B, SLC9B2, CAB39, PIK3CG, IBTK, SCN2B, MAGED2, RYR3, RYR2, SURF1, ORAI2, SCN1A, SCN1B, GNAI2, CACNB1, HFE, CACNB3, CACNB4, ATP12A, KCNJ2, KCNJ3, ATP6V0B, ADCYAP1, VPS9D1, TMEM110, KCNK1, KCNK3, KCNJ4, ARF1, CHRNE, SLC9A1, KCNH1, KCNAB3, SLC20A1, KCNAB2, GAR1, KCNAB1, KCNK13, KCNK12, SLMAP, SLC22A4, TRPV4, SLC22A3, KCNG4, SLC22…
GO:0030004~cellular monovalent inorganic cation homeostasis	56	0.00191336	ATP1B1, ATP1B3, SLC9A5, ATP1B2, ATP5B, TTPA, SLC26A11, TMEM175, GPR89B, AGTR2, DMXL1, DMXL2, SLC4A1, TM9SF4, ATP6V0D1, SLC4A3, ATP6V0D2, GPR89A, KCNMA1, CLN3, SGK1, SGK2, ATP4A, ATP6V1H, CHP1, CFTR, ATP6V1F, ATP6V1A, SLC26A3, CLIC4, CA7, LRRK2, RAB7A, ATP6V1B2, ATP12A, KCNJ2, ATP6V0B, SLC11A1, CAMK2D, SLC4A9, MAFG, ATP1A3, ATP1A4, SNAPIN, ATP1A1, ATP1A2, SLC17A7, SLC4A10, ATP6V0E2, SLC4A11, ATP6V…
GO:0055075~potassium ion homeostasis	14	0.00199257	KCNMA1, ATP1B1, ATP1B3, ATP4A, ATP1B2, ATP1A3, ATP1A4, ATP1A1, ATP1A2, KCNA5, ATP12A, KCNJ2, CAMK2D, KCNH2
GO:0000959~mitochondrial RNA metabolic process	22	0.00204515	HSD17B10, MTERF1, PNPT1, TRMT10C, SLIRP, PPARGC1B, TRMT61B, C10ORF2, EARS2, TEFM, TRNT1, TFAM, TRMT5, MTERF3, TFB2M, MTERF2, SUPV3L1, KIAA0391, MTERF4, FASTKD5, MTO1, LRPPRC
GO:0006352~DNA-templated transcription, initiation	106	0.00205227	THRA, NRBP1, ZNF451, RORC, MED23, RORB, MED20, SETX, CTNNB1, PGR, MED26, TFB2M, RARA, TBPL1, ZNF45, RARG, RXRB, RXRA, RXRG, MED12, MED14, MED13, TAF6L, PPARGC1A, MED10, MED16, MED17, MAPK3, TAF9B, HIST1H4F, NAT14, NR1H3, TAF1, TAF4, ESRRA, NRBF2, TAF7, CREBBP, MAML2, NR4A2, ESRRG, TEAD1, GTF2A1L, SNW1, NOTCH2, PSMC6, PSMC5, PSMC4, PSMC3, GTF2F1, PSMC2, GTF2F2, PSMC1, RBPJ, TAF1B, PPARD, HNF1B, TA…
GO:0050808~synapse organization	106	0.00205227	ALS2, SNCB, UTRN, LRRC4B, CTNNB1, ATP2B2, SEZ6L2, BDNF, FNTA, ANK3, DSCAM, LRRC4, ANAPC2, DAB2IP, MAGI2, MECP2, BSN, PCLO, SLITRK1, CBLN1, SLITRK4, SLITRK3, SIX1, NPTN, CAMK1, RELN, LRRK2, UNC13B, NEURL1, PALM, ACHE, DRD2, ERBB2, CACNB1, RER1, UBE2V2, CACNB3, CACNB4, EPHB1, PTK2, AGRN, IL1RAPL1, DNAJA3, GRIN1, SNAPIN, SHANK1, CACNA2D2, SHANK3, DVL1, CEL, RAPSN, NEDD4, NTRK1, SPTBN2, GHSR, CACNA1A…
GO:0031400~negative regulation of protein modification process	243	0.0020976	LEMD2, PTPN22, CTNNB1, CUL3, ZGPAT, ATP2B4, PPP1R1A, LRRC4, IBTK, ANAPC2, DAB2IP, ANAPC5, ROCK1, ROCK2, CRTAP, ANAPC4, WNK1, MECP2, HMG20B, PARP10, SYNJ2BP, WNK2, MECOM, PPARGC1A, PIAS3, UBR5, ANAPC7, MAPK7, CHORDC1, SUPT6H, DBNDD2, DAG1, DUSP10, HFE, HSPA1B, TIPRL, SH3BP5L, LIF, HEXIM2, VRK3, HEXIM1, DUSP14, FBXO7, BMP4, NTF3, SMAD7, DUSP22, NCKAP1L, SKI, PIBF1, CDC26, EPHA1, CAMK2N2, CAMK2N1, D…
GO:0015991~ATP hydrolysis coupled proton transport	21	0.0021248	ATP4A, ATP5B, ATP1A3, ATP1A4, ATP6V1H, ATP1A1, ATP5G1, ATP1A2, ATP6V1B2, ATP12A, ATP5G3, ATP6V0B, ATP6V1F, ATP6V1A, ATP6V0E2, ATP6V1E1, ATP6V1E2, ATP6V0A1, ATP6V0D1, ATP6V0D2, ATP6V0A2
GO:2000142~regulation of DNA-templated transcription, initiation	21	0.0021248	ATF7IP, TAF1, HNF1B, BCLAF1, THRA, CREB1, MITF, ZNF451, TAF7, SETX, CTNNB1, PSMC6, PSMC5, RRN3, PSMC4, PSMC3, PSMC2, GTF2F2, PSMC1, IRF8, CAND1
GO:0015988~energy coupled proton transmembrane transport, against electrochemical gradient	21	0.0021248	ATP4A, ATP5B, ATP1A3, ATP1A4, ATP6V1H, ATP1A1, ATP5G1, ATP1A2, ATP6V1B2, ATP12A, ATP5G3, ATP6V0B, ATP6V1F, ATP6V1A, ATP6V0E2, ATP6V1E1, ATP6V1E2, ATP6V0A1, ATP6V0D1, ATP6V0D2, ATP6V0A2
GO:2000463~positive regulation of excitatory postsynaptic potential	15	0.00213945	PRKCZ, GRIN1, NLGN2, NLGN3, NRXN1, SHANK1, RIMS2, STX1B, RIMS1, SHANK3, NETO1, DVL1, PTK2B, DLG4, RELN
GO:0031532~actin cytoskeleton reorganization	38	0.00217435	PRKCZ, DMTN, HRAS, HAX1, FRYL, BRSK2, FGF10, PIP5K1A, CXADR, FES, DTNBP1, WHAMM, MKLN1, GSN, TEK, RHOA, TRPV4, RALA, PAK1, BCAS3, MICALL2, PHACTR1, NTF3, PLEK, STAP1, BAIAP2L2, HCK, BAIAP2, HCLS1, MINK1, CDK5, FARP2, CDC42BPG, EPS8, ATP2C1, CDC42BPA, CDC42BPB, PARVA
GO:0007214~gamma-aminobutyric acid signaling pathway	16	0.00222795	GABRG1, GABRG2, GABRA2, GABRA1, GNAI2, GABRA4, SLC12A2, GABRA3, GABRB2, GABBR1, HTR4, GABRR2, PLCL2, PLCL1, ATF4, CACNA1A
GO:0006779~porphyrin-containing compound biosynthetic process	18	0.00227066	IBA57, COX10, IREB2, UROS, PPOX, RSAD1, SLC11A2, ALAS1, ALAS2, FXN, SLC25A38, NFE2L1, ATPIF1, SPTA1, SUCLA2, UROD, TMEM14C, COX15
GO:0006900~membrane budding	54	0.00228866	SEC24B, CHMP3, SEC24A, VAPA, TSG101, VAPB, CHMP4B, CHMP6, CHMP4A, CHMP7, TRAPPC2L, VPS37B, VPS37C, MITD1, RAB1A, MVB12A, CUL3, GBF1, VPS4B, SEC24D, NSF, GOLGA2, STX5, PRKCI, ANKRD28, CHMP1B, F5, TRAPPC9, FNBP1L, USO1, TRAPPC5, TRAPPC4, TRAPPC1, MYO18A, TRAPPC10, CHMP2A, PPP6C, TFG, NAPA, LMAN1, SEC16A, SEC22B, SEC23IP, RILP, LRSAM1, VTA1, RNF103-CHMP3, PREB, CSNK1D, ARF1, GOLPH3, MCFD2, GOSR2, AT…
GO:0006397~mRNA processing	201	0.00229161	LSM8, AAR2, U2AF2, CMTR1, NSRP1, SART3, WTAP, RBM8A, RAVER2, LSM5, LSM3, PTBP2, FAM103A1, SREK1IP1, LSM1, SUPT5H, DHX32, LUC7L3, PAN2, CLNS1A, CHTOP, PAN3, MTPAP, PPARGC1A, WDR83, PCF11, AQR, SCAF8, FASTKD5, SUPT6H, FIP1L1, SRSF12, SRSF11, HSPA1B, XAB2, UHMK1, FRG1, HTATSF1, CDC40, ISY1, LEO1, PABPC1, SNRNP35, PRPF40B, SREK1, DDX1, DDX5, U2AF1L4, GCFC2, SRSF5, METTL14, UPF3B, SRSF8, SNRNP27, SNRN…
GO:0051345~positive regulation of hydrolase activity	373	0.00229583	ALS2, RAB3GAP2, ATP1B1, HRAS, A2M, ATP1B3, ATP1B2, VAPB, LPAR1, ITSN2, REST, GDPGP1, RUNDC1, AGTR2, PICALM, HTRA2, GBF1, GRIN2C, GRIN2D, RAPGEF6, GIT2, ARHGEF40, RAPGEF4, RAPGEF3, TBC1D9B, F11R, DAB2IP, CHTOP, MAGI2, SIPA1L2, RAP1GDS1, BCL2L13, RIC8B, PPARGC1B, RIC8A, DEPDC5, FARP2, GAPVD1, ACAP2, TRAPPC4, RYR2, TRAPPC1, EIF2AK3, TBC1D8B, ERBB2, ALDOB, AKAP13, HSPA1B, DENND2A, NPRL2, ARFGEF1, MYO…
GO:0065009~regulation of molecular function	1102	0.00229832	HRAS, PPP2R5B, PPP2R5A, CRHBP, REST, ITSN2, BTK, CUL3, MAP3K6, RUNDC1, AGTR2, DIRAS3, GRIN2C, GRIN2D, SERPINE1, RPLP1, MAP3K8, VMA21, PIK3CA, ARHGEF40, CAB39, CUL1, PIK3CG, LRRC4, IKBKAP, ARC, BRAF, SCN2B, SIPA1L2, MED13, MARK2, JUP, MED16, SERPINF2, MAPK3, RYR2, MAPK9, MAPK7, CHORDC1, EIF2AK2, EIF2AK3, CRTC3, CRTC2, SCN1B, PPP2R3A, NFKBIB, DUSP10, CACNB1, NFKBIA, DUSP12, CACNB3, CACNB4, ARFGEF1,…
GO:0010646~regulation of cell communication	1160	0.00234094	HRAS, PPP2R5B, CRHBP, REST, ITSN2, SGMS1, CUL3, MAP3K6, AGTR2, MAP3K8, SERPINE1, PIK3CA, ARHGEF40, PIK3CG, LRRC4, ACAA2, ARC, BRAF, PIK3CD, SIPA1L2, MECP2, MED12, MED13, MECOM, BRAP, RAD1, JUP, SSTR4, SCYL2, SERPINF2, MED16, MAPK3, RYR2, MAPK9, MAPK7, EIF2AK2, EIF2AK3, UNC13B, CRTC3, PPP2R3A, DUSP10, NFKBIA, ARF6, BCL2L1, ARFGEF1, PFN2, TMEM127, RAC2, DUSP14, RAC1, ZAP70, ASXL2, GUCY2F, TAOK2, NT…
GO:0070588~calcium ion transmembrane transport	119	0.00234264	SLC8A3, ATP1B1, GRIN3A, CXCL11, UBQLN1, ATP2B2, GSTM2, ATP2B3, HTR1B, ATP2B4, JSRP1, SLC25A23, PDE4B, MCOLN1, PRKACA, NALCN, ASPH, S100A1, IBTK, TRPA1, FMR1, PKD2L1, CRHR1, CCR5, ATP2C1, RYR3, RYR2, ORAI2, PANX1, DRD2, CACNB1, CACNB3, CACNB4, ADRA2A, IL1RAPL1, TRPC1, PTPN6, TRPC3, TRPC5, GRIN1, TRPC7, CACNA1I, TMEM110, CACNA2D3, CACNA2D2, CACNA2D4, CORO1A, GPR35, ATP2A2, ATP2A3, PLCG2, CACNA1G, C…
GO:0043087~regulation of GTPase activity	286	0.00250721	ALS2, RAB3GAP2, A2M, HRAS, ITSN2, GDPGP1, RUNDC1, GBF1, GRIN2C, GRIN2D, GIT2, RAPGEF6, ARHGEF40, RAPGEF4, RAPGEF3, TBC1D9B, F11R, DAB2IP, RAP1GDS1, SIPA1L2, RIC8B, RIC8A, DEPDC5, FARP2, GAPVD1, EIF2S1, ACAP2, TRAPPC4, TRAPPC1, TBC1D8B, ERBB2, AKAP13, DENND2A, NPRL2, ARFGEF1, NPRL3, MYO9A, SCRIB, ADCYAP1, CDC42EP2, CDC42EP1, VPS9D1, RAC1, AGRN, IQSEC3, RAP1GAP2, CDC42EP4, CDC42EP3, IQSEC1, CDC42EP…
GO:0043547~positive regulation of GTPase activity	264	0.00251591	ALS2, RAB3GAP2, A2M, HRAS, ITSN2, GDPGP1, RUNDC1, GBF1, GRIN2C, GRIN2D, GIT2, RAPGEF6, ARHGEF40, RAPGEF4, RAPGEF3, TBC1D9B, F11R, DAB2IP, RAP1GDS1, SIPA1L2, RIC8B, RIC8A, DEPDC5, FARP2, GAPVD1, ACAP2, TRAPPC4, TRAPPC1, TBC1D8B, ERBB2, AKAP13, DENND2A, NPRL2, ARFGEF1, NPRL3, MYO9A, SCRIB, ADCYAP1, CDC42EP2, CDC42EP1, VPS9D1, RAC1, AGRN, RAP1GAP2, CDC42EP4, IQSEC3, CDC42EP3, IQSEC1, CDC42EP5, IQSEC…
GO:0007249~I-kappaB kinase/NF-kappaB signaling	116	0.00252025	S100A4, SLC44A2, VAPA, ZC3HAV1, TBK1, IL18, SNIP1, TLR2, LPAR1, TLR6, TLR7, TLR8, CTNNB1, BTK, GPR89B, NLRC3, C8ORF4, RBCK1, PELI2, GPR89A, BCL10, DAB2IP, DDRGK1, ROCK1, ROCK2, GOLT1B, RELA, FADD, TRIM38, ATP2C1, MIB2, TRIM32, RIPK2, EDA, NEK6, IRAK1BP1, PPP5C, MAVS, LITAF, UBE2V1, AKAP13, NFKBIA, CXXC5, IRAK4, OTUD7B, OTUD7A, TRAF6, DNAJA3, CFLAR, CARD8, LURAP1, CARD9, NDFIP1, MUL1, TRIM62, NFKB…
GO:0045732~positive regulation of protein catabolic process	116	0.00252025	RNF217, MYLIP, TNFSF12, UBQLN2, UBQLN1, CSNK2A3, CSNK2A1, ATG7, ADAM8, CUL1, ADAM9, ANAPC2, DAB2IP, DDRGK1, ANAPC5, ANAPC4, FMR1, SOCS4, SKP1, BCAP31, PSMA2, PSMA5, PSMA3, TRIM32, RNF139, RNF138, ATPIF1, ANAPC7, LRRK2, ANAPC16, SNX9, RAB7A, PPP2R3A, GCLC, SNX1, UBE2V2, KEAP1, SOX9, OAZ2, OAZ3, ARIH1, PSMB4, PTK2, FBXW7, PSMB7, LPCAT1, ADRA2A, UBE2D1, TAF1, RILP, SMAD7, OSBPL7, NDFIP1, CDC26, PSMB…
GO:0007611~learning or memory	101	0.00258008	ADCY3, SLC8A3, THRA, SLC6A1, CRHBP, SLC6A4, RPS6KB1, CALB1, FOXO6, EIF4EBP2, IFT20, GALR3, GALR2, CHRNA7, NQO2, ARC, BRAF, MECP2, RIC8A, RASGRF1, CX3CR1, NPTN, RELN, GPR52, GLP1R, DEAF1, POMK, DRD2, DRD5, UBA6, SORCS3, SLC11A2, KRAS, BCHE, NDRG4, PAIP2, GRIN1, SHANK1, SHANK3, FOXP2, NTRK1, ARF4, MTOR, SYNGAP1, ABL1, ZNF385A, JPH3, CPEB3, TACR2, KCNAB1, CLDN5, SYNJ1, SLC24A2, DLG4, CNTNAP2, MAN2B1…
GO:0036376~sodium ion export from cell	10	0.00261679	FXYD2, ATP1B1, ATP1B3, ATP4A, ATP1B2, ATP1A3, ATP1A4, ATP1A1, ATP1A2, ATP12A
GO:0042147~retrograde transport, endosome to Golgi	43	0.00265112	VPS29, RAB7A, DENND5A, SNX6, WASH1, RAB9B, SNX5, VPS54, ARFRP1, SNX2, SNX1, DENND2A, RGP1, CLTC, LMAN1, GBF1, FAM109A, TBC1D14, STX16, TBC1D5, VPS35, RAB6A, WASH2P, RAB6C, EHD3, WASH4P, RHOBTB3, STX6, STX5, FAM21C, TBC1D10B, VTI1B, DCTN1, UBE2O, SGSM2, BET1L, GOSR2, VAMP3, GOSR1, VPS26A, YKT6, CLTCL1, TRAPPC10
GO:0045017~glycerolipid biosynthetic process	94	0.00268321	ETNPPL, SLC27A1, FGF5, FGF18, FGF9, SYNJ1, PIP5K1C, FGF10, ALG5, PIP5K1A, PI4K2B, GPAT2, TAMM41, CDS2, FAR1, SH3YL1, PIGM, PIGF, PIGG, ANG, GAB1, PIGB, PIGC, PHOSPHO1, PIK3CA, AGPAT4, PTDSS1, AGPAT1, PIK3CG, PGAP3, IRS2, PIK3C2G, PIGW, PGAP1, PIK3CD, PIGV, PI4KA, PIGT, PISD, PI4KB, PIGQ, PIGO, LPCAT4, PIGN, SACM1L, DGAT1, DGAT2, PI4K2A, PYURF, LCLAT1, PLA2G6, CNEP1R1, FGFR2, PGS1, GRB2, GPAA1, PT…
GO:0006732~coenzyme metabolic process	139	0.00270904	LDHB, PDP2, ALDH1L1, PPCS, OGDH, MTHFD1L, PDHB, ELOVL5, PGAM4, DERA, SPR, ELOVL7, HMGCL, AADAT, NMNAT2, PCBD2, SUCLG2, HKDC1, MLXIPL, QDPR, TECR, PPARGC1A, DDIT4, PGM2, PGLS, NNT, PGM1, DLD, ATPIF1, NMNAT1, MDH1, ALDOA, ME1, ME2, ALDOC, ALDOB, PFKFB1, HSD17B12, PPCDC, PDSS1, PDSS2, ACSBG1, ARNT, THTPA, PEMT, LIAS, AMD1, DCAKD, MOCS1, GCDH, MOCS3, RPEL1, MMADHC, SCD, GGH, ACACA, IDH3B, DLAT, GART,…
GO:0008306~associative learning	39	0.00277054	ADCY3, DEAF1, KMT2A, DRD2, DRD5, TAC1, NETO1, HRH1, KRAS, PDE1B, IFT20, NDRG4, TNR, CHRNA7, SNAP25, CLN3, BRAF, CREB1, GRIN1, NF1, MECP2, ATP1A3, NLGN3, ASIC1, ATP1A2, SHANK1, CDK5, RIC8A, EIF4A3, BTG2, GRM7, NPTN, RIN1, RELN, NRGN, MTOR, CTNS, ABL1, SYNGAP1
GO:0019884~antigen processing and presentation of exogenous antigen	80	0.00278379	CLTA, SEC24B, SEC24A, AP1B1, AP1G1, AP2S1, LGMN, CLTC, AP2B1, AP1S2, DYNLL1, DYNLL2, ACTR1B, PSMD1, PSMD2, DYNC1H1, PSMD7, SEC24D, PSMD9, AP3B1, DYNC1I1, HLA-H, NCF2, NCF1, KIF5A, NCF4, HLA-A, DCTN5, HLA-B, CTSS, DCTN3, DCTN4, HLA-G, CTSV, DCTN1, DCTN2, HLA-F, PSMA2, PSMA5, PSMA3, CTSD, PSME3, PSME4, PSMB10, HLA-DQB2, RAB7A, AP1M2, KLC2, PSMB4, PSMF1, PSMB7, KLC1, TAP2, OSBPL1A, TAP1, AP3D1, TRAF…
GO:0006417~regulation of translation	150	0.00281591	NCBP2, NCBP1, CNOT8, PSTK, RBM3, EIF5, RBM4, SNIP1, CNOT3, CNOT2, EIF5A, CNOT1, RPS6KB1, RPS27L, IARS2, CNOT7, EIF4EBP3, EIF3CL, EIF4EBP2, RBM8A, MTG1, MTG2, PUM1, EIF1, RARA, GLE1, PUM2, RC3H1, RMND1, SAMD4B, C12ORF65, RXRA, BARHL2, FMR1, SECISBP2, YTHDF1, OGFOD1, EIF2AK1, KRT17, RPS14, EIF2S1, PRORSD1P, MAPK3, CELF4, RNF139, EIF2AK2, EIF2AK3, LRPPRC, NEURL1, MRPL44, GATC, ERBB2, MTIF2, UHMK1, E…
GO:0008016~regulation of heart contraction	106	0.00287686	SLC8A3, ATP1B1, MEF2A, THRA, ATP1B3, ATP1B2, ATP2B2, GSTM2, ATP2B3, AGTR2, ATP2B4, PDE4B, CHRNA7, PRKACA, ASPH, S100A1, PIK3CG, SCN2B, KCND1, MYH7, JUP, RYR3, HSPB7, DSP, RYR2, STC1, GLP1R, FXYD2, MYL4, SCN1B, MYL2, DRD2, CACNB1, CACNB3, CACNB4, KCNA5, KCNJ2, KCNJ3, HCN4, TRPC1, EPAS1, SMAD7, SPTBN4, KCNK1, CACNA2D3, CACNA2D2, KCNK3, CACNA2D4, KCNJ4, P2RX4, ATP2A2, RGS2, ATP2A3, HOPX, ADRA1B, CAC…
GO:0070201~regulation of establishment of protein localization	335	0.00287779	HMGN3, PPP2R5A, ADCY5, U2AF2, SNIP1, PTPN22, SYT9, REST, SYT7, SIDT2, SHH, WDR75, AGTR2, APOD, HTRA2, WWP2, RAPGEF4, RAPGEF3, ADAM8, HCAR2, SYK, ADAM9, DAB2IP, UGCG, PARP10, PCM1, TMEM27, JUP, GAPVD1, HUWE1, CD34, CD40LG, UBR5, CAMK1, ATPIF1, MAPK7, UNC13B, CLEC5A, MYO18A, RBP4, ERBB2, NFKBIA, RER1, ARF6, BCL2L1, UHMK1, HSPA1L, RAC2, PEMT, EMD, NR1H3, RHBDF2, BMP4, TP53BP2, PCNT, PTPN14, NDFIP1, …
GO:0043122~regulation of I-kappaB kinase/NF-kappaB signaling	108	0.00289739	S100A4, SLC44A2, VAPA, ZC3HAV1, TBK1, IL18, TLR2, LPAR1, TLR6, TLR7, CTNNB1, GPR89B, NLRC3, C8ORF4, RBCK1, PELI2, GPR89A, BCL10, DAB2IP, DDRGK1, GOLT1B, RELA, FADD, TRIM38, ATP2C1, MIB2, TRIM32, RIPK2, EDA, NEK6, PPP5C, ZFAND6, MAVS, LITAF, UBE2V1, AKAP13, NFKBIA, CXXC5, IRAK4, OTUD7B, OTUD7A, TRAF6, DNAJA3, CFLAR, CARD8, LURAP1, CARD9, NDFIP1, MUL1, TRIM62, TRAF3IP2, IKBKE, TNFSF10, TNFSF11, ABL…
GO:0002758~innate immune response-activating signal transduction	110	0.00291493	HRAS, ZC3HAV1, TBK1, LGMN, TLR2, PTPN22, TLR6, UBQLN1, TLR7, TLR8, BTK, PRKACG, PUM1, PRKACA, ITCH, PUM2, ADAM8, CUL1, SYK, BCL10, DAB2IP, RELA, FADD, SKP1, PSMA2, EP300, ARRB2, PSMA5, PSMA3, RIPK2, MAVS, UNC93B1, UBE2V1, NFKBIA, ITGB2, HSPA1B, ITGAM, SRC, IRAK4, PSMB4, UBE2D3, PSMB7, KRAS, UBE2D2, TRAF6, UBE2D1, NR1H3, CARD9, CREBBP, PSMB8, NFKBIL1, PSMB9, IKBKE, PSMC6, SARM1, PSMC5, PSMC4, PSMC…
GO:0002478~antigen processing and presentation of exogenous peptide antigen	77	0.00294356	CLTA, SEC24B, SEC24A, AP1B1, AP1G1, AP2S1, LGMN, CLTC, AP2B1, AP1S2, DYNLL1, DYNLL2, PSMD1, ACTR1B, PSMD2, DYNC1H1, PSMD7, SEC24D, PSMD9, DYNC1I1, HLA-H, NCF2, NCF1, KIF5A, NCF4, HLA-A, DCTN5, HLA-B, CTSS, DCTN3, DCTN4, HLA-G, DCTN1, CTSV, DCTN2, HLA-F, PSMA2, PSMA5, PSMA3, CTSD, PSME3, PSME4, PSMB10, HLA-DQB2, RAB7A, AP1M2, KLC2, PSMB4, PSMF1, PSMB7, KLC1, TAP2, OSBPL1A, TAP1, TRAF6, AP2M1, RILP…
GO:0090317~negative regulation of intracellular protein transport	45	0.00297297	DMTN, THRA, LITAF, UBE2G2, CABP1, PPM1A, NFKBIA, KEAP1, PPM1B, UBAC2, OS9, CYLD, BAG4, APOD, INPP5K, PKD2, PKD1, YOD1, DYRK2, EMD, FAM89B, GDI1, DAB2IP, CREB3, PKIG, NF1, SIRT4, G3BP2, CHP1, PARP10, CDK5, ADIPOQ, NFKBIL1, PARK7, SFRP5, PDE2A, ITGB1BP1, GSK3B, PSMD10, TXN, SVIP, MAPK7, FAF1, MTOR, LRRK2
GO:0016079~synaptic vesicle exocytosis	45	0.00297297	SEPT5, RAB3A, CPLX2, SYT3, SYNJ1, GRIK5, PIP5K1C, SYT9, SYT6, NAPA, NAPB, SYT7, RIMS2, RIMS1, SCRIB, RIMS3, BLOC1S6, SNPH, SNAP47, DNAJC5, SNAP23, SNAP25, STX4, STX3, BRAF, STX2, SYT10, SYT12, FMR1, STXBP1, SNAPIN, RPH3A, CDK5, PCLO, STX1B, CADPS, ATP2A2, PSEN1, OTOF, RAP1A, RAP1B, VAMP2, UNC13C, UNC13B, CACNA1A
GO:0051049~regulation of transport	703	0.00299952	CRHBP, REST, CTNNB1, WDR75, RUNDC1, AGTR2, HTR1B, FOXF1, SERPINE1, VPS4B, CAB39, ADAM8, SYK, ADAM9, PIK3CG, ACAA2, ARC, MAGI2, BRAF, SCN2B, CRYAB, UGCG, PCM1, PCLO, JUP, SCYL2, MAPK3, RYR2, ATPIF1, MAPK7, UNC13B, MYO18A, SCN1A, SCN1B, GNAI2, ERBB2, CACNB1, NFKBIA, HFE, CACNB3, ARF6, CACNB4, HSPA1B, KCNJ2, KCNJ3, ADCYAP1, HSPA1L, PFN2, RAC2, RAC1, PEMT, ZAP70, SGIP1, NTF3, PCNT, TMEM110, VDAC2, VD…
GO:0009117~nucleotide metabolic process	276	0.00302232	ADCY3, LDHB, FHIT, ADCY4, ATP1B1, ADCY7, ADCY5, PPCS, LPAR1, OGDH, ATP2B2, HTR1B, PGAM4, SULT1A2, RAPGEF3, TBPL1, NUDT16, MAGI3, HKDC1, MECP2, MYH7, PPARGC1A, NME7, NME6, SSTR4, CRHR1, PGM2, PGLS, NNT, DLD, CCR2, PGM1, ATP5C1, ATPIF1, MAPK7, SURF1, MDH1, ALDOA, ADSS, PALM, GNAI3, GNAI2, ALDOC, ALDOB, PFKFB1, AKAP12, RUNDC3A, HSPA1B, PPCDC, SDHAF2, ADCYAP1, NPHP3, SULT4A1, VPS9D1, DCAKD, MOCS1, GU…
GO:0006753~nucleoside phosphate metabolic process	279	0.00308225	ADCY3, LDHB, FHIT, ADCY4, ATP1B1, ADCY7, ADCY5, PPCS, LPAR1, OGDH, ATP2B2, HTR1B, PGAM4, SULT1A2, RAPGEF3, TBPL1, NUDT16, MAGI3, HKDC1, MECP2, MYH7, PPARGC1A, NME7, NME6, SSTR4, CRHR1, PGM2, PGLS, NNT, DLD, CCR2, PGM1, ATP5C1, ATPIF1, MAPK7, SURF1, MDH1, ALDOA, ADSS, PALM, GNAI3, GNAI2, ALDOC, ALDOB, PFKFB1, AKAP12, RUNDC3A, HSPA1B, PPCDC, SDHAF2, ADCYAP1, NPHP3, SULT4A1, VPS9D1, DCAKD, MOCS1, GU…
GO:0035567~non-canonical Wnt signaling pathway	74	0.00310654	AP2S1, CLTC, RNF213, ZNRF3, CTNNB1, CDC42, AP2B1, GPC6, PSMD1, RHOA, PSMD2, PSMD7, PLCB2, PSMD9, MAGI2, MED12, PSMA2, MKS1, ARRB2, PSMA5, PSMA3, UBC, PSME3, UBB, PSME4, PSMB10, PPP3R1, PSMB4, NPHP3, PSMF1, PDE6B, PSMB7, TNRC6C, RAC1, PPP3CB, AGO2, PPP3CA, AGO4, TNRC6B, CAMK2A, TNRC6A, MYOC, AP2M1, DVL2, PARD6A, DVL3, GNAO1, NLK, FZD3, CELSR1, PSMB8, GNAT2, PSMB9, DVL1, FZD6, SFRP5, PSMD14, PSMC6,…
GO:0022411~cellular component disassembly	212	0.0031457	MRPL40, MRPL42, A2M, MRPL41, CHMP7, CTNNB1, GBF1, VPS4B, MRPL37, GLE1, MRPL32, ADAM8, MRPL33, MRPL35, MRPL53, C12ORF65, MRPL51, MRPL50, ROCK1, FAM21C, PPARGC1A, DCTN1, MARK2, OGFOD1, MRPL49, NEK9, PELO, ATPIF1, MRPL47, MRPL45, MCTS1, MRPL46, NEK6, MRPL43, MRPL44, ADD1, CHCHD1, MTIF2, MTIF3, CAPZB, WDR45B, MRPL54, EMD, FBXO7, DVL2, DVL3, BMP1, BECN1, DVL1, EPS8, PTCD3, TMOD3, ENG, SYNJ1, EIF2D, N6…
GO:0002090~regulation of receptor internalization	23	0.00319332	MAGI2, NTF3, DRD2, FMR1, PICK1, AHI1, SYNJ2BP, UBQLN2, CD63, MTMR2, ATXN2, ARF1, ARRB2, ARRB1, SCYL2, HAMP, LRRTM2, PLCG2, LRRTM1, TBC1D5, DLG4, SDCBP, SYK
GO:1903320~regulation of protein modification by small protein conjugation or removal	123	0.00319563	SEPT4, PTPN22, SPRTN, SART3, UBQLN1, CTNNB1, UBXN2A, ITCH, CUL1, ANAPC2, BCL10, ANAPC5, ANAPC4, CHP1, HMG20B, PARP10, SKP1, PSMA2, DCUN1D1, DCUN1D2, ARRB2, PIAS3, PSMA5, ARRB1, UBR5, PSMA3, RNF139, RIPK2, ANAPC7, LRRK2, DCUN1D5, ANAPC16, GCLC, DERL1, HFE, HSPA1B, ARNT, PSMB4, PTK2, FBXW7, PSMB7, FBXO4, TRAF6, UBE2D1, DNAJA3, SASH1, TAF1, SMAD7, FBXO2, NDFIP1, MUL1, CDC26, PSMB8, PSMB9, CTR9, PSMC…
GO:0043123~positive regulation of I-kappaB kinase/NF-kappaB signaling	85	0.0032544	S100A4, SLC44A2, ZC3HAV1, SLC20A1, VAPA, TBK1, IL18, TLR2, LPAR1, TLR6, TLR7, CTNNB1, ANKRD17, GPR89B, TRIM5, TRIM8, CASP8, TICAM1, C8ORF4, RHOA, LTF, RBCK1, RHOC, PELI2, TNIP2, GPR89A, BCL10, DDRGK1, GOLT1B, RELA, FADD, PRKCE, PRKCB, UBE2N, CARD11, TRIM38, C18ORF32, CTH, ATP2C1, MIB2, RIPK1, ZDHHC13, TRIM32, UBC, RIPK2, UBB, EDA, NEK6, PPP5C, MAVS, LITAF, PPM1A, TRIM13, UBE2V1, AKAP13, TFG, CXXC…
GO:0010248~establishment or maintenance of transmembrane electrochemical gradient	11	0.00327978	FXYD2, ATP1B1, ATP1B3, ATP4A, ATP1B2, ATP1A3, ATP1A4, ATP1A1, ATP1A2, ATP12A, SLC22A1
GO:0071436~sodium ion export	11	0.00327978	FXYD2, ATP1B1, ATP1B3, ATP4A, ATP1B2, ATP1A3, ATP1A4, ATP1A1, ATP1A2, ATP12A, SLC9A1
GO:0008380~RNA splicing	172	0.00328217	NCBP2, NCBP1, LSM8, AAR2, U2AF2, RBM4, RBM5, RP9, RBM7, SART3, WTAP, NSRP1, SETX, C7ORF55-LUC7L2, RBM8A, RAVER2, SRRM2, TARDBP, DNAJC8, LSM5, LSM3, PTBP2, DDX20, SREK1IP1, LSM1, TGS1, RBM11, DHX32, LUC7L3, CLNS1A, RBFOX1, SNRPN, RBFOX3, FMR1, PPARGC1A, WDR83, PCF11, AQR, CELF6, CELF4, SLU7, SCAF8, SUPT6H, FIP1L1, STRAP, PPIL1, SRSF12, SRSF11, SNRPB2, TRPT1, HSPA1B, XAB2, UHMK1, RPS26, DDX47, FRG1…
GO:0055086~nucleobase-containing small molecule metabolic process	299	0.00337397	ADCY3, LDHB, FHIT, ADCY4, ATP1B1, ADCY7, ADCY5, PPCS, LPAR1, OGDH, ATP2B2, HTR1B, PGAM4, SULT1A2, RAPGEF3, TBPL1, NUDT16, MAGI3, NUDT13, HKDC1, MECP2, MYH7, TXNDC9, PPARGC1A, NME7, NME6, SSTR4, CRHR1, PGM2, PGLS, NNT, DLD, CCR2, PGM1, ATP5C1, ATPIF1, MAPK7, SURF1, MDH1, ALDOA, ADSS, PALM, GNAI3, GNAI2, ALDOC, ALDOB, PFKFB1, AKAP12, RUNDC3A, HSPA1B, PPCDC, SDHAF2, ADCYAP1, NPHP3, SULT4A1, VPS9D1, …
GO:1902803~regulation of synaptic vesicle transport	22	0.00338528	SEPT5, RAB3A, BRAF, FMR1, GRIK5, STXBP1, NAPA, NAPB, RIMS2, STX1B, RIMS1, CDK5, RIMS3, PFN2, SYN1, ATP2A2, TOR1A, RAP1A, RAP1B, LRRK2, UNC13B, DNM1
GO:0045936~negative regulation of phosphate metabolic process	228	0.00342488	PPP1R26, PPP2R5A, LEMD2, PTPN22, LPAR1, ANKLE2, CUL3, ZGPAT, HTR1B, PPP1R1A, LRRC4, PPP1R36, IBTK, PPP1R37, DAB2IP, ROCK1, ROCK2, WNK1, SYNJ2BP, WNK2, MECOM, PPARGC1A, SSTR4, CCR2, MAPK7, CHORDC1, PALM, DBNDD2, GNAI3, GNAI2, ELL, DAG1, DUSP10, NIFK, NPRL2, TIPRL, SH3BP5L, LIF, HEXIM2, VRK3, HEXIM1, DUSP14, FBXO7, BMP4, PCIF1, NTF3, SMAD7, DUSP22, NCKAP1L, PIBF1, CAMK2N2, EPHA1, CAMK2N1, DVL1, RGS…
GO:0010563~negative regulation of phosphorus metabolic process	228	0.00342488	PPP1R26, PPP2R5A, LEMD2, PTPN22, LPAR1, ANKLE2, CUL3, ZGPAT, HTR1B, PPP1R1A, LRRC4, PPP1R36, IBTK, PPP1R37, DAB2IP, ROCK1, ROCK2, WNK1, SYNJ2BP, WNK2, MECOM, PPARGC1A, SSTR4, CCR2, MAPK7, CHORDC1, PALM, DBNDD2, GNAI3, GNAI2, ELL, DAG1, DUSP10, NIFK, NPRL2, TIPRL, SH3BP5L, LIF, HEXIM2, VRK3, HEXIM1, DUSP14, FBXO7, BMP4, PCIF1, NTF3, SMAD7, DUSP22, NCKAP1L, PIBF1, CAMK2N2, EPHA1, CAMK2N1, DVL1, RGS…
GO:0048168~regulation of neuronal synaptic plasticity	28	0.00345396	RAB3A, HRAS, JPH3, KMT2A, DRD2, GRIK2, SYNGR1, NETO1, SHISA6, SYP, KRAS, RAC1, DLG4, RAB11A, CAMK2B, CAMK2A, ARC, NCDN, NF1, GRIN1, SHANK3, GRM5, RASGRF1, NPTN, CNTN2, SYNGAP1, UNC13B, NEURL1
GO:0006813~potassium ion transport	97	0.00355611	KCNC2, KCNC1, KCNC4, ATP1B1, KCNC3, SLC9A5, ATP1B3, ATP1B2, REST, KCNK9, ANK3, WWP2, GALR2, VPS4B, STK39, CAB39, NALCN, SLC12A6, SLC12A8, KCND1, CHP1, ACTN2, PKD2L1, KCNT1, VAMP2, KCNMB3, FXYD2, KCNA2, KCNA1, KCNA4, KCNA3, KCNA5, ATP12A, KCNJ2, KCNJ3, KCNA7, ADCYAP1, KCNS3, KCNS1, ADRA2A, HCN4, HCN1, HCN2, KCNB2, KCNK1, KCNK3, KCNJ4, ATF4, CDKN1B, NEDD4, CACNA1D, SLC9A1, KCNH1, KCNJ18, KCNAB3, KC…
GO:0001736~establishment of planar polarity	60	0.00357312	SEC24B, AP2S1, TP63, CLTC, ZNRF3, CDC42, AP2B1, IFT20, GPC6, FOXF2, PSMD1, RHOA, PSMD2, DLG3, PSMD7, PSMD9, MAGI2, MED12, PSMA2, MKS1, ARRB2, PSMA5, PSMA3, UBC, PSME3, PSME4, UBB, PSMB10, C5ORF42, FUZ, PSMB4, PSMF1, NPHP3, PSMB7, RAC1, PAFAH1B1, AP2M1, DVL2, PARD6A, DVL3, ALMS1, FZD3, CELSR1, PSMB8, PSMB9, DVL1, FZD6, PSMC6, AP2A2, PSMD14, PSMC5, PSMD12, PSMC4, PSMC3, AP2A1, PSMD10, PSMC2, PSMC1,…
GO:0007164~establishment of tissue polarity	60	0.00357312	SEC24B, AP2S1, TP63, CLTC, ZNRF3, CDC42, AP2B1, IFT20, GPC6, FOXF2, PSMD1, RHOA, PSMD2, DLG3, PSMD7, PSMD9, MAGI2, MED12, PSMA2, MKS1, ARRB2, PSMA5, PSMA3, UBC, PSME3, PSME4, UBB, PSMB10, C5ORF42, FUZ, PSMB4, PSMF1, NPHP3, PSMB7, RAC1, PAFAH1B1, AP2M1, DVL2, PARD6A, DVL3, ALMS1, FZD3, CELSR1, PSMB8, PSMB9, DVL1, FZD6, PSMC6, AP2A2, PSMD14, PSMC5, PSMD12, PSMC4, PSMC3, AP2A1, PSMD10, PSMC2, PSMC1,…
GO:0007399~nervous system development	841	0.00372198	MEF2A, HRAS, PPP2R5B, RORB, ITSN2, GRIN3A, REST, MYLIP, OGDH, AGTR2, PTBP2, SH3GL3, BRAF, SCN2B, KIF5A, BARHL1, BARHL2, MECP2, MED12, BSN, BTBD6, LIG4, PROX2, MARK4, MARK2, RAD1, SSTR4, MAPK6, SSTR1, MAPK3, UNC13B, EIF2AK3, SH3GL1, SCN1B, PPP2R3A, SERF1A, SERF1B, DUSP10, ARF6, ARFGEF1, XAB2, SCRIB, ACSBG1, ATN1, RAC1, POTEE, NTF3, MOBP, ATM, GART, ARF1, NOLC1, ARF4, HPCA, MCPH1, FGF5, ZNF536, FGF…
GO:2000251~positive regulation of actin cytoskeleton reorganization	12	0.00375131	HRAS, BAIAP2L2, NTF3, STAP1, HAX1, HCLS1, HCK, BAIAP2, TEK, FES, BCAS3, CDK5
GO:0006744~ubiquinone biosynthetic process	12	0.00375131	COQ4, COQ3, COQ2, NDUFA9, COQ10B, COQ10A, COQ9, COQ7, PDSS1, COQ5, PDSS2, COQ6
GO:1901663~quinone biosynthetic process	12	0.00375131	COQ4, COQ3, COQ2, NDUFA9, COQ10B, COQ10A, COQ9, COQ7, PDSS1, COQ5, PDSS2, COQ6
GO:0010107~potassium ion import	20	0.00375828	SLC12A6, FXYD2, HCN2, KCNJ18, ATP1B1, ATP1B3, ATP4A, ATP1B2, ATP1A3, ATP1A4, ATP1A1, ATP1A2, ATP12A, KCNJ12, KCNJ2, KCNJ11, KCNJ3, KCNJ14, KCNJ4, HCN4
GO:0008654~phospholipid biosynthetic process	100	0.00391606	FGF18, FGF10, SGMS1, PI4K2B, GPAT2, TAMM41, SH3YL1, GAB1, PIK3CA, PHOSPHO1, PIK3CG, IRS2, SPTLC1, PIK3CD, PISD, LPCAT4, PI4K2A, LCLAT1, FGFR2, GRB2, CEPT1, LPCAT1, PEMT, PCYT1B, DHDDS, VAC14, SPHK2, CPNE6, ATM, ARF1, TPTE2, ARF3, PLCG2, FABP3, CPNE3, PIP4K2A, PIP4K2C, PIP4K2B, ETNPPL, SLC27A1, FGF5, PPARD, FGF9, SYNJ1, HEXB, PIP5K1C, ALG5, PIP5K1A, CDS2, FAR1, PIGM, PIGF, PIGG, SERAC1, SRD5A3, PI…
GO:0033014~tetrapyrrole biosynthetic process	19	0.00392885	IBA57, COX10, IREB2, UROS, PPOX, RSAD1, SLC11A2, ALAS1, ALAS2, FXN, MMACHC, SLC25A38, ATPIF1, NFE2L1, SPTA1, SUCLA2, UROD, TMEM14C, COX15
GO:0098815~modulation of excitatory postsynaptic potential	19	0.00392885	PRKCZ, GRIN1, NLGN2, NLGN3, NRXN1, RIMS2, SHANK1, STX1B, RIMS1, SHANK3, NETO1, DVL1, MTMR2, EIF4A3, PTK2B, CELF4, DLG4, RELN, LRRK2
GO:0050690~regulation of defense response to virus by virus	19	0.00392885	AP1M2, AP1B1, AP1G1, AP2S1, HCK, HLA-A, ATP6V1H, ELMO1, DOCK2, AP2B1, AP2A2, AP1S2, PAK2, ARF1, AP2A1, RAC1, LCK, EIF2AK2, AP2M1
GO:0006099~tricarboxylic acid cycle	19	0.00392885	ACO2, ACO1, SUCLG2, OGDHL, IDH3B, DLAT, OGDH, IDH3A, PDHB, SDHA, SDHB, IDH3G, NNT, SDHC, SDHD, DLD, DHTKD1, SUCLA2, MDH1
GO:1903050~regulation of proteolysis involved in cellular protein catabolic process	104	0.00396206	FHIT, GNA12, RNF217, UBQLN2, UBQLN1, SHH, PRKACA, TLK2, CUL1, ANAPC2, DAB2IP, DDRGK1, ANAPC5, ANAPC4, FMR1, SOCS4, SKP1, BCAP31, PSMA2, PSMA5, PSMA3, RNF139, SDCBP, RNF138, ATPIF1, ANAPC7, LRRK2, ANAPC16, GCLC, HFE, GIPC1, UBE2V2, KEAP1, ARIH1, PSMB4, PTK2, FBXW7, PSMB7, UBE2D1, TAF1, GABARAPL2, SMAD7, OSBPL7, CDC26, PSMB8, DVL1, PSMB9, PSMC6, PSMC5, PLK3, PSMC4, VCP, PSMC3, PSMC2, PSMC1, GLMN, U…
GO:0000041~transition metal ion transport	56	0.00404015	STEAP4, ATOX1, REP15, CLTC, PICALM, HAMP, SLC25A28, MCOLN1, ATP6V0D1, CUTC, COX17, ATP6V0D2, MT3, ATP6V1H, TCN2, TRPM2, ATP6V1F, ATP6V1A, ATP2C1, STEAP2, SLC39A14, MMGT1, SLC39A13, HFE, SFXN1, ATP6V1B2, FTH1, ATP6V0B, SLC11A2, SLC11A1, SLC39A9, RAB11B, LMTK2, SLC39A7, SLC39A6, SLC30A3, SLC31A1, SLC39A3, SCO2, SLC30A6, SCO1, SLC30A7, TRPC1, TRPC3, TRPC5, TRPC7, IREB2, ATP6V0E2, ATP13A1, ATP6V1E1, …
GO:0016226~iron-sulfur cluster assembly	13	0.00405659	MMS19, IBA57, FAM96B, NFS1, HSCB, ISCA1, CIAO1, NDOR1, NFU1, ISCA2, FXN, NUBP1, NARFL
GO:1902187~negative regulation of viral release from host cell	13	0.00405659	CHMP3, VAPB, PML, TRIM13, TRIM26, TRIM25, RNF103-CHMP3, TRIM21, MID2, TRIM5, TRIM35, TRIM8, TRIM32
GO:0031163~metallo-sulfur cluster assembly	13	0.00405659	MMS19, IBA57, FAM96B, NFS1, HSCB, ISCA1, CIAO1, NDOR1, NFU1, ISCA2, FXN, NUBP1, NARFL
GO:0051125~regulation of actin nucleation	18	0.00407902	AP1AR, VIL1, PICK1, ARFIP2, ABI2, ARPIN, ARFIP1, WAS, WHAMM, NCKAP1, FMN1, CORO1B, CORO1A, ARF1, GSN, WIPF2, BRK1, WIPF1
GO:0051223~regulation of protein transport	305	0.00414981	HMGN3, ADCY5, U2AF2, SNIP1, PTPN22, SYT9, REST, SYT7, SIDT2, SHH, WDR75, AGTR2, APOD, HTRA2, WWP2, RAPGEF4, RAPGEF3, ADAM8, HCAR2, SYK, ADAM9, DAB2IP, UGCG, PARP10, PCM1, TMEM27, JUP, GAPVD1, HUWE1, CD34, CD40LG, UBR5, CAMK1, ATPIF1, MAPK7, UNC13B, CLEC5A, MYO18A, RBP4, ERBB2, NFKBIA, UHMK1, HSPA1L, RAC2, PEMT, EMD, NR1H3, RHBDF2, BMP4, PCNT, PTPN14, NDFIP1, TMEM110, ARFIP1, NKX6-1, EPHA5, SFRP5,…
GO:0032411~positive regulation of transporter activity	41	0.00426446	ATP1B1, ATP1B3, KMT2A, ATP1B2, AKAP9, KCNJ11, GSTM2, HSPA2, ANK3, WNK4, GALR2, PKD2, STK39, ASPH, HTR3A, EHD3, S100A1, GLRX, SGK1, ARC, SGK2, NOS1AP, WNK1, CHP1, TMEM110, CFTR, ACTN2, NLGN3, CTSS, WNK2, PRKCD, SHANK3, PARK7, PLCG2, RYR2, CALM3, RELN, CALM2, SLC9A1, CALM1, DNM2
GO:0090305~nucleic acid phosphodiester bond hydrolysis	123	0.00428513	RPP38, NCBP2, NCBP1, RNASEK, CNOT8, CNOT2, RNASEH1, CNOT1, CNOT7, DNASE1L1, AZGP1, PMS2, PAN2, POLK, PAN3, DFFA, DFFB, EXD3, RAD9A, ISG20L2, DIS3L, CSTF2T, TATDN1, RNASEH2B, TATDN2, TATDN3, RNASEH2C, RAD1, DCLRE1C, PCF11, RCL1, DCLRE1A, RFC1, PELO, BIVM, XRN1, MRPL44, ELAC1, PNPT1, HSPA1B, RBX1, CNOT6L, RPS21, UTP23, CSTF2, SMG6, TSR1, SMG5, EME2, SMG7, DDX1, TREX1, WRN, TSN, LACTB2, DNASE2, DNAS…
GO:0003015~heart process	111	0.00432441	SLC8A3, ATP1B1, MEF2A, ATP1B3, ATP1B2, FGF12, ATP2B2, GSTM2, ATP2B3, AGTR2, ATP2B4, PDE4B, PIK3CA, CHRNA7, PRKACA, ASPH, PIK3CG, SCN2B, KCND1, MYH7, JUP, RYR3, DSP, RYR2, STC1, FXYD2, SCN1A, MYL4, SCN1B, MYL2, DRD2, CACNB1, AKAP13, CACNB3, CACNB4, KCNA5, KCNJ2, KCNJ3, SRC, ACE, HCN4, TRPC1, EPAS1, SMAD7, SMAD5, SPTBN4, KCNK1, CACNA2D3, CACNA2D2, KCNK3, TNNI1, CACNA2D4, KCNJ4, P2RX4, ATP2A2, RGS2,…
GO:0061025~membrane fusion	88	0.0043771	CHMP3, VAPA, SYT3, GRIK5, UVRAG, SYT9, SYT6, SYT7, VPS33B, TSNARE1, TMEM175, MFF, DYSF, UBXN2A, UBXN2B, ATG7, SNAP47, VPS16, TIE1, VPS11, NSF, OMA1, VCPIP1, STX6, STX5, STX4, STX3, STX2, MIEF2, C2CD5, MIEF1, STXBP1, CHP1, VTI1B, RPH3A, VASH2, STX1B, VAT1, TMEM27, VPS8, ANKRD27, MFN1, BNIP1, CCR5, VAMP8, OTOF, USO1, VAMP4, VAMP3, TGFBRAP1, VAMP2, VAMP1, RAB7A, RAB3A, STX8, GNAI3, NAPA, NAPB, RIMS1…
GO:0006635~fatty acid beta-oxidation	37	0.00453442	PPARD, CPT2, ECH1, ABCD1, EHHADH, ECHS1, HADHA, ACOX3, PEX7, AUH, ACOT8, IVD, PEX2, ETFDH, BDH2, HSD17B4, HADH, ACAD9, ETFA, CPT1C, GCDH, ACAA2, ECI2, CPT1B, IRS2, NUDT19, ACADM, ACADS, AMACR, CRAT, DECR1, ADIPOQ, ACADVL, HIBCH, ACAD11, ACAD10, SLC25A17
GO:0048002~antigen processing and presentation of peptide antigen	83	0.00461511	CLTA, SEC24B, SEC24A, AP1B1, AP1G1, AP2S1, LGMN, CLTC, TAPBP, AP2B1, AP1S2, DYNLL1, DYNLL2, ACTR1B, PSMD1, PSMD2, ERAP1, DYNC1H1, PSMD7, SEC24D, PSMD9, DYNC1I1, HLA-H, NCF2, NCF1, KIF5A, NCF4, HLA-A, DCTN5, HLA-B, CTSS, DCTN3, DCTN4, HLA-G, CTSV, DCTN1, DCTN2, HLA-F, BCAP31, PSMA2, PSMA5, PSMA3, CTSD, PSME3, PSME4, PSMB10, HLA-DQB2, RAB7A, AP1M2, HFE, KLC2, PSMB4, SLC11A1, PSMF1, PSMB7, ACE, KLC1…
GO:0034440~lipid oxidation	49	0.0046482	PPARD, CPT2, EHHADH, AUH, PEX7, ACOX3, ACOT8, APOD, PEX2, CYGB, ACAD9, HADH, ACAA2, IRS2, NUDT19, ACADM, ACADS, ADIPOR2, ADIPOR1, DECR1, PPARGC1A, ACADVL, DGAT2, ALOX12, HACL1, ECH1, ABCD1, ECHS1, HADHA, IVD, ETFDH, BDH2, HSD17B4, ETFA, CPT1C, GCDH, CPT1B, ECI2, AMACR, SIRT4, CRAT, ADIPOQ, MLYCD, MAPK14, HIBCH, MTOR, ACAD11, ACAD10, SLC25A17
GO:1903362~regulation of cellular protein catabolic process	112	0.00466523	FHIT, GNA12, RNF217, MYLIP, UBQLN2, UBQLN1, SHH, PRKACA, TLK2, CUL1, ANAPC2, DAB2IP, DDRGK1, ANAPC5, ANAPC4, FMR1, SOCS4, SKP1, BCAP31, PSMA2, PSMA5, PSMA3, RNF139, RNF138, SDCBP, ATPIF1, ANAPC7, LRRK2, ANAPC16, GCLC, HFE, GIPC1, UBE2V2, KEAP1, ARIH1, PSMB4, PTK2, FBXW7, PSMB7, UBE2D1, TAF1, GABARAPL2, SMAD7, OSBPL7, CDC26, PSMB8, DVL1, PSMB9, PSMC6, PSMC5, PLK3, PSMC4, VCP, PSMC3, PSMC2, PSMC1, …
GO:0048010~vascular endothelial growth factor receptor signaling pathway	46	0.00471018	FGF18, FGF9, BMPR2, FGF10, VTN, ABI1, SRC, ARNT, CDC42, PTK2, DOCK1, PAK2, PTK2B, RAC1, RHOA, PIK3CA, BRK1, SHC2, MT3, DAB2IP, HSP90AA1, FLT1, ROCK1, NCF2, NCF1, ROCK2, NCF4, BAIAP2, AXL, NCKAP1L, VAV1, PRKCB, NCKAP1, ELMO1, NCK2, CYBA, PRKD2, HHEX, CYBB, NEDD4, MAPK14, NCK1, CYFIP2, FOXC2, FOXC1, PDCD6
GO:0035303~regulation of dephosphorylation	69	0.00477408	PPP1R26, PPP2R5A, NUAK1, KIAA0430, ANKLE2, IQGAP1, BAG4, AGTR2, ZCCHC9, DLG3, DLG2, PPP1R14A, ZFYVE1, PPP1R36, SYMPK, PPP1R37, MAGI2, ROCK1, ROCK2, PCDH11X, WNK1, CHP2, CHP1, PRKCD, PPARGC1B, CHRM5, IGBP1, CNEP1R1, SEMA4D, CCDC8, PPP4R4, DRD2, ELL, NIFK, ENSA, TIPRL, PPP1R16B, VRK3, INPP5K, CD2BP2, LMTK3, RBM26, CNST, SMG6, PCIF1, PLEK, CEP192, SWAP70, SMG5, MYO1D, SMG7, ARPP19, MPHOSPH10, CSNK2B…
GO:0016573~histone acetylation	69	0.00477408	MORF4L1, ZNF451, SPI1, PHF20, DMAP1, MBIP, NAP1L2, WDR75, BRPF1, JADE2, EPC2, PCGF2, GATA3, BRD7, RAPGEF3, BRD8, TAF1L, ELP3, LDB1, MECP2, TAF6L, PPARGC1A, TAF10, TAF12, EP300, NCOA3, ARRB1, MAPK3, CAMK1, USP22, RUVBL1, SRCAP, EP400, MEAF6, CRTC2, KMT2A, TAF9B, HAT1, TADA1, TRIM16, LIF, POLE4, CDYL, NAA50, PER1, SUPT7L, CHD5, GTF3C4, KAT2A, MUC1, YEATS4, TAF1, NOS1, KANSL1, CREBBP, TAF7, ISL1, KA…
GO:0031346~positive regulation of cell projection organization	133	0.00479701	HRAS, PPP2R5B, SYT3, TGFB3, LPAR1, ITSN2, CXCL12, ITPKA, FOXO6, IQGAP1, SETX, BDNF, PACSIN1, ROBO1, SEMA7A, RALA, SS18L1, DSCAM, ANAPC2, DAB2IP, TWF2, MAGI2, BRAF, RREB1, BAIAP2, PLXNB2, FMR1, MARK2, RND2, NDEL1, MAPK6, FNBP1L, LLPH, NPTN, CAMK1, RELN, SEPT7, NEURL1, PALM, SCN1B, TNFRSF12A, KATNB1, BMPR2, UBE2V2, RIMS2, RIMS1, ATF1, SRC, ADCYAP1, FUZ, RASAL1, CDC42EP2, FBXW8, CDC42EP1, MACF1, RAC…
GO:0046488~phosphatidylinositol metabolic process	91	0.00485205	SLC27A1, FGF5, FGF18, IMPAD1, FGF9, SYNJ1, PIP5K1C, FGF10, ALG5, PIP5K1A, PI4K2B, SH3YL1, PIGM, PIGF, PIGG, GAB1, GALR2, PIGB, PIGC, PIK3CA, IP6K1, NRG1, NRG2, BPNT1, IP6K3, EFR3B, PGAP3, PIK3CG, IRS2, PIK3C2G, PIGW, PGAP1, TTC7B, PIGV, PIK3CD, PI4KA, PIGT, PI4KB, PIGQ, PIGO, PIGN, TMEM150A, SACM1L, PI4K2A, LCK, PYURF, FGFR2, PIPSL, DRD2, GRB2, ERBB2, GPAA1, PI4KAP2, PI4KAP1, MTMR2, MTMR3, MPPE1,…
GO:0099003~vesicle mediated transport in synapse	51	0.00497656	SEPT5, SYT3, SYNJ1, GRIK5, SYT9, PIP5K1C, SYT6, SYT7, TMEM230, PACSIN1, SNPH, SNAP47, DNAJC5, PLD2, STX4, STX3, BRAF, STX2, FMR1, STXBP1, RPH3A, STX1B, CDK5, PCLO, PSEN1, OTOF, VAMP2, UNC13C, UNC13B, RAB3A, CPLX2, NAPA, NAPB, RIMS2, RIMS1, SCRIB, RIMS3, BLOC1S6, TOR1A, SNAP23, SNAP25, SYT10, SYT12, DENND1A, SNAPIN, CADPS, ATP2A2, RAP1A, RAP1B, CACNA1A, DNM1
GO:0050905~neuromuscular process	51	0.00497656	KCNH1, JPH3, NBN, GLRA1, KCNAB2, PNKD, MYO7A, ADCY5, HEXB, GRIN3A, FGF12, FOXS1, ATP2B2, SLC1A3, FXN, GRIN2C, NKX6-2, GRIN2D, DLG4, POU4F3, POU4F2, CNTNAP1, NRG1, RBFOX1, OPA3, CLN3, MECP2, NRXN1, HERC1, HOXC10, CLIC5, CAMTA1, SCN1A, POMK, DRD2, KCNA1, GCH1, NPAS1, TNR, GBX1, PAFAH1B1, NEFL, GLRB, ABR, GRIN1, NLGN2, SHANK1, SHANK3, DVL1, ABL1, CACNA1A
GO:0021762~substantia nigra development	28	0.00507423	ZNF430, FGF9, MBP, CKB, CDC42, H2BFS, DYNLL1, TTBK1, MAPKAP1, SEC16A, RHOA, HSPA5, NDRG2, NDUFS3, POTEE, S100A1, ATP5J, MAG, PLP1, ATP5F1, PADI2, RAD1, YWHAH, YWHAQ, CALM3, GNB4, CALM2, CALM1
GO:0035249~synaptic transmission, glutamatergic	28	0.00507423	ALS2, CLSTN3, DRD2, GRIK2, GRIK5, OXTR, NAPA, NAPB, ADCYAP1, CDH8, SLC1A4, HTR1B, PTK2B, TNR, IQSEC2, GRIN1, NF1, NLGN2, NLGN3, NRXN1, CDK5, SHANK3, SLC17A7, NTRK1, PLA2G6, RELN, UNC13B, CACNA1A
GO:0019395~fatty acid oxidation	48	0.00508897	HACL1, PPARD, CPT2, ECH1, ABCD1, EHHADH, ECHS1, HADHA, ACOX3, PEX7, AUH, ACOT8, IVD, PEX2, ETFDH, BDH2, CYGB, HSD17B4, HADH, ACAD9, ETFA, CPT1C, GCDH, ECI2, CPT1B, ACAA2, IRS2, NUDT19, ACADM, ACADS, AMACR, SIRT4, ADIPOR2, ADIPOR1, CRAT, DECR1, PPARGC1A, ADIPOQ, ACADVL, DGAT2, MLYCD, MAPK14, MTOR, HIBCH, ACAD11, ACAD10, SLC25A17, ALOX12
GO:0007015~actin filament organization	145	0.00519334	AIF1, PDLIM3, TGFB3, LPAR1, KANK1, CUL3, PACSIN1, RAPGEF3, MLST8, TMEFF2, TWF1, TWF2, FAM21C, BRAF, ROCK1, ROCK2, BAIAP2, PICK1, ACTN2, ARPIN, PPARGC1B, ARRB1, SERPINF2, FCHSD2, BIN3, TNFAIP1, ADD1, SPTB, ALDOA, HAX1, GRB2, ACTR3B, DIAPH2, ARF6, ARPC5, CAPZB, ARFGEF1, SRC, PFN2, CDC42EP2, CDC42EP1, RAC2, PFN4, ARPC3, ARPC2, RAC1, CDC42EP4, CDC42EP3, CDC42EP5, PHACTR1, SPTBN4, ARFIP2, NCKAP1L, ALM…
GO:0042254~ribosome biogenesis	145	0.00519334	RPP38, FASTKD2, SURF6, RPS27L, DDX27, EBNA1BP2, WDR75, DDX28, MAK16, DHX37, MTG1, MTG2, RPLP1, RPL26L1, FAU, TFB2M, DDX21, RPL11, IMP4, NUDT16, KRR1, RRP1, EMG1, RRP7A, RRP8, ISG20L2, DIS3L, MRM1, RSL1D1, RCL1, RPS14, DDX31, TFB1M, ZNHIT6, SDAD1, MRPS11, ORAOV1, RIOK1, RBFA, PIN4, RIOK2, RPL10L, RPS26, DDX47, WDR55, RPS29, DDX49, DDX3X, FRG1, MTERF3, TSR3, NAT10, MTERF4, RPS21, UTP23, ZNF622, TSR…
GO:0009108~coenzyme biosynthetic process	68	0.00520268	PDP2, ACOT2, PPCS, ACSF3, ACOT4, MTHFD1L, PDHB, ACOT9, FAR1, MTHFD2, ACOT7, ACOT8, ELOVL5, ACOT11, ELOVL7, SPR, NMNAT2, PCBD2, QDPR, COQ9, COQ7, TECR, COQ5, COQ6, COQ4, COQ3, PANK2, COQ2, PANK3, DLD, ATPIF1, THEM4, NMNAT1, ME1, HSD17B12, NFS1, PPCDC, PDSS1, PDSS2, GCH1, ACSBG1, GPHN, ACSL1, LIAS, PTS, ACSL4, PDHX, ACSL6, ACSL5, DCAKD, MOCS1, GCDH, PDK2, MTHFD2L, MOCS3, MAT2A, NDUFA9, MMADHC, SCD,…
GO:0035637~multicellular organismal signaling	70	0.00534989	ATP1B1, MEF2A, GLRA1, ATP1B2, GRIK2, KCNJ12, CXADR, KCNJ14, KCNIP3, ANK3, CNTNAP2, CNTNAP1, PRKACA, KCND1, SCN2B, CACNG8, CACNG7, CACNG4, CACNG3, CACNG2, JUP, CHRM5, GRM7, DSP, CARTPT, RYR2, KCNH2, JAM3, KCNMB3, SCN1A, SCN1B, KCNA2, DRD5, KCNA1, CACNB1, AKAP9, CACNB3, KCNA5, CACNB4, KCNJ2, KCNJ3, TNR, CAMK2D, PAFAH1B1, HCN4, SPTBN4, CACNA1I, NFASC, ATP1A3, ATP1A1, ATP1A2, SOD1, CACNA2D3, KCNK1, C…
GO:0051260~protein homooligomerization	118	0.00536502	KCNC2, KCNC1, KCNC4, HM13, KCNC3, SLC6A1, CHMP4B, CHMP4A, SLC6A4, LNX2, RNF213, MFF, ATXN10, LGI1, BCL10, KCND1, PCBD2, CRYAB, RXRA, TRPA1, RXRG, ACTN2, C10ORF2, PKD2L1, ST13, RYR3, ATPIF1, EIF2AK3, TNFAIP1, ALDOA, CHMP2A, CRTC3, CRTC2, DERL1, KCNA2, KCNA1, PNPT1, KCNA4, KCNA3, KCNA5, KCNJ2, KCNA7, SRC, KCNS3, FIS1, KCNS1, SRR, SKIL, KCNB2, KCTD19, ACACA, KCTD3, EVL, SKI, KCTD2, KCTD5, CRYZ, KCTD…
GO:0090066~regulation of anatomical structure size	203	0.00547242	ALS2, SCPEP1, ATP2B2, AGTR2, BDNF, HTR1B, SEMA7A, CLNS1A, ANAPC2, RARG, FAM21C, BARHL2, RAP1GDS1, ARPIN, RPTOR, RND2, SERPINF2, HTR7, FCHSD2, ADD1, ARF6, CAPZB, ARFGEF1, ADCYAP1, CDC42EP2, ACE, PFN2, CDC42EP1, MACF1, PFN4, TMEM123, RAC1, RAP1GAP2, CDC42EP4, CDC42EP3, OLFM1, CDC42EP5, LAMTOR5, TRPC5, ARFIP2, NCKAP1L, ARFIP1, NKX6-1, NCKAP1, EPS8, RGS2, ARF1, TMOD3, CLCN6, RTN4, HNF1B, PPARD, AP1AR…
GO:0016241~regulation of macroautophagy	60	0.00558242	RAB3GAP2, TBK1, CHMP4B, CHMP4A, PHF23, UBQLN2, IFT20, TBC1D14, ATG7, RALB, SUPT5H, ATP6V0D1, ATP6V0D2, CLN3, SPTLC1, ATP6V1H, CDK5, ATP6V1A, MAPK3, ERN1, RIPK2, LRRK2, VPS26A, NRBP2, RAB7A, EXOC7, SNX6, SNX5, EXOC8, TRIM13, CALCOCO2, ATP6V1B2, NPRL2, NPRL3, ATP6V0B, MTMR3, SQSTM1, VPS35, WAC, PAFAH1B2, LRSAM1, AMBRA1, SIRT1, CAPN1, TBC1D25, ATP6V0E2, NEDD4, RNF5, ATP6V1E1, ATP6V1E2, BNIP3L, POLDI…
GO:0000288~nuclear-transcribed mRNA catabolic process, deadenylation-dependent decay	38	0.00559863	CNOT8, CPEB3, SKIV2L, CNOT3, CNOT2, MLH1, CNOT1, CNOT7, CNOT4, ZFP36L1, PATL1, PATL2, PARN, TNRC6C, CNOT6L, LSM5, AGO2, LSM3, PABPC1, LSM1, TNRC6B, RC3H1, SAMD4B, PAN2, PAN3, EXOSC6, PAIP1, EXOSC3, EIF4G1, TNKS1BP1, EIF4B, DIS3, EIF4A3, BTG2, DCP1B, DCP2, EIF4A2, TOB1
GO:0016358~dendrite development	87	0.00564397	MEF2A, SRCIN1, CPEB3, LPAR1, GRIN3A, ITPKA, SDC2, IQGAP1, FOXO6, PACSIN1, PICALM, PAK2, EEF2K, DLG4, SEMA3A, NRG1, SS18L1, DSCAM, ANAPC2, DAB2IP, BAIAP2, FMR1, MECP2, SDK1, MINK1, ARID1B, CDK5, ANKRD27, FMN1, EIF4G2, NCK2, PSEN1, MAPK6, LLPH, TRAPPC4, CAMK1, RELN, SEMA4D, LRRK2, CUX1, SEZ6, NEURL1, PALM, UBA6, ARF6, ABI1, HPRT1, DTNBP1, EPHB1, SLC11A2, FBXW8, RAC1, CAMK2B, PAFAH1B1, PPP3CA, ACSL4…
GO:0000154~rRNA modification	21	0.00576074	EMG1, GAR1, THUMPD1, WBSCR22, FDXACB1, METTL15P1, MRM1, TRMT61B, DIMT1, RRNAD1, PYURF, NOP58, TFB2M, NAT10, NSUN3, TFB1M, METTL15, NHP2, METTL16, FTSJ3, NSUN4
GO:0034101~erythrocyte homeostasis	52	0.00578257	DMTN, THRA, MAEA, SPI1, PRDX1, ZNF16, ACVR1B, GATA2, ALAS2, GATA3, LDB1, RB1, INHA, INHBA, RPS14, SLC25A38, ATPIF1, NFE2L1, MED1, ADD1, SFXN1, ARNT, ZFP36L1, SLC11A2, TAL1, HOXA5, BCL6, DYRK3, INPP5D, EPO, BMP4, EPAS1, IKZF1, KLF13, PTPN2, MAFB, CEBPG, HCLS1, SMAD5, AXL, IREB2, NCKAP1L, AMPD3, DNASE2, PKNOX1, ID2, SP3, MAPK14, HOXB6, TMOD3, JAK2, ADAR
GO:0060047~heart contraction	109	0.00584811	SLC8A3, ATP1B1, MEF2A, ATP1B3, ATP1B2, FGF12, ATP2B2, GSTM2, ATP2B3, AGTR2, ATP2B4, PDE4B, PIK3CA, CHRNA7, PRKACA, ASPH, PIK3CG, KCND1, SCN2B, MYH7, JUP, RYR3, DSP, RYR2, STC1, FXYD2, SCN1A, MYL4, SCN1B, MYL2, DRD2, CACNB1, CACNB3, CACNB4, KCNA5, KCNJ2, KCNJ3, ACE, HCN4, TRPC1, EPAS1, SMAD7, SMAD5, SPTBN4, KCNK1, CACNA2D3, CACNA2D2, KCNK3, TNNI1, CACNA2D4, KCNJ4, P2RX4, ATP2A2, RGS2, ATP2A3, ADRA…
GO:0002479~antigen processing and presentation of exogenous peptide antigen via MHC class I, TAP-dependent	34	0.00593904	PSMB10, PSMB4, PSMF1, PSMB7, PSMD1, PSMD2, PSMD7, PSMD9, HLA-H, NCF2, NCF1, NCF4, HLA-A, HLA-B, PSMB8, HLA-G, HLA-F, PSMB9, PSMA2, CYBA, CYBB, PSMC6, PSMD14, PSMC5, PSMC4, PSMD12, PSMA5, PSMC3, PSMC2, PSMD10, PSMA3, PSMC1, PSME3, PSME4
GO:0032535~regulation of cellular component size	152	0.00602075	ALS2, CXCL12, KANK1, ATP2B2, BDNF, SEMA7A, MLST8, DSCAM, CLNS1A, ANAPC2, TWF1, TWF2, RARG, FAM21C, BAIAP2, PICK1, BARHL2, ACTN2, ARPIN, RPTOR, RND2, NDEL1, FCHSD2, SPTB, ADD1, HAX1, GRB2, ACTR3B, TNFRSF12A, BMPR2, ARF6, ARPC5, CAPZB, ARFGEF1, PFN2, CDC42EP2, CDC42EP1, MACF1, PFN4, ARPC3, ARPC2, RAC1, TMEM123, RAP1GAP2, CDC42EP4, CDC42EP3, OLFM1, CDC42EP5, LAMTOR5, RILP, TRPC5, SPTBN4, ARFIP2, NCK…
GO:0006650~glycerophospholipid metabolic process	122	0.00611082	FGF18, IMPAD1, FGF10, PI4K2B, GPAT2, GPCPD1, TAMM41, SH3YL1, PGP, GALR2, GAB1, PHOSPHO1, PIK3CA, BPNT1, PIK3CG, IRS2, TTC7B, PIK3CD, MECP2, PISD, LPCAT4, TMEM150A, PI4K2A, LCLAT1, FGFR2, PIPSL, GRB2, DRD2, ERBB2, HADHA, CEPT1, LPCAT1, EFR3A, PEMT, CSF1R, VAC14, GDE1, CPNE6, SMG1, VAV1, ATM, ARF1, TPTE2, ARF3, PLCG2, CPNE3, PIP4K2A, PLA2G4B, PIP4K2C, PLA2G4E, PIP4K2B, ETNPPL, SLC27A1, FGF5, FGF9, …
GO:0048857~neural nucleus development	37	0.00613253	KCNC2, KCNC1, ZNF430, SEC24B, CDK5R2, FGF9, SCRIB, CKB, MBP, CDC42, H2BFS, DYNLL1, TTBK1, MAPKAP1, SEC16A, RHOA, HSPA5, NDRG2, NDUFS3, POTEE, S100A1, ATP5J, PITX2, PHOX2A, MAG, PLP1, ATP5F1, PADI2, FOXP2, RAD1, YWHAH, YWHAQ, CALM3, GNB4, CACNA1A, CALM2, CALM1
GO:0060627~regulation of vesicle-mediated transport	189	0.00613647	SEPT5, CHMP3, AP1G1, CHMP6, SYT3, GRIK5, PTPN23, SYT9, VTN, SYT6, UBQLN2, REST, SYT7, CD2AP, MVB12A, GATA2, PACSIN1, RUNDC1, PICALM, TBC1D14, AAK1, FOXF1, SERPINE1, RABGEF1, VPS4B, RALB, RALA, RAPGEF4, STAM, LGI3, RAB25, TBC1D9B, SYK, SCAMP5, MAGI2, STAP1, BRAF, C2CD5, PICK1, FMR1, RINT1, MFGE8, ACTN2, SYNJ2BP, RPH3A, PCLO, TBC1D22A, TMEM27, SGSM2, ARRB2, VAMP8, SCYL2, ARRB1, VSNL1, MAPK3, CCR2, …
GO:0099601~regulation of neurotransmitter receptor activity	20	0.00614567	ARC, CACNG8, CACNG7, CRHBP, CACNG4, MINK1, NLGN2, CACNG3, NLGN3, CACNG2, NRXN1, SHANK1, PPARGC1A, SHANK3, FNTA, RASGRF1, PTK2B, DLG4, RELN, KLHL24
GO:0045454~cell redox homeostasis	40	0.00620772	GLRX3, TMX1, GCLC, TXN2, TMX3, DNAJC10, PRDX5, PDIA6, NHLRC2, PDIA4, PRDX3, PRDX1, GLRX2, SLC11A1, GSR, DNAJC16, LTF, NOS3, QSOX2, SCO2, GLRX, TXNL1, NOS1, NCF2, AIFM1, NCF1, NCF4, TXNDC9, CYBA, TXNDC12, CYBB, NNT, TXNDC16, TXNDC15, DLD, TXN, TXNRD3, TXNRD2, TXNRD1, SH3BGRL3
GO:0016569~covalent chromatin modification	228	0.00624911	HMGN3, REST, SART3, USP51, CTNNB1, WDR75, EPC2, BRPF1, TLK2, RAPGEF3, CHTOP, MECP2, HMG20B, UBR2, SKP1, MECOM, TAF6L, PPARGC1A, PRDM9, HUWE1, UBR5, PRDM6, MAPK3, ZNHIT1, CAMK1, SUPT6H, CRTC2, TAF9B, TADA1, LIF, NAA50, LEO1, PBRM1, SUPT7L, YEATS4, IKZF1, KANSL1, ASXL1, CREBBP, SKI, ATM, RNF8, WDR61, NAA60, HOPX, EZH1, COPRS, SPI1, PHF20, DMAP1, NAP1L2, ASH2L, BRD7, HSF4, USP16, USP15, BRD8, TAF1L,…
GO:0099504~synaptic vesicle cycle	56	0.0063876	SEPT5, SYT3, SYNJ1, GRIK5, SYT9, PIP5K1C, SYT6, SYT7, TMEM230, PACSIN1, SNPH, SNAP47, DNAJC5, PLD2, STX4, MAGI2, STX3, BRAF, STX2, FMR1, STXBP1, NRXN1, RPH3A, STX1B, CDK5, PCLO, PSEN1, OTOF, VAMP2, UNC13C, UNC13B, RAB3A, CPLX2, NAPA, NAPB, RIMS2, RIMS1, SCRIB, RIMS3, BLOC1S6, TOR1A, SNAP23, SNAP25, SYT10, SYT12, DENND1A, NLGN2, SNAPIN, NLGN3, CADPS, SLC17A7, ATP2A2, RAP1A, RAP1B, CACNA1A, DNM1
GO:0071806~protein transmembrane transport	33	0.00649956	GRPEL2, GRPEL1, MCL1, SAMM50, CHCHD4, SRP19, PEX5L, RTN2, PEX7, AZGP1, PEX19, PEX1, PEX2, TIMM23B, PEX10, HSPA8, SRP54, HSP90AA1, RAB8B, C2CD5, NDUFA13, DNLZ, TIMM23, TIMM44, TIMM21, SEC61B, ZFAND2B, PEX26, TOMM40L, TOMM20, SRP72, SEC61G, SRP9
GO:1900449~regulation of glutamate receptor signaling pathway	19	0.00653365	ARC, CACNG8, CACNG7, CRHBP, CACNG4, MINK1, NLGN2, CACNG3, NLGN3, CACNG2, NRXN1, SHANK1, PPARGC1A, SHANK3, RASGRF1, PTK2B, DLG4, RELN, KLHL24
GO:0016055~Wnt signaling pathway	196	0.00678543	NOTUM, RNF213, AMOTL2, SHH, ZNRF3, CTNNB1, CUL3, IFT20, CUL1, PITX2, WNT10A, DAB2IP, RARG, MAGI2, RNF220, TRABD2B, MED12, SKP1, PTPRU, MARK4, MARK2, JUP, MKS1, SCYL2, UBR5, RYR2, PPP2R3A, SDHAF2, FUZ, NPHP3, NPHP4, MACF1, RAC1, LEO1, TNKS, EMD, DVL2, DVL3, SKI, CELSR1, TAX1BP3, PORCN, GNAT2, DVL1, SFRP5, WDR61, SMURF2, GRK5, RBPJ, KLF4, ZBTB33, FGF9, AP2S1, LATS2, AP2B1, AES, BRD7, TLE3, MESDC2, …
GO:0090407~organophosphate biosynthetic process	236	0.00701527	ADCY3, ADCY4, ADCY7, ADCY5, PPCS, SGMS1, LPAR1, HTR1B, SH3YL1, GAB1, PIK3CA, TBPL1, PIK3CG, PIK3CD, PPARGC1A, NME7, LPCAT4, NME6, CRHR1, CCR2, ATP5C1, SURF1, ALDOA, ADSS, PALM, GNAI3, GNAI2, PTH1R, AKAP12, RUNDC3A, PPCDC, ADCYAP1, VPS9D1, LPCAT1, PEMT, DCAKD, MOCS1, GUCY2F, MOCS3, SPHK2, GARS, PRPSAP1, ATM, GART, PRPSAP2, TPTE2, ARF1, ARF3, HPCA, GK, SLC27A1, ATP5E, FGF5, PPARD, FGF9, ATP5B, SYNJ…
GO:0050732~negative regulation of peptidyl-tyrosine phosphorylation	24	0.00704538	IBTK, PPP2R1A, PTPN6, PRKCZ, DMTN, NTF3, SRCIN1, SNX6, PTPN2, SOCS1, CBL, PIBF1, SOCS4, SAMSN1, PRKCD, SH3BP5L, ZGPAT, PSEN1, PPP2CA, ZFYVE28, INPP5F, SEMA4D, LRRK1, MVP
GO:0007528~neuromuscular junction development	24	0.00704538	ALS2, COL4A1, ERBB2, TNC, UTRN, CACNB1, RER1, CACNB3, CACNG2, CACNB4, CACNA2D2, DVL1, FNTA, NEDD4, ANK3, RAPSN, SIX1, PTN, AGRN, LRRK2, UNC13B, DNAJA3, LRP4, F2R
GO:0045898~regulation of RNA polymerase II transcriptional preinitiation complex assembly	10	0.00710207	ATF7IP, PSMC6, THRA, PSMC5, PSMC4, PSMC3, PSMC2, CREB1, PSMC1, CAND1
GO:0035556~intracellular signal transduction	1017	0.00710429	MEF2B, MEF2A, HRAS, PPP2R5B, AIF1, ITSN2, AMOTL2, BTK, CUL3, MAP3K6, CUL2, AGTR2, DIRAS3, GRIN2C, GRIN2D, MAP3K8, ARHGEF40, PIK3CA, CAB39, CUL1, LRRC4, PIK3CG, BRAF, RREB1, PIK3CD, SIPA1L2, MECOM, MARK3, BRAP, MARK2, RAD1, SSTR4, MAPK6, SERPINF2, MAPK3, RYR2, MAPK9, MAPK7, UNC13C, EIF2AK2, EIF2AK3, UNC13B, CRTC3, DUSP10, NFKBIA, ARF6, BCL2L1, ARF5, ARFGEF1, SH3BP5L, TMEM127, RAC2, DUSP14, RAC1, Z…
GO:0043462~regulation of ATPase activity	32	0.00711384	RAB3A, ATP1B1, MYL4, METTL21A, ATP1B3, CNN3, ATP1B2, MYBPC3, ALDOB, BRSK2, DNAJC10, FGF10, TMEM64, PFN2, HSPA2, SETMAR, DNAJC7, VMA21, LTF, DNAJC2, TOR1AIP2, GABARAPL2, CHTOP, RAB4A, DNAJC24, RYR2, ATPIF1, DNAJB1, AHSA2, AHSA1, DNAJB6, DNM2
GO:0006448~regulation of translational elongation	17	0.00728353	VARS2, CPEB2, CPEB3, EIF5A, IARS2, AARSD1, LARS2, IARS, EIF4A3, EIF5AL1, PRORSD1P, LARS, YRDC, USP16, EIF5A2, SRP9, GATC
GO:0051123~RNA polymerase II transcriptional preinitiation complex assembly	17	0.00728353	TAF1, TAF4, THRA, CREB1, TAF9B, TAF7, MED6, PSMC6, TAF12, PSMC5, PSMC4, PSMC3, PSMC2, GTF2A2, PSMC1, CAND1, TAF1L
GO:0070536~protein K63-linked deubiquitination	17	0.00728353	OTUD5, SHMT2, BRCC3, UIMC1, CYLD, USP27X, ATXN3, PSMD14, VCP, BRE, OTUD7B, OTUD7A, ZRANB1, USP20, YOD1, USP16, USP25
GO:0010821~regulation of mitochondrion organization	102	0.00735659	MMP9, U2AF2, SNIP1, MFF, WDR75, HTRA2, STARD7, MTG1, MTG2, ATG7, LEPROT, RMND1, OMA1, ACAA2, UGCG, MRGPRE, PPARGC1A, HUWE1, ARRB2, MLLT11, ATPIF1, LRRK2, LRPPRC, HAX1, HSPA1B, BCL2L1, HSPA1L, FIS1, PSMB7, UBE2D3, FBXW7, ITGAX, RAC2, PEMT, FAM162A, SLC35F6, FBXO7, TP53BP2, BECN1, CIDEB, MUL1, NMT1, TNFSF10, COA3, DPH6, HPS4, TP63, BAG4, TRIAP1, LONP1, PARL, DYNLL1, FXN, DYNLL2, CASP8, VPS11, NRG1,…
GO:0099565~chemical synaptic transmission, postsynaptic	35	0.00736217	PRKCZ, GABRB3, GLRA1, GRIK2, DRD2, GRIK5, RIMS2, RIMS1, NETO1, MTMR2, GRIN2C, PTK2B, DLG4, PPP3CA, GRIN1, MECP2, NLGN2, NLGN3, NPAS4, NRXN1, SHANK1, CDK5, STX1B, SHANK3, DVL1, SLC17A7, EIF4A3, ARRB2, GSK3A, GSK3B, CELF4, RELN, LRRK2, SEZ6, UNC13B
GO:0044802~single-organism membrane organization	348	0.00743487	LYPD1, RAB3GAP2, ATP1B1, RFT1, CHMP3, ATP1B3, PLEKHM2, GLDN, PPP2R5A, SRP68, SYT3, CHMP7, LEMD2, SYT9, SYT6, PRKG2, SYT7, ANKLE2, KIF13A, SYP, GET4, IFT20, RPLP1, RAPGEF6, RPL26L1, FAU, RPL11, APOO, LRRC4, F11R, ACAA2, TMEFF2, MAGI2, BRAF, ROCK1, ROCK2, NCF1, TTC7B, VTI1B, PARP11, VASH2, DCTN1, TMEM27, TMEM150A, JUP, LETM1, RPS14, PEX26, TMEM170A, NEK9, ATPIF1, TGFBRAP1, SRP72, RAB13, BIN2, NEK6,…
GO:0031330~negative regulation of cellular catabolic process	41	0.00743518	FHIT, PML, HFE, HP, GIPC1, TIMP4, RGP1, SLIRP, SHH, TIMP1, MTMR2, BAG5, PSMF1, USP19, ATP2B4, N4BP1, KLHL40, WAC, TLK2, PABPC1, USP14, SCO1, MT3, PIK3CG, GABARAPL2, TAF1, DAB2IP, NBAS, ATRAID, DFFA, SECISBP2, PRKCG, PARK7, PDCL3, PSEN1, GSK3A, SDCBP, SVIP, MAPK7, LRPPRC, TOB1
GO:0198738~cell-cell signaling by wnt	196	0.00752205	NOTUM, RNF213, AMOTL2, SHH, ZNRF3, CTNNB1, CUL3, IFT20, CUL1, PITX2, WNT10A, DAB2IP, RARG, MAGI2, RNF220, TRABD2B, MED12, SKP1, PTPRU, MARK4, MARK2, JUP, MKS1, SCYL2, UBR5, RYR2, PPP2R3A, SDHAF2, FUZ, NPHP3, NPHP4, MACF1, RAC1, LEO1, TNKS, EMD, DVL2, DVL3, SKI, CELSR1, TAX1BP3, PORCN, GNAT2, DVL1, SFRP5, WDR61, SMURF2, GRK5, RBPJ, KLF4, ZBTB33, FGF9, AP2S1, LATS2, AP2B1, AES, BRD7, TLE3, MESDC2, …
GO:0008535~respiratory chain complex IV assembly	16	0.00761886	COX14, COA3, COA4, COX10, CHCHD5, TIMM21, COA6, PET117, COX19, SMIM20, COX18, SURF1, COX17, SCO2, SCO1, COX15
GO:2000144~positive regulation of DNA-templated transcription, initiation	16	0.00761886	TAF1, HNF1B, BCLAF1, CREB1, MITF, SETX, CTNNB1, PSMC6, PSMC5, PSMC4, PSMC3, PSMC2, GTF2F2, IRF8, PSMC1, CAND1
GO:0060260~regulation of transcription initiation from RNA polymerase II promoter	16	0.00761886	ATF7IP, TAF1, HNF1B, THRA, CREB1, ZNF451, TAF7, PSMC6, PSMC5, PSMC4, PSMC3, PSMC2, GTF2F2, IRF8, PSMC1, CAND1
GO:1990126~retrograde transport, endosome to plasma membrane	11	0.00776282	ANKRD27, VPS29, FAM21C, WASH1, SNX27, ANKRD50, SNX17, RAB11B, VPS35, VPS26A, VPS39
GO:0032968~positive regulation of transcription elongation from RNA polymerase II promoter	11	0.00776282	EAPP, WDR61, ELL, GTF2F1, GTF2F2, RTF1, LEO1, TCEB1, PAF1, CTR9, SUPT6H
GO:0070071~proton-transporting two-sector ATPase complex assembly	11	0.00776282	ATPAF2, DMXL1, DMXL2, ALDOB, VMA21, INPP5F, TMEM70, ATP6V0A1, ATPAF1, TM9SF4, ATP6V0A2
GO:0006783~heme biosynthetic process	15	0.00790159	IBA57, COX10, UROS, IREB2, PPOX, SLC11A2, ALAS1, ALAS2, FXN, SLC25A38, NFE2L1, ATPIF1, UROD, TMEM14C, COX15
GO:0022618~ribonucleoprotein complex assembly	95	0.00795533	FASTKD2, AAR2, CRNKL1, EIF5, RBM5, CNOT2, CNOT1, RPS27L, CNOT7, SART3, EIF2D, SETX, LSM14A, EIF3CL, DDX28, C7ORF55-LUC7L2, LSM3, RPL11, PTBP2, PUM2, FAM103A1, DDX20, DYNC1H1, TGS1, RC3H1, LUC7L3, CLNS1A, PAN2, SRPK2, NOL3, PAN3, RRP7A, SNUPN, NIP7, ERAL1, MRPS7, SMN2, SMN1, OGFOD1, RPS14, CELF4, SNRNP200, SLU7, RUVBL1, ZNHIT6, MCTS1, STRAP, SRSF12, MRPS11, USP4, NUFIP1, RPL38, XAB2, MRPL20, SHQ1,…
GO:0006743~ubiquinone metabolic process	12	0.00809416	COQ4, COQ3, COQ2, NDUFA9, COQ10B, COQ10A, COQ9, COQ7, PDSS1, COQ5, PDSS2, COQ6
GO:0003323~type B pancreatic cell development	12	0.00809416	INSM1, BMP4, PDPK1, GSK3A, GSK3B, CDK6, BAD, SIDT2, NKX2-2, BMP5, NKX6-1, BMP6
GO:1902188~positive regulation of viral release from host cell	12	0.00809416	CHMP2A, CHMP3, VAPA, TSG101, VAPB, CHMP4B, DDB1, VPS4B, ZNF502, VPS37B, RNF103-CHMP3, PC
GO:0043085~positive regulation of catalytic activity	608	0.0081097	ALS2, XRCC4, HRAS, A2M, ITSN2, REST, CTNNB1, MAGED1, MAP3K6, AGTR2, RUNDC1, GRIN2C, GRIN2D, MAP3K8, RPLP1, GIT2, ARHGEF40, PIK3CA, CAB39, ADAM8, MAP2K7, CUL1, SYK, ADAM9, PIK3CG, MAGI2, BRAF, NCF1, NCF4, SIPA1L2, SKP1, BCL2L13, RPTOR, MARK2, MAPK3, RYR2, TRAPPC4, TRAPPC1, EIF2AK2, EIF2AK3, GNAI2, ERBB2, RUNDC3A, DUSP12, HSPA1B, ARFGEF1, SCRIB, ADCYAP1, PFN2, CDC42EP2, VPS9D1, CDC42EP1, PPP1R3G, R…
GO:0030225~macrophage differentiation	22	0.0082605	BMP4, CEBPA, TSPAN2, PTPN2, HCLS1, MMP9, SPI1, FADD, INHA, RB1, ADIPOQ, SIRT1, CALCA, LIF, CDC42, INHBA, GATA2, EIF2AK1, ID2, RIPK1, CASP8, CSF1R
GO:0050806~positive regulation of synaptic transmission	53	0.00833946	SLC8A3, CLSTN3, TACR2, GRIK2, SLC1A3, SLC24A2, DLG4, SNAP47, LGI1, STX4, STX3, BRAF, FMR1, MECP2, NRXN1, PRKCE, STX1B, ARRB2, CA7, CX3CR1, NPTN, RELN, NRGN, VAMP2, UNC13B, PRKCZ, DRD2, OXTR, TAC1, RIMS2, RIMS1, DTNBP1, NETO1, STAU1, ADCYAP1, PTK2B, LRRTM2, TNR, LRRTM1, PTN, SNAP25, IQSEC2, CREB1, GRIN1, SYT12, NLGN2, NLGN3, ITPR3, SHANK1, SHANK3, DVL1, RAPSN, NTRK1
GO:0002218~activation of innate immune response	110	0.00837098	HRAS, ZC3HAV1, TBK1, LGMN, TLR2, PTPN22, TLR6, UBQLN1, TLR7, TLR8, BTK, PRKACG, PUM1, PRKACA, ITCH, PUM2, ADAM8, CUL1, SYK, BCL10, DAB2IP, RELA, FADD, SKP1, PSMA2, EP300, ARRB2, PSMA5, PSMA3, RIPK2, MAVS, UNC93B1, UBE2V1, NFKBIA, ITGB2, HSPA1B, ITGAM, SRC, IRAK4, PSMB4, UBE2D3, PSMB7, KRAS, UBE2D2, TRAF6, UBE2D1, NR1H3, CARD9, CREBBP, PSMB8, NFKBIL1, PSMB9, IKBKE, PSMC6, SARM1, PSMC5, PSMC4, PSMC…
GO:0055067~monovalent inorganic cation homeostasis	67	0.00837492	ATP1B1, ATP1B3, SLC9A5, ATP1B2, ATP5B, TTPA, SLC26A11, TMEM175, GPR89B, DMXL1, AGTR2, DMXL2, SLC4A1, ATP6V0D1, TM9SF4, ATP6V0D2, SLC4A3, GPR89A, KCNMA1, CLN3, SGK1, SGK2, ATP4A, CHP1, ATP6V1H, CFTR, ATP6V1F, SLC26A3, ATP6V1A, CLIC4, CA7, LRRK2, KCNH2, RAB7A, DRD2, TAC1, COMT, KCNA5, ATP6V1B2, ATP12A, KCNJ2, ATP6V0B, SLC11A1, CAMK2D, MC3R, SLC4A9, SCNN1A, MAFG, PDK2, ATP1A3, ATP1A4, NPR1, SNAPIN, …
GO:0000045~autophagosome assembly	33	0.0088457	RAB3GAP2, PACS2, ATG12, CHMP4B, ATG14, CHMP4A, ATG13, PHF23, UBQLN1, WDR45B, RAB1A, ATG5, MAP1LC3A, ATG2A, RALB, GABARAPL3, GABARAPL2, GABARAPL1, LRSAM1, ATG9A, BECN1, WIPI2, ATG3, PSEN1, EMC6, LRRK2, PIP4K2A, TP53INP2, PIP4K2C, WDR45, FEZ1, TP53INP1, PIP4K2B
GO:0090501~RNA phosphodiester bond hydrolysis	64	0.0089268	RPP38, NCBP2, NCBP1, CNOT8, RNASEK, CNOT2, RNASEH1, CNOT1, CNOT7, AZGP1, PARN, ANG, DBR1, TSEN2, TSEN15, PAN2, PDE12, PAN3, RRP36, NOL9, EXOSC3, ISG20L2, DIS3L, CSTF2T, RNASEH2B, RNASEH2C, TUT1, PCF11, RCL1, ERN1, CPSF4, NHP2, CPSF2, MRPL44, ELAC1, ENDOV, PNPT1, ERI1, ERI2, ERI3, HSPA1B, FCF1, DROSHA, CNOT6L, RNASET2, AGO2, KIAA0391, AGO4, RPS21, UTP23, CSTF2, SMG6, TSR1, SMG5, TMBIM6, SMG7, LACT…
GO:0031396~regulation of protein ubiquitination	111	0.00894566	SEPT4, PTPN22, SPRTN, UBQLN1, UBXN2A, CUL1, ANAPC2, BCL10, ANAPC5, ANAPC4, CHP1, PARP10, SKP1, PSMA2, DCUN1D1, DCUN1D2, ARRB2, PSMA5, ARRB1, UBR5, PSMA3, RNF139, RIPK2, ANAPC7, LRRK2, DCUN1D5, ANAPC16, GCLC, DERL1, HFE, HSPA1B, PSMB4, PTK2, FBXW7, PSMB7, FBXO4, TRAF6, UBE2D1, DNAJA3, TAF1, SASH1, SMAD7, FBXO2, NDFIP1, CDC26, PSMB8, PSMB9, CTR9, PSMC6, PSMC5, PSMC4, OTUB1, PSMC3, PSMC2, PSMC1, PTT…
GO:0032414~positive regulation of ion transmembrane transporter activity	36	0.00896705	ATP1B1, ATP1B3, ATP1B2, AKAP9, KCNJ11, GSTM2, HSPA2, ANK3, WNK4, GALR2, PKD2, STK39, ASPH, HTR3A, EHD3, S100A1, GLRX, ARC, NOS1AP, WNK1, CHP1, TMEM110, CFTR, ACTN2, NLGN3, CTSS, WNK2, SHANK3, PLCG2, RYR2, CALM3, RELN, CALM2, SLC9A1, DNM2, CALM1
GO:0008637~apoptotic mitochondrial changes	57	0.00897746	MMP9, TP63, C22ORF29, TRIAP1, MFF, PARL, DYNLL1, FXN, DYNLL2, CASP8, NDUFS1, ACAA2, NOL3, SLC25A4, SLC25A5, EYA2, ARRB2, MLLT11, NAIF1, PLA2G6, ATPIF1, THEM4, YWHAZ, GCLC, MCL1, GGCT, PPP3R1, BCL2L1, HSPA1B, SFN, GCLM, FIS1, MOAP1, PPP3CC, VPS35, FAM162A, SLC35F6, CAMK2A, DNM1L, TP53BP2, CIDEB, YWHAB, JTB, BAD, ATG3, NMT1, APOPT1, YWHAG, TNFSF10, YWHAH, GSK3A, PSMD10, GSK3B, BNIP3L, RHOT1, YWHAQ,…
GO:0006357~regulation of transcription from RNA polymerase II promoter	710	0.00911632	MEF2B, FAM200B, FAM200A, HRAS, MEF2A, PPP2R5B, FSTL3, ZNF639, RORC, MED23, MED22, REST, MED21, ZNF254, MED20, CTNNB1, CUL3, MAGED1, PGR, CUL2, MAMSTR, WDR75, EPC2, FLI1, MED26, FOXF1, SERPINE1, FOXF2, DHX36, ZNF395, STAG1, PHOX2A, IKBKAP, RCOR3, RXRB, RREB1, BARHL1, RXRA, BARHL2, MED12, MECP2, RXRG, MED11, ZNF649, MED14, MED13, PTPRN, PROX2, MED10, MED16, SERPINF2, ZNF783, MED17, RPS14, ZGLP1, ME…
GO:0033157~regulation of intracellular protein transport	158	0.00922065	THRA, IL18, U2AF2, SNIP1, TLR2, TGFB3, PTPN22, ZIC1, TLR7, SHH, KANK1, WDR75, MFF, AGTR2, APOD, HTRA2, STARD7, ANK3, C8ORF4, RBCK1, PRKACA, ASPH, LEPROT, RAPGEF3, DAB2IP, C2CD5, UGCG, PKIG, CHP2, MRGPRE, CHP1, PARP10, PCM1, BCAP31, JUP, NDEL1, HUWE1, UBR5, CAMK1, ATPIF1, MAPK7, VAMP2, LRRK2, EDA, MAVS, LITAF, HAX1, ERBB2, NFKBIA, KEAP1, UBAC2, UHMK1, OAZ2, HSPA1L, FIS1, FBXW7, UBE2D3, PSMB7, RAC2…
GO:0065002~intracellular protein transmembrane transport	29	0.00933438	GRPEL2, GRPEL1, SAMM50, CHCHD4, SRP19, PEX5L, RTN2, PEX7, PEX19, PEX1, PEX2, TIMM23B, PEX10, SRP54, RAB8B, HSP90AA1, C2CD5, NDUFA13, DNLZ, TIMM23, TIMM44, TIMM21, SEC61B, ZFAND2B, PEX26, TOMM40L, TOMM20, SRP72, SRP9
GO:0043039~tRNA aminoacylation	29	0.00933438	VARS2, FARS2, IARS2, FDXACB1, IARS, QRSL1, PARS2, NARS2, HARS2, LARS, POLG2, TARSL2, MARS, CARS, DARS, AIMP2, SARS, GARS, DALRD3, LRRC47, AARSD1, LARS2, SARS2, PPA2, EARS2, TARS, RARS, GATB, GATC
GO:0050885~neuromuscular process controlling balance	29	0.00933438	CAMTA1, JPH3, NBN, MYO7A, ADCY5, HEXB, FOXS1, ATP2B2, SLC1A3, GRIN2C, NKX6-2, TNR, POU4F3, DLG4, POU4F2, PAFAH1B1, CNTNAP1, NEFL, RBFOX1, CLN3, ABR, NLGN2, NRXN1, SHANK1, HERC1, SHANK3, CLIC5, ABL1, CACNA1A
GO:0030522~intracellular receptor signaling pathway	114	0.00947028	THRA, ZC3HAV1, CNOT2, PTPN22, RORC, RORB, CNOT1, CTNNB1, DDX17, PUM1, RARA, ITCH, PUM2, RNF34, RARG, DDRGK1, RXRB, RELA, STRN3, RXRA, MED12, RXRG, MED14, ARID1A, MED13, PPARGC1A, PPARGC1B, EP300, ARRB2, MED16, MED17, UBR5, RIPK2, PIAS2, PPP5C, MAVS, UBE2V1, NFKBIA, HSPA1B, SRC, ARNT, TRIM68, NKX3-1, TRAF6, NR1H3, ASXL2, TAF1, ESRRA, TRIP4, UFSP2, ASXL1, TAF7, NR4A2, ESRRG, SNW1, KAT5, DDX5, SAFB2…
GO:0030001~metal ion transport	327	0.00948309	ATP1B1, ATP1B3, SLC9A5, ATP1B2, REP15, UTRN, REST, GRIN3A, CTNNB1, ATP2B2, ATP2B3, HTR1B, ATP2B4, KCNK9, PICALM, WWP2, WNK4, SLC9B1, VPS4B, SLC9B2, CHRNA7, CAB39, S100A1, PIK3CG, SLC12A6, IBTK, SLC12A8, SCN2B, TRPA1, WNK1, WNK2, MAGED2, CRHR1, CCR5, ATP2C1, RYR3, RYR2, STC1, KCNMB3, ORAI2, SCN1A, SCN1B, GNAI2, CACNB1, HFE, SFXN1, CACNB3, CACNB4, ATP12A, KCNJ2, KCNJ3, ATP6V0B, ADCYAP1, SLC11A2, SL…
GO:0006605~protein targeting	284	0.00958755	LTBP2, U2AF2, SRP68, SNIP1, PTPN22, PRKG2, SHH, CTNNB1, WDR75, AGTR2, HTRA2, APOD, RPLP1, TRAK1, RPL26L1, ABRA, FAU, VPS13A, RPL11, KIF13B, SYK, DAB2IP, PAN3, NCF1, UGCG, VTI1B, PARP10, SYNJ2BP, GCC1, JUP, HUWE1, RPS14, UBR5, MAPK3, PEX26, ATPIF1, SRP72, MAPK7, PALM, MTX3, ERBB2, MTX2, MTX1, AKAP12, DAG1, NFKBIA, CHCHD4, PEX5L, HSPA1L, RPS26, SLC11A1, RPS29, RAC2, PEMT, MTERF4, RPS21, EMD, TRAM1,…
GO:1902108~regulation of mitochondrial membrane permeability involved in apoptotic process	32	0.00969934	YWHAZ, PPP3R1, TP63, HSPA1B, C22ORF29, SFN, MOAP1, DYNLL1, DYNLL2, CASP8, PPP3CC, SLC35F6, CAMK2A, ACAA2, NOL3, TP53BP2, SLC25A5, YWHAB, BAD, NMT1, YWHAG, EYA2, YWHAH, GSK3A, GSK3B, BNIP3L, NAIF1, YWHAQ, RHOT1, PPP1R13B, ATPIF1, THEM4
GO:0030072~peptide hormone secretion	106	0.00974587	KCNC2, HMGN3, CRHBP, ADCY5, SYT9, SYT7, REST, ILDR1, SIDT2, C2CD2L, RAB1A, TARDBP, RAPGEF4, RAPGEF3, HADH, IRS2, PTPRN, PCLO, TMEM27, CRHR1, ARRB1, VSNL1, CARTPT, EIF2AK3, GLP1R, RBP4, DRD2, HFE, KCNA5, ENSA, RIMS2, ADCYAP1, KCNS3, GPR27, ADRA2A, ADRA2C, RAB8B, SMAD2, CACNA2D2, NKX6-1, EPHA5, TNFSF11, UCP2, RAP1A, CACNA1E, GHSR, CACNA1C, PHPT1, CACNA1D, CACNA1A, CYB5R4, PPARD, HNF1B, TACR2, VGF, …
GO:0032990~cell part morphogenesis	328	0.00977184	ALS2, MEF2A, S100A6, HRAS, DZIP1, EFNA3, SYT3, PTPN23, ITSN2, RAB1A, TMEM141, SHH, BDNF, PICALM, IFT20, ATXN10, SEMA7A, COL4A3BP, OPA3, ANAPC2, DAB2IP, BRAF, RREB1, KIF5A, EFNB2, BARHL2, ARPIN, PCM1, PTPDC1, RSPH9, PRELP, RND2, MKS1, CEP162, TMEM138, MAPK3, SCN1B, ERBB2, DAG1, CEP164, BCL2L1, RIMS2, NRN1, RIMS1, EPHB1, FUZ, SLC11A2, NPHP3, RILPL1, KRAS, TPGS1, MACF1, DNAAF2, RAC1, C10ORF90, LHX3,…
GO:0090559~regulation of membrane permeability	38	0.00980285	YWHAZ, PPP3R1, TP63, HSPA1B, BCL2L1, C22ORF29, SFN, MOAP1, DYNLL1, DYNLL2, CASP8, PPP3CC, SLC35F6, CAMK2A, MT3, ACAA2, F11R, NOL3, TP53BP2, SLC25A5, YWHAB, MUL1, BAD, NMT1, YWHAG, EYA2, YWHAH, GSK3A, GSK3B, BNIP3L, NAIF1, YWHAQ, RHOT1, ATPIF1, PPP1R13B, MTOR, THEM4, SLC9A1
GO:0070585~protein localization to mitochondrion	86	0.0100034	GRPEL2, GRPEL1, U2AF2, DPH6, HPS4, SNIP1, TP63, AIP, MFF, BAG4, WDR75, STARD7, PARL, DYNLL1, HTRA2, DYNLL2, CASP8, TIMM23B, LEPROT, NRG1, VPS11, COX18, TOMM34, HSP90AA1, UGCG, NDUFA13, MRGPRE, TIMM23, TIMM44, TIMM21, TIMM8B, IMMP1L, HUWE1, TOMM20, ATPIF1, RUVBL1, LRRK2, YWHAZ, SAMM50, HAX1, MTX3, MTX2, MTX1, ATG13, PPP3R1, CHCHD4, SFN, GLS2, HSPA1L, FIS1, PSMB7, UBE2D3, FBXW7, MOAP1, ITGAX, RAC2,…
GO:0009628~response to abiotic stimulus	408	0.0100503	XRCC4, AIF1, SPRTN, INTS3, REST, CUL2, HTR1B, CLK2, TLK2, CAB39, ADAM8, MAP2K7, ACAA2, BRAF, CRYAB, MECP2, LIG4, RAD1, JUP, PITPNM1, EIF2S1, MAPK3, RYR2, EIF2AK3, ADSS, SCN1A, NFKBIA, HSPA1B, BCL2L1, KCNJ2, KCNJ3, NPHP4, RAC1, FAM162A, GUCY2F, MAP2K4, TGFBR2, ATM, RGS9BP, KCNK3, GNGT2, HPCA, RWDD3, SLC9A1, BACH1, LXN, TP63, TMEM109, EEF2K, TRPV4, DPP4, HYAL1, FBXL21, AIFM1, FOSB, GTF2H5, MMP14, U…
GO:0032386~regulation of intracellular transport	196	0.0101595	CHMP3, U2AF2, SNIP1, PTPN23, PTPN22, SHH, WDR75, AGTR2, HTRA2, APOD, FOXF1, RAPGEF3, SYK, DAB2IP, CRYAB, UGCG, RINT1, PARP10, PCM1, JUP, HUWE1, UBR5, MAPK3, CAMK1, ATPIF1, MAPK7, SUPT6H, ERBB2, NFKBIA, UHMK1, HSPA1L, RAC2, ZAP70, PEMT, EMD, BMP4, PCNT, PTPN14, TMEM110, SFRP5, ARF1, ICE1, HPCA, BMP6, SLC9A1, CREBRF, MYBPC3, UBE2G2, DMAP1, BAG4, PDPK1, PARL, ZPR1, DNAJC27, NUS1, TXN, RUVBL1, MED1, …
GO:0046928~regulation of neurotransmitter secretion	28	0.0102216	SEPT5, RAB3A, KCNC4, TACR2, PNKD, GRIK5, NAPA, NAPB, RIMS2, RIMS1, DTNBP1, RIMS3, PFN2, SYN1, CAMK2A, BRAF, SYT12, NF1, FMR1, STXBP1, ASIC1, STX1B, ATP2A2, RAP1A, RAP1B, LRRK2, UNC13B, CACNA1A
GO:0030030~cell projection organization	510	0.01031	ALS2, MEF2A, HRAS, PPP2R5B, AIF1, GRIN3A, ITSN2, TMEM141, CUL3, SH3YL1, MAGI2, BRAF, ROCK1, CRTAC1, RREB1, KIF5A, BARHL2, MECP2, ARPIN, PCM1, PTPDC1, MARK4, MARK2, MKS1, MAPK6, TMEM138, MAPK3, TRAPPC4, SCN1B, ERBB2, UBA6, ARF6, ARFGEF1, SCRIB, ADCYAP1, NPHP3, RILPL1, PFN2, CDC42EP2, NPHP4, TPGS1, CDC42EP1, RAC2, RAC1, CDC42EP4, CDC42EP3, CDC42EP5, NTF3, PCNT, PIBF1, VDAC3, DVL1, SHOX2, ARF1, NOLC…
GO:1903051~negative regulation of proteolysis involved in cellular protein catabolic process	24	0.010319	FHIT, GABARAPL2, TAF1, DAB2IP, ATRAID, PML, HFE, PRKCG, GIPC1, SHH, PARK7, BAG5, PSMF1, USP19, PDCL3, N4BP1, PSEN1, KLHL40, SDCBP, WAC, SVIP, TLK2, USP14, SCO1
GO:1900044~regulation of protein K63-linked ubiquitination	7	0.0107084	SASH1, OTUB1, UBR5, PTPN22, PARP10, BIRC2, TRIP12
GO:0031329~regulation of cellular catabolic process	159	0.010801	FHIT, CNOT8, ZC3HAV1, GNA12, RNF217, CNOT1, UBQLN2, MYLIP, UBQLN1, CNOT7, SHH, ATP2B4, PGAM4, PRKACA, TLK2, RAPGEF3, ADAM8, RC3H1, CUL1, ADAM9, PIK3CG, ANAPC2, DAB2IP, IRS2, SPTLC1, DDRGK1, ANAPC5, NBAS, DFFA, FMR1, ANAPC4, SECISBP2, MLXIPL, SOCS4, PNPLA2, SKP1, BCAP31, PSMA2, PSMA5, PSMA3, RNF139, RNF138, SDCBP, ATPIF1, ANAPC7, MAPK7, LRRK2, LRPPRC, ANAPC16, SNX9, GCLC, PNPT1, HFE, GIPC1, TIMP4,…
GO:0042592~homeostatic process	638	0.0108353	SLC9A5, VPS54, MYLIP, SART3, CTNNB1, AGTR2, HTR1B, PIK3CA, DHX36, ADAM8, MAP2K7, SYK, IBTK, PIK3CG, NCF2, SCN2B, NCF1, NCF4, MED13, PTPRN, C10ORF2, MKS1, ZNF236, EIF2AK1, NPC2, RYR3, RPS14, MAPK3, RYR2, ATPIF1, UNC13B, CRTC3, CRTC2, SCN1B, PTH1R, HFE, ACP5, CACNB3, RIC3, ATP12A, KCNJ2, ATP6V0B, ADCYAP1, NPHP3, HCRTR1, POTEJ, POTEI, NPHP4, RAC2, LPCAT1, PPP1R3G, RAC1, TNKS, NAT10, POTEF, POTEE, SG…
GO:0001941~postsynaptic membrane organization	18	0.0111494	LRRC4, GLRB, MAGI2, NRXN2, NLGN2, RER1, NLGN3, NRXN1, SHANK3, DVL1, GPHN, FNTA, RAPSN, DLG4, PTN, RELN, DNAJA3, LRP4
GO:0015985~energy coupled proton transport, down electrochemical gradient	18	0.0111494	ATP5E, ATP5J2, ATP5B, ATP5F1, ATP5G1, ATP5G3, COX5B, MON2, VPS9D1, ATP5EP2, ATP5C1, ATP6V0A1, ATP5L, ATP5I, ATP5H, ATP6V0A2, ATP5L2, ATP5J
GO:0015986~ATP synthesis coupled proton transport	18	0.0111494	ATP5E, ATP5J2, ATP5B, ATP5F1, ATP5G1, ATP5G3, COX5B, MON2, VPS9D1, ATP5EP2, ATP5C1, ATP6V0A1, ATP5L, ATP5I, ATP5H, ATP6V0A2, ATP5L2, ATP5J
GO:0030218~erythrocyte differentiation	47	0.011428	DMTN, MAEA, THRA, SPI1, SFXN1, ZNF16, ARNT, SLC11A2, ZFP36L1, TAL1, GATA2, ACVR1B, ALAS2, HOXA5, GATA3, BCL6, DYRK3, INPP5D, EPO, BMP4, IKZF1, EPAS1, MAFB, KLF13, PTPN2, LDB1, CEBPG, HCLS1, SMAD5, NCKAP1L, RB1, INHA, DNASE2, INHBA, PKNOX1, ID2, RPS14, MAPK14, SP3, SLC25A38, TMOD3, JAK2, ATPIF1, NFE2L1, ADD1, MED1, ADAR
GO:0016311~dephosphorylation	177	0.0114571	CTTNBP2NL, ILKAP, IMPAD1, PPP1R26, PDP2, NT5C3A, PPP2R5A, STYX, PTPN23, PTPN22, ANKLE2, IQGAP1, NT5DC1, AGTR2, PGP, PHOSPHO1, ENOPH1, RPRD1B, ITPK1, RPRD1A, BPNT1, NANP, PPP1R36, NUDT16, PPP1R37, MAGI2, ROCK1, ROCK2, CHP2, WNK1, PTPRS, CHP1, PTPRT, PTPRU, PTPDC1, PPARGC1B, IGBP1, PPP5C, CCDC8, STYXL1, PPP2R3A, ELL, DRD2, NT5C1A, PFKFB1, DUSP10, ACP5, NIFK, DUSP12, ACP2, DUSP11, ENSA, SDHAF2, G6PC…
GO:0071805~potassium ion transmembrane transport	82	0.0116759	KCNH1, KCNC2, KCNC1, KCNJ18, ATP1B1, KCNC4, KCNC3, KCNAB3, ATP1B3, SLC9A5, KCNAB2, ATP1B2, KCNAB1, REST, KCNJ12, KCNK13, KCNK12, KCNJ11, KCNJ14, KCNIP3, TMEM175, KCNQ5, KCNQ4, KCNK9, KCNQ3, WWP2, ANK3, GALR2, STK39, NALCN, CAB39, ANO6, KCNG4, DLG1, KCNG2, KCNMA1, SLC12A6, ATP4A, NOS1AP, KCND1, ACTN2, PKD2L1, TMEM38B, KCNT1, KCNH6, KCNH7, VAMP2, KCNH2, KCNH5, KCNMB3, FXYD2, KCNA2, KCNA1, KCNA4, KC…
GO:0071804~cellular potassium ion transport	82	0.0116759	KCNH1, KCNC2, KCNC1, KCNJ18, ATP1B1, KCNC4, KCNC3, KCNAB3, ATP1B3, SLC9A5, KCNAB2, ATP1B2, KCNAB1, REST, KCNJ12, KCNK13, KCNK12, KCNJ11, KCNJ14, KCNIP3, TMEM175, KCNQ5, KCNQ4, KCNK9, KCNQ3, WWP2, ANK3, GALR2, STK39, NALCN, CAB39, ANO6, KCNG4, DLG1, KCNG2, KCNMA1, SLC12A6, ATP4A, NOS1AP, KCND1, ACTN2, PKD2L1, TMEM38B, KCNT1, KCNH6, KCNH7, VAMP2, KCNH2, KCNH5, KCNMB3, FXYD2, KCNA2, KCNA1, KCNA4, KC…
GO:0001738~morphogenesis of a polarized epithelium	63	0.0117456	SEC24B, AP2S1, TP63, CLTC, ZNRF3, CDC42, AP2B1, IFT20, FOXF1, GPC6, FOXF2, PSMD1, RHOA, PSMD2, DLG3, DLG5, PSMD7, PSMD9, MAGI2, MED12, PSMA2, MKS1, ARRB2, PSMA5, PSMA3, UBC, PSME3, PSME4, UBB, PSMB10, C5ORF42, FUZ, PSMB4, PSMF1, NPHP3, PSMB7, RAC1, PAFAH1B1, AP2M1, DVL2, PARD6A, DVL3, ALMS1, AHI1, FZD3, CELSR1, PSMB8, PSMB9, DVL1, FZD6, PSMC6, AP2A2, PSMD14, PSMC5, PSMD12, PSMC4, PSMC3, AP2A1, PS…
GO:0010923~negative regulation of phosphatase activity	36	0.0118016	PPP4R4, PPP1R26, ELL, KIAA0430, NIFK, TIPRL, BAG4, CD2BP2, ZCCHC9, DLG3, LMTK3, DLG2, ZFYVE1, RBM26, PPP1R36, PPP1R37, CNST, PCIF1, ROCK1, CEP192, ROCK2, PCDH11X, MYO1D, WNK1, MPHOSPH10, CHP1, NCKAP1L, SFI1, ELFN2, PPP1R9B, CSRNP2, GPATCH2, SEMA4D, URI1, IKBKB, CCDC8
GO:0010507~negative regulation of autophagy	33	0.0118461	MCL1, WASH1, CHMP4B, LEPR, CHMP4A, PHF23, PTPN22, RRAGA, CTSA, BCL2L1, ZKSCAN3, TBC1D14, ATG7, DAP, TLK2, GOLGA2, MT3, CLN3, WDR6, MET, RASIP1, HERC1, EIF4G1, EIF4G2, EIF4G3, RNF5, POLDIP2, KDM4A, MTOR, HTR2B, LRRK2, NRBP2, FEZ1
GO:0051588~regulation of neurotransmitter transport	33	0.0118461	SEPT5, RAB3A, KCNC4, TACR2, DRD2, PNKD, GRIK5, NAPA, NAPB, RIMS2, RIMS1, DTNBP1, RIMS3, PFN2, SYN1, TOR1A, PER2, CAMK2A, NOS1, BRAF, NF1, SYT12, FMR1, STXBP1, ASIC1, ATP1A2, STX1B, ATP2A2, RAP1A, RAP1B, LRRK2, UNC13B, CACNA1A
GO:1903513~endoplasmic reticulum to cytosol transport	17	0.0119446	SYVN1, DERL1, HM13, UBE2G2, RHBDD1, EDEM2, EDEM1, UBAC2, OS9, BCAP31, TMEM129, SEC61B, VCP, FAF2, SVIP, YOD1, AUP1
GO:0030970~retrograde protein transport, ER to cytosol	17	0.0119446	SYVN1, DERL1, HM13, UBE2G2, RHBDD1, EDEM2, EDEM1, UBAC2, OS9, BCAP31, TMEM129, SEC61B, VCP, FAF2, SVIP, YOD1, AUP1
GO:0042391~regulation of membrane potential	152	0.0120657	TUSC2, ATP1B1, ATP1B3, GABRB3, ATP1B2, GRIK2, GNA11, GRIK5, FGF12, SLC26A11, KCNK9, GRIN2C, WWP2, ANK3, CHRNA7, NALCN, GJD2, SCN2B, FMR1, MECP2, ACTN2, NTSR2, JUP, PYCR1, PIAS3, DLD, MLLT11, CELF4, RYR2, DSP, ATPIF1, RELN, LRRK2, UNC13B, KCNMB3, SCN1A, SCN1B, GCLC, KCNA2, KCNA1, CACNB3, CACNB4, KCNA5, BCL2L1, RIMS2, KCNJ2, RIMS1, GCLM, KCNJ3, SRC, RIMS3, ADCYAP1, HCN4, ARL6IP5, HCN1, HCN2, TRPC5,…
GO:0018393~internal peptidyl-lysine acetylation	69	0.0122312	MORF4L1, ZNF451, SPI1, PHF20, DMAP1, MBIP, NAP1L2, WDR75, BRPF1, JADE2, EPC2, PCGF2, GATA3, BRD7, RAPGEF3, BRD8, TAF1L, ELP3, LDB1, MECP2, TAF6L, PPARGC1A, TAF10, TAF12, EP300, NCOA3, ARRB1, MAPK3, CAMK1, USP22, RUVBL1, SRCAP, EP400, MEAF6, CRTC2, KMT2A, TAF9B, HAT1, TADA1, TRIM16, LIF, POLE4, CDYL, NAA50, PER1, SUPT7L, CHD5, GTF3C4, KAT2A, MUC1, YEATS4, TAF1, NOS1, KANSL1, CREBBP, TAF7, ISL1, KA…
GO:0060291~long-term synaptic potentiation	26	0.0122613	SLC8A3, PRKCZ, DRD2, STAU1, PTK2B, LRRTM2, SLC24A2, TNR, LRRTM1, PTN, SNAP47, SNAP25, STX4, STX3, BRAF, CREB1, SYT12, MECP2, NLGN3, ITPR3, SHANK3, CX3CR1, NPTN, RELN, VAMP2, NRGN
GO:1901068~guanosine-containing compound metabolic process	26	0.0122613	GMPR2, GNAI3, NFS1, CASK, HPRT1, PDE6B, GPHN, DLG4, DLG3, DLG2, MOCS1, DLG1, MAGI3, MOCS3, PRTFDC1, MPP1, AK3, HDDC3, AMPD2, AMPD3, NME7, NME6, CARD11, NME2P1, LRRK2, GUK1
GO:0022604~regulation of cell morphogenesis	232	0.012511	SYT3, ITSN2, LPAR1, CTNNB1, BDNF, IFT20, SEMA7A, KIF13B, TBC1D9B, ANAPC2, DAB2IP, ARC, BRAF, FAM21C, RREB1, BARHL2, ARPIN, MARK2, RND2, HAS2, ALDOA, PALM, DAG1, RIMS2, SDHAF2, RIMS1, CAPZB, FUZ, LIF, CDC42EP2, CDC42EP1, MACF1, VRK3, RAC1, CDC42EP4, CDC42EP3, IL1RAPL1, OLFM1, CDC42EP5, TAOK2, TRPC5, SMAD7, TGFBR2, GAS2, SMAD2, VDAC3, NKX6-1, SHOX2, EPS8, ENG, BMP5, RTN4, AP1AR, SEMA3G, SEMA3F, EEF…
GO:0050890~cognition	110	0.0125831	SLC8A3, ADCY3, THRA, SLC6A1, CRHBP, SLC6A4, RP9, RPS6KB1, CALB1, FOXO6, EIF4EBP2, IFT20, GALR3, GALR2, CHRNA7, NQO2, ARC, BRAF, MECP2, RIC8A, RASGRF1, CX3CR1, NPTN, RELN, GPR52, GLP1R, DEAF1, POMK, DRD2, DRD5, UBA6, SORCS3, SLC11A2, KRAS, NIPBL, BCHE, NDRG4, PAIP2, GRIN1, GTF2A1L, SHANK1, SHANK3, FOXP2, NTRK1, ARF4, MTOR, ABL1, SYNGAP1, ZNF385A, JPH3, CPEB3, TACR2, KCNAB1, CLDN5, SYNJ1, SOBP, SLC…
GO:0050796~regulation of insulin secretion	79	0.0126045	KCNC2, HMGN3, PPARD, ADCY5, SYT9, SYT7, REST, SIDT2, KCNJ11, ARL2BP, C2CD2L, NDUFAF2, STXBP5L, TARDBP, RAPGEF4, RAPGEF3, HADH, CDK16, PSMD9, KCNG2, ARL2, STX4, IRS2, SLC25A4, SLC25A5, MCU, CFTR, NRXN1, PFKM, PRKCE, TRPM2, TMEM27, MYRIP, ARRB1, VSNL1, GIPR, CARTPT, PLA2G6, GNAS, GLP1R, SERP1, RBP4, DRD2, NNAT, BRSK2, KCNA5, ENSA, KCNS3, NR1D1, GPR27, PPP3CB, ADRA2A, PER2, ADRA2C, PPP3CA, SNAP25, I…
GO:0032940~secretion by cell	383	0.0126712	HMGN3, A2M, POTEKP, CHMP3, LTBP2, PNKD, CRHBP, ADCY5, CHMP6, SYT3, USE1, SYT9, PTPN22, SYT6, SYT7, REST, VPS33B, SIDT2, VPS33A, RAB1A, BTK, HTR1B, AGTR2, FOXF1, SERPINE1, VPS4B, CREB3L1, RAPGEF4, CHRNA7, STAM, RAPGEF3, ADAM8, HCAR2, SYK, ADAM9, PIK3CG, BRAF, PIK3CD, MECP2, VTI1B, PTPRN, PCLO, TMEM27, CRHR1, F5, CD34, SERPINF2, CD40LG, CCR2, TUBA4A, RAB13, UNC13C, UNC13B, BTN3A2, CLEC5A, MYO18A, E…
GO:0050790~regulation of catalytic activity	901	0.0127292	HRAS, PPP2R5B, PPP2R5A, ITSN2, REST, CUL3, MAP3K6, RUNDC1, AGTR2, DIRAS3, GRIN2C, GRIN2D, SERPINE1, RPLP1, MAP3K8, VMA21, ARHGEF40, PIK3CA, CAB39, CUL1, LRRC4, PIK3CG, IKBKAP, BRAF, SIPA1L2, MARK2, SERPINF2, MAPK3, RYR2, MAPK7, CHORDC1, EIF2AK2, EIF2AK3, PPP2R3A, DUSP10, DUSP12, ARFGEF1, SCRIB, SH3BP5L, PFN2, VPS9D1, RAC2, DUSP14, RAC1, PPP2R2C, PPP2R2D, PCIF1, NTF3, TAOK2, JTB, DUSP22, PIBF1, PR…
GO:1902592~multi-organism membrane budding	16	0.0127491	CHMP2A, LRSAM1, CHMP3, CHMP4B, TSG101, CHMP6, VTA1, CHMP4A, CHMP7, VPS37B, VPS37C, MITD1, RNF103-CHMP3, MVB12A, CHMP1B, VPS4B
GO:0046755~viral budding	16	0.0127491	CHMP2A, LRSAM1, CHMP3, CHMP4B, TSG101, CHMP6, VTA1, CHMP4A, CHMP7, VPS37B, VPS37C, MITD1, RNF103-CHMP3, MVB12A, CHMP1B, VPS4B
GO:1902590~multi-organism organelle organization	16	0.0127491	CHMP2A, LRSAM1, CHMP3, CHMP4B, TSG101, CHMP6, VTA1, CHMP4A, CHMP7, VPS37B, VPS37C, MITD1, RNF103-CHMP3, MVB12A, CHMP1B, VPS4B
GO:0016072~rRNA metabolic process	119	0.0127823	RPP38, RPS27L, DDX27, EBNA1BP2, WDR75, MAK16, DHX37, RPLP1, RPL26L1, FAU, TFB2M, DDX21, RPL11, IMP4, NUDT16, KRR1, RRP1, EMG1, RRP7A, RRP8, ISG20L2, DIS3L, MRM1, RSL1D1, RCL1, RPS14, PELO, TFB1M, XRN1, MRPS11, NIFK, RIOK1, RBFA, PIN4, RIOK2, RPS26, DDX47, WDR55, RPS29, DDX49, FRG1, TSR3, NAT10, MTERF4, RPS21, UTP23, TSR1, TSR2, MPHOSPH10, THUMPD1, HEATR1, RPF2, NOLC1, WDR3, YBEY, RRS1, POP4, UTP1…
GO:0043038~amino acid activation	29	0.0128061	VARS2, FARS2, IARS2, FDXACB1, IARS, QRSL1, PARS2, NARS2, HARS2, LARS, POLG2, TARSL2, MARS, CARS, DARS, AIMP2, SARS, GARS, DALRD3, LRRC47, AARSD1, LARS2, SARS2, PPA2, EARS2, TARS, RARS, GATB, GATC
GO:0006521~regulation of cellular amino acid metabolic process	29	0.0128061	PSMB10, AZIN1, SLC7A7, OAZ2, PSMB4, PSMF1, OAZ3, PSMB7, ATP2B4, PSMD1, PSMD2, PSMD7, PSMD9, PSMB8, PSMB9, PSMA2, PSMC6, PSMD14, PSMC5, PSMC4, PSMD12, PSMA5, PSMC3, PSMC2, PSMD10, PSMA3, PSMC1, PSME3, PSME4
GO:0006826~iron ion transport	32	0.0130058	SLC39A14, STEAP4, MMGT1, REP15, HFE, SFXN1, ATP6V1B2, CLTC, FTH1, ATP6V0B, SLC11A2, SLC11A1, PICALM, HAMP, RAB11B, LMTK2, SLC25A28, MCOLN1, ATP6V0D1, ATP6V0D2, IREB2, ATP6V1H, ATP6V1F, ATP6V1A, ATP6V0E2, ATP6V1E1, ATP6V1E2, ATP6V0A1, HEPH, STEAP2, ATP6V0A2, DNM2
GO:0038127~ERBB signaling pathway	68	0.0132792	CLTA, HRAS, TSG101, MMP9, AP2S1, LGMN, EPS15L1, FES, IQGAP1, MVB12A, CDC42, ZGPAT, PDPK1, AP2B1, GAB1, PIK3CA, STAM, CSK, NRG1, NRG2, MVB12B, DAB2IP, HSP90AA1, VIL1, SOCS4, KIF16B, DOK1, NCK2, PSEN1, ZFYVE28, UBC, SH3KBP1, ADAM17, UBB, EPN1, NEURL1, MVP, RAB7A, REPS2, SNX6, GRB2, ERBB2, SOX9, STUB1, SRC, FBXW7, PTK2, KRAS, PTK2B, SOS1, ADRA2A, ADRA2C, ADRA2B, MYOC, AP2M1, RHBDF2, CAMLG, PTPN2, CB…
GO:0010603~regulation of cytoplasmic mRNA processing body assembly	8	0.0135189	PAN2, ATXN2, PATL2, ATXN2L, PAN3, CNOT6L, CNOT2, CNOT1
GO:0045899~positive regulation of RNA polymerase II transcriptional preinitiation complex assembly	8	0.0135189	PSMC6, PSMC5, PSMC4, PSMC3, PSMC2, CREB1, PSMC1, CAND1
GO:0018394~peptidyl-lysine acetylation	74	0.0135548	MORF4L1, ZNF451, SPI1, CTCF, PHF20, DMAP1, MBIP, NAP1L2, GATA2, WDR75, BRPF1, JADE2, EPC2, PCGF2, GATA3, BRD7, RAPGEF3, BRD8, TAF1L, ELP3, LDB1, MECP2, TAF6L, PPARGC1A, TAF10, TAF12, EP300, NCOA3, ARRB1, MAPK3, PYGO1, CAMK1, USP22, RUVBL1, SRCAP, EP400, MEAF6, CRTC2, EID1, KMT2A, TAF9B, HAT1, TADA1, TRIM16, LIF, POLE4, CDYL, NAA50, PER1, SUPT7L, CHD5, GTF3C4, KAT2A, MUC1, YEATS4, TAF1, NOS1, KANS…
GO:0034248~regulation of cellular amide metabolic process	157	0.0136177	NCBP2, NCBP1, CNOT8, PSTK, RBM3, EIF5, RBM4, SNIP1, CNOT3, CNOT2, EIF5A, CNOT1, RPS6KB1, RPS27L, IARS2, CNOT7, EIF4EBP3, EIF3CL, EIF4EBP2, PICALM, RBM8A, MTG1, PGAM4, MTG2, PUM1, EIF1, RARA, GLE1, PUM2, RC3H1, RMND1, SAMD4B, C12ORF65, RXRA, BARHL2, FMR1, SECISBP2, YTHDF1, OGFOD1, EIF2AK1, KRT17, RPS14, EIF2S1, PRORSD1P, MAPK3, CELF4, RNF139, EIF2AK2, EIF2AK3, LRPPRC, NEURL1, MRPL44, GATC, ERBB2, …
GO:0072655~establishment of protein localization to mitochondrion	84	0.0136394	GRPEL2, GRPEL1, U2AF2, DPH6, HPS4, SNIP1, TP63, AIP, MFF, BAG4, WDR75, STARD7, PARL, DYNLL1, HTRA2, DYNLL2, CASP8, TIMM23B, LEPROT, NRG1, VPS11, COX18, TOMM34, HSP90AA1, UGCG, NDUFA13, MRGPRE, TIMM23, TIMM44, TIMM21, TIMM8B, IMMP1L, HUWE1, TOMM20, ATPIF1, RUVBL1, LRRK2, YWHAZ, SAMM50, HAX1, MTX3, MTX2, MTX1, ATG13, PPP3R1, CHCHD4, SFN, GLS2, HSPA1L, FIS1, PSMB7, UBE2D3, FBXW7, MOAP1, ITGAX, RAC2,…
GO:0002474~antigen processing and presentation of peptide antigen via MHC class I	45	0.0136924	PSMB10, SEC24B, SEC24A, HFE, TAPBP, PSMB4, PSMF1, PSMB7, ACE, TAP2, TAP1, PSMD1, PSMD2, ERAP1, SEC24D, PSMD7, PSMD9, HLA-H, ABCB9, NCF2, NCF1, NCF4, HLA-A, HLA-B, HLA-G, PSMB8, HLA-F, BCAP31, PSMB9, PSMA2, CYBA, CYBB, PSMC6, PSMD14, PSMC5, PSMD12, PSMC4, PSMA5, PSMC3, PSMC2, PSMD10, PSMA3, PSMC1, PSME3, PSME4
GO:0023057~negative regulation of signaling	465	0.0138085	PEAR1, CRHBP, FSTL3, SGMS1, REST, CTNNB1, CUL3, HTR1B, AGTR2, SERPINE1, LRRC4, ACAA2, MAGI2, BRAF, MED12, MED13, MECOM, BRAP, SCYL2, MAPK7, CRTC3, PPP2R3A, GNAI2, GNAI1, DUSP10, NFKBIA, HSPA1B, BCL2L1, SDHAF2, NPHP3, NPHP4, TMEM127, DUSP14, IQSEC2, DVL2, DVL3, ASXL1, TGFBR2, DUSP22, PIBF1, VDAC2, ATM, RGS9BP, DVL1, BFAR, RGS1, ARF1, RGS2, RGS3, RGS5, RGS7, RGS8, SMURF2, ZNF385A, CREBRF, ZNF536, E…
GO:0009896~positive regulation of catabolic process	141	0.0139085	CNOT8, ZC3HAV1, RNF217, CNOT1, UBQLN2, MYLIP, TNFSF12, UBQLN1, CNOT7, CSNK2A3, CSNK2A1, ATG7, RAPGEF3, ADAM8, RC3H1, CUL1, ADAM9, ANAPC2, DAB2IP, IRS2, SPTLC1, DDRGK1, ANAPC5, FMR1, ANAPC4, MLXIPL, SOCS4, PNPLA2, SKP1, BCAP31, PSMA2, PSMA5, PSMA3, TRIM32, RNF139, RNF138, ATPIF1, ANAPC7, LRRK2, ANAPC16, SNX9, RAB7A, PPP2R3A, GCLC, PNPT1, SNX1, UBE2V2, KEAP1, SOX9, ARNT, OAZ2, OAZ3, ARIH1, PSMB4, P…
GO:0051865~protein autoubiquitination	28	0.0140565	LTN1, UBE3A, RNF185, TRIM13, RNF181, STUB1, RNF213, CNOT4, UBE2D3, UBE2D2, TRIM68, WWP2, RNF11, RNF10, TRAF6, LRSAM1, RNF220, MARCH5, UBE2B, TRIM21, RNF8, BFAR, RNF4, RNF208, DDB2, MDM2, LRRK2, ASB4
GO:0045010~actin nucleation	28	0.0140565	WASH1, ACTR3B, AP1AR, ABI2, ARPC5, WHAMM, ACTR3, ARPC3, GSN, ARPC2, WIPF2, BRK1, WIPF1, LMOD2, WASH2P, WASH4P, VIL1, PICK1, ARFIP2, ARPIN, ARFIP1, WAS, NCKAP1, FMN1, CORO1B, CORO1A, ARF1, ARPC5L
GO:0042590~antigen processing and presentation of exogenous peptide antigen via MHC class I	34	0.0142241	PSMB10, PSMB4, PSMF1, PSMB7, PSMD1, PSMD2, PSMD7, PSMD9, HLA-H, NCF2, NCF1, NCF4, HLA-A, HLA-B, PSMB8, HLA-G, HLA-F, PSMB9, PSMA2, CYBA, CYBB, PSMC6, PSMD14, PSMC5, PSMC4, PSMD12, PSMA5, PSMC3, PSMC2, PSMD10, PSMA3, PSMC1, PSME3, PSME4
GO:0061337~cardiac conduction	47	0.0142548	ATP1B1, MEF2A, SCN1B, ATP1B2, CACNB1, AKAP9, CACNB3, KCNA5, CACNB4, CXADR, KCNJ12, KCNJ2, KCNJ3, KCNJ14, KCNIP3, CAMK2D, PRKACA, HCN4, SCN2B, KCND1, CACNG8, CACNG7, SPTBN4, ATP1A3, CACNG4, CACNG3, ATP1A1, ATP1A2, CACNG2, KCNK1, CACNA2D3, CACNA2D2, KCNK3, CACNA2D4, JUP, KCNJ4, KCNN2, CACNA1G, CALM3, RYR2, DSP, CACNA1C, KCNH2, CACNA1D, CALM2, SLC9A1, CALM1
GO:0002068~glandular epithelial cell development	14	0.0142976	BMP4, INSM1, RARG, CDK6, BAD, SIDT2, NKX6-1, PDPK1, GSK3A, GSK3B, RARA, NKX2-2, BMP5, BMP6
GO:1903522~regulation of blood circulation	128	0.0144655	SLC8A3, SCPEP1, ATP1B1, MEF2A, THRA, ATP1B3, ATP1B2, ATP2B2, GSTM2, ATP2B3, AGTR2, ATP2B4, PDE4B, PRKACA, CHRNA7, ASPH, S100A1, PIK3CG, SCN2B, KCND1, MYH7, JUP, RYR3, HSPB7, RYR2, DSP, STC1, GLP1R, FXYD2, MYL4, SCN1B, MYL2, DRD2, BMPR2, CACNB1, CACNB3, CACNB4, KCNA5, KCNJ2, KCNJ3, ADCYAP1, ACE, P2RY2, ADRA2A, ADRA2C, ADRA2B, HCN4, TRPC1, EPAS1, SMAD7, SPTBN4, EPHX2, CACNA2D3, KCNK1, CACNA2D2, KCN…
GO:0007009~plasma membrane organization	119	0.0144721	LYPD1, ATP1B1, ATP1B3, PLEKHM2, PPP2R5A, CHMP4A, TSPAN5, SYT7, PRKG2, KIF13A, PACSIN1, DYSF, ANK1, IFT20, ANK3, RAPGEF6, F11R, TMEFF2, ROCK1, ROCK2, C2CD5, BAIAP2, FA2H, TTC7B, VTI1B, ACTN2, TMEM150A, JUP, VAMP8, FNBP1L, VAMP4, VAMP3, VAMP2, CLIP3, RAB13, BIN2, SNX9, PACS2, PALM, ARV1, STX8, PPIL2, ARFRP1, RER1, CACNB3, ARF6, BCL2L1, RILPL1, MACF1, RAC1, EFR3A, NDRG1, SH3TC2, FCHO2, AP2M1, SGIP1,…
GO:0006790~sulfur compound metabolic process	156	0.0144796	MMS19, IMPAD1, PDP2, CNDP2, STAT5A, CSPG4, GGT2, GGT1, GDAP1L1, OGDH, GSTM5, PDHB, HS2ST1, CTNNB1, GSTM1, GSTM2, ST3GAL3, OPLAH, ELOVL5, IDS, SULT1A2, ELOVL7, BPNT1, HMGCL, AADAT, TXNL1, CHAC2, SUCLG2, TECR, PRELP, GNS, NFU1, EGFLAM, CHPF, DLD, EXT2, TPST2, GAL3ST3, GAL3ST4, GCLC, GGCT, TXN2, HSD17B12, EXTL2, GCLM, ACSBG1, SULT4A1, MUT, THTPA, CSAD, GSTK1, GALNS, PEMT, GLO1, B3GNT2, AMD1, B4GALT5…
GO:1901799~negative regulation of proteasomal protein catabolic process	20	0.0145408	FHIT, GABARAPL2, DAB2IP, ATRAID, HFE, PRKCG, GIPC1, SHH, PARK7, BAG5, USP19, PSMF1, N4BP1, KLHL40, SDCBP, WAC, SVIP, TLK2, USP14, SCO1
GO:0042558~pteridine-containing compound metabolic process	20	0.0145408	SHMT1, MTHFD2L, SHMT2, ALDH1L1, PCBD2, QDPR, GGH, PIPOX, MTHFD1L, MTRR, GCH1, GART, MTHFD2, FOLH1, MTR, SPR, ATPIF1, FPGS, PTS, SLC46A1
GO:0017004~cytochrome complex assembly	20	0.0145408	HCCS, COX14, COA3, COX10, COA4, CHCHD5, TIMM21, TTC19, UQCC2, CYBA, COA6, PET117, COX19, SMIM20, COX18, COX17, SURF1, SCO2, SCO1, COX15
GO:0007010~cytoskeleton organization	449	0.014566	MEF2A, HRAS, AIF1, VPS54, MYLIP, TMEM141, CTNNB1, CUL3, CUL9, VPS4B, TMEFF2, ARC, BRAF, ROCK1, CRYAB, ROCK2, ARPIN, MARK3, PCM1, PCLO, MARK4, MARK2, JUP, SERPINF2, FCHSD2, CHORDC1, MYO18A, SDAD1, ARF6, ARFGEF1, PFN2, CDC42EP2, NPHP4, TPGS1, CDC42EP1, RAC2, PFN4, RAC1, TNKS, IQSEC3, CDC42EP4, CDC42EP3, IQSEC1, TUBB4A, CDC42EP5, TUBB4B, IQSEC2, YEATS4, CROCCP2, NTF3, TAOK2, PCNT, PIBF1, DVL1, CDC42…
GO:0006475~internal protein amino acid acetylation	71	0.0146177	MORF4L1, EHHADH, ZNF451, SPI1, PHF20, DMAP1, MBIP, NAP1L2, WDR75, BRPF1, JADE2, EPC2, PCGF2, NAA11, GATA3, BRD7, RAPGEF3, BRD8, TAF1L, ELP3, LDB1, MECP2, TAF6L, PPARGC1A, TAF10, TAF12, EP300, NCOA3, ARRB1, MAPK3, CAMK1, USP22, RUVBL1, SRCAP, EP400, MEAF6, CRTC2, KMT2A, TAF9B, HAT1, TADA1, TRIM16, LIF, POLE4, CDYL, NAA50, PER1, SUPT7L, CHD5, GTF3C4, KAT2A, MUC1, YEATS4, TAF1, NOS1, KANSL1, CREBBP,…
GO:0007272~ensheathment of neurons	49	0.0147554	PRX, SLC8A3, PPARD, TSPAN2, CLDN5, HEXB, TLR2, LPAR1, MBP, NKX6-2, GNPAT, CNTNAP1, NRG1, FA2H, ARHGEF10, NAB2, NAB1, MYRF, CNTN2, JAM3, EIF2AK3, MYO5A, DHH, PARD3, ERBB2, DAG1, CLDN11, ACSBG1, MTMR2, CD9, NDRG1, RNF10, POU3F1, UGT8, SH3TC2, GAL3ST1, MYOC, KLK6, MAG, PLP1, NF1, ATRN, ZNF24, NFASC, SKI, SOD1, TENM4, SCN8A, FAM126A
GO:0008366~axon ensheathment	49	0.0147554	PRX, SLC8A3, PPARD, TSPAN2, CLDN5, HEXB, TLR2, LPAR1, MBP, NKX6-2, GNPAT, CNTNAP1, NRG1, FA2H, ARHGEF10, NAB2, NAB1, MYRF, CNTN2, JAM3, EIF2AK3, MYO5A, DHH, PARD3, ERBB2, DAG1, CLDN11, ACSBG1, MTMR2, CD9, NDRG1, RNF10, POU3F1, UGT8, SH3TC2, GAL3ST1, MYOC, KLK6, MAG, PLP1, NF1, ATRN, ZNF24, NFASC, SKI, SOD1, TENM4, SCN8A, FAM126A
GO:2001233~regulation of apoptotic signaling pathway	159	0.0148668	SEPT4, MMP9, FGF10, RPS6KB1, TNFSF12, SGMS1, UBQLN1, CXCL12, CRADD, CTNNB1, MAGED1, MFF, AGTR2, HTRA2, SERPINE1, TPT1, RBCK1, CREB3L1, PELI3, RNF34, BCL10, ACAA2, DAB2IP, ZC3HC1, BCL2L14, MADD, RELA, ERP29, RAD9A, FADD, STK3, BCAP31, ARRB2, IGBP1, CX3CR1, MLLT11, TRIM32, MNT, MAPK9, ATPIF1, MAPK7, LRRK2, EIF2AK3, SYVN1, GCLC, MCL1, TNFRSF12A, TAF9B, RRM2B, HSPA1B, CX3CL1, RFFL, BCL2L1, GCLM, SRC,…
GO:0006883~cellular sodium ion homeostasis	13	0.0149696	SGK1, ATP1B1, AGTR2, SGK2, ATP1B3, ATP4A, ATP1B2, ATP1A3, ATP1A4, ATP1A1, ATP1A2, ATP12A, SLC9A1
GO:0033962~cytoplasmic mRNA processing body assembly	13	0.0149696	PAN2, PAN3, CNOT2, CNOT1, CNOT7, PATL1, LSM14A, PATL2, ATXN2, CNOT6L, LSM3, DYNC1H1, RC3H1
GO:0032507~maintenance of protein location in cell	44	0.0149912	TLN1, THRA, TLN2, DZIP1, GPAA1, GRIK5, DAG1, PML, NFKBIA, KEAP1, ARL2BP, OS9, GET4, TMSB15A, PFN4, ANK3, GSN, TMSB15B, GOPC, PKD2, PKD1, VPS13A, SUPT7L, HSPA5, ARL2, KDELR3, KDELR2, TWF1, TWF2, CREB3, CIZ1, SPTBN4, G3BP2, YWHAB, SUN1, TOPORS, SKP1, SHANK1, NFKBIL1, JUP, EPB41L1, GOLPH3, PSMD10, FAF1
GO:0060213~positive regulation of nuclear-transcribed mRNA poly(A) tail shortening	9	0.0150449	TNRC6C, BTG2, CPEB3, AGO2, CNOT1, PABPC1, CNOT7, TNRC6B, TOB1
GO:0060211~regulation of nuclear-transcribed mRNA poly(A) tail shortening	9	0.0150449	TNRC6C, BTG2, CPEB3, AGO2, CNOT1, PABPC1, CNOT7, TNRC6B, TOB1
GO:0010648~negative regulation of cell communication	463	0.0151022	PEAR1, CRHBP, FSTL3, SGMS1, REST, CTNNB1, CUL3, HTR1B, AGTR2, SERPINE1, LRRC4, ACAA2, MAGI2, BRAF, MED12, MED13, MECOM, BRAP, SCYL2, MAPK7, CRTC3, PPP2R3A, GNAI2, GNAI1, DUSP10, NFKBIA, HSPA1B, BCL2L1, SDHAF2, NPHP3, NPHP4, TMEM127, DUSP14, IQSEC2, DVL2, DVL3, ASXL1, TGFBR2, DUSP22, PIBF1, VDAC2, ATM, RGS9BP, DVL1, BFAR, RGS1, ARF1, RGS2, RGS3, RGS5, RGS7, RGS8, SMURF2, ZNF385A, CREBRF, ZNF536, E…
GO:1901214~regulation of neuron death	111	0.0151937	HRAS, SNCB, GABRB3, GRIK2, TBK1, GABRB2, CHMP4B, CHMP4A, LGMN, GRIK5, TGFB3, CTNNB1, BDNF, PICALM, HTRA2, GATA3, PIK3CA, DNAJC5, ADAM8, NQO2, BRAF, ROCK1, BARHL1, MECP2, CHP1, LIG4, PPARGC1A, DDIT4, CD34, EIF2S1, SIX1, LRRK2, NRBP2, PPP5C, GCLC, MCL1, ELK1, UBE2V2, BCL2L1, GCLM, EPHB1, RILPL1, FBXW7, KRAS, FBXO7, NTF3, TP53BP2, GRIN1, MAP2K4, NR4A2, ATM, HYOU1, CORO1A, ATF4, SARM1, RAPSN, NTRK1, …
GO:0060261~positive regulation of transcription initiation from RNA polymerase II promoter	12	0.0154964	TAF1, HNF1B, PSMC6, PSMC5, PSMC4, PSMC3, PSMC2, CREB1, GTF2F2, PSMC1, IRF8, CAND1
GO:0031468~nuclear envelope reassembly	12	0.0154964	CHMP2A, PPP2R1A, UBXN2A, CHMP4B, UBXN2B, PPP2CA, CHMP7, NSFL1C, ANKLE2, EMD, SPAST, PPP2R2A
GO:0030705~cytoskeleton-dependent intracellular transport	46	0.0155936	MYO5A, PRKCZ, SPG7, AP3S2, AP3S1, KLC3, DTNBP1, RAB1A, BLOC1S6, ARHGAP21, KIF13A, CDC42, BLOC1S5, BLOC1S3, STARD9, AP3B2, AP3D1, PAFAH1B1, RAB6A, NEFL, MGARP, TUBA1C, APBA1, AP3B1, KIF13B, DYNC1I1, CLN3, MOBP, KIF5A, SNAPIN, KIF16B, SOD1, KIF3C, KIF1C, MYO10, MYRIP, KIF1B, COPG1, NDEL1, FNBP1L, RHOT1, UBB, SPG11, WDR43, LRPPRC, SPAST
GO:1905037~autophagosome organization	33	0.0156232	RAB3GAP2, PACS2, ATG12, CHMP4B, ATG14, CHMP4A, ATG13, PHF23, UBQLN1, WDR45B, RAB1A, ATG5, MAP1LC3A, ATG2A, RALB, GABARAPL3, GABARAPL2, GABARAPL1, LRSAM1, ATG9A, BECN1, WIPI2, ATG3, PSEN1, EMC6, LRRK2, PIP4K2A, TP53INP2, PIP4K2C, WDR45, FEZ1, TP53INP1, PIP4K2B
GO:0002031~G-protein coupled receptor internalization	10	0.0157022	CALCA, HTR1B, ARRB2, DRD2, ARRB1, GRK4, UBQLN2, HTR2B, DNM1, DNM2
GO:0046395~carboxylic acid catabolic process	86	0.0157877	BCKDK, PPARD, CPT2, EHHADH, AMT, GCAT, OGDH, ACSF3, HIBADH, ACOT4, GLDC, AUH, PEX7, ACOX3, MCCC2, CRYL1, ASPA, ATP2B4, GOT1, ACOT8, PEX2, MCEE, HDC, MCCC1, GSTZ1, NOS3, DAO, HADH, ACAD9, HMGCL, HPD, AADAT, ACAA2, IRS2, NUDT19, ACADM, ACADS, HAL, QDPR, DECR1, CARNS1, ACADVL, DLD, SLC27A4, HACL1, SORD, ECH1, GLUD2, ABCD1, AASS, ECHS1, NAGK, HADHA, PIPOX, GLS2, MUT, GAD2, AKR1A1, IVD, CYP26B1, ETFDH…
GO:1901661~quinone metabolic process	19	0.0158161	VKORC1L1, NDUFA9, CBR4, CYP4F11, COQ9, COQ7, PDSS1, COQ5, PDSS2, COQ6, COQ4, COQ3, CBR1, COQ2, AKR1B10, AKR7A2, COQ10B, COQ10A, CYP4F2
GO:0060491~regulation of cell projection assembly	74	0.0159416	DMTN, HRAS, TGFB3, KANK1, CDC42, SH3YL1, ATG5, IFT20, TBC1D14, RALA, RHOG, TBC1D9B, PLD1, HSP90AA1, TWF2, STAP1, FMR1, NRXN1, PRKCD, MIEN1, TBC1D22A, TRPM2, FNBP1L, TCHP, BIN3, SEPT7, NEURL1, CEP97, PALM, CEP120, RABGAP1, TBC1D8, RAP1GAP, WASH1, ARHGAP35, ARF6, CAPZB, SRC, FUZ, CYLD, PFN2, CDC42EP2, PPP1R16B, CDC42EP1, RAC2, ARPC2, RAC1, TBC1D5, BRK1, AGRN, BCAS3, CDC42EP4, CDC42EP3, IFT140, CDC4…
GO:0042398~cellular modified amino acid biosynthetic process	23	0.0161209	SLC27A1, MTHFD2L, GCLC, GGCT, CHAC2, GATM, CNDP2, GGT2, GGT1, GCLM, PARK7, MTHFD1L, GCH1, GART, HAGH, MTHFD2, GGT5, GGT7, OPLAH, GAMT, ATPIF1, FPGS, PTDSS1
GO:1902582~single-organism intracellular transport	279	0.0167008	ATP1B1, SRP68, PTPN22, PRKG2, SYT7, RAB1A, SHH, CTNNB1, BTK, KIF13A, AGTR2, APOD, FOXF1, COL4A3BP, RPLP1, RPL26L1, ABRA, FAU, RPL11, SYK, PIK3CG, DAB2IP, NCF1, PIK3CD, PARP10, JUP, NPC2, RPS14, UBR5, MAPK3, PEX26, ATP5C1, SRP72, MAPK7, PALM, ARV1, ERBB2, DAG1, NFKBIA, CHCHD4, PEX5L, RPS26, SLC11A1, RILPL1, RPS29, ZAP70, RPS21, EMD, TRAM1, BMP4, SRP54, MOBP, TAOK2, ACACA, TMEM110, KIF3C, ABCG1, SF…
GO:0090175~regulation of establishment of planar polarity	52	0.0170041	SEC24B, AP2S1, CLTC, ZNRF3, CDC42, AP2B1, GPC6, PSMD1, RHOA, PSMD2, PSMD7, PSMD9, MAGI2, MED12, PSMA2, MKS1, ARRB2, PSMA5, PSMA3, UBC, PSME3, PSME4, UBB, PSMB10, PSMF1, NPHP3, PSMB4, PSMB7, RAC1, AP2M1, DVL2, PARD6A, DVL3, FZD3, CELSR1, PSMB8, PSMB9, DVL1, FZD6, AP2A2, PSMC6, PSMD14, PSMC5, PSMD12, PSMC4, PSMC3, AP2A1, PSMD10, PSMC2, PSMC1, SMURF2, ABL1
GO:0009060~aerobic respiration	32	0.0171659	ME3, COX10, OGDHL, CHCHD5, OGDH, PDHB, IDH3G, FXN, TRPV4, COX19, SUCLA2, DHTKD1, ACO2, ACO1, SUCLG2, IDH3B, DLAT, IDH3A, SIRT3, SDHA, SDHB, PANK2, SLC25A14, NNT, UQCRH, NDUFV1, SDHC, SDHD, DLD, COX6A1, SURF1, MDH1
GO:0022603~regulation of anatomical structure morphogenesis	413	0.0175987	ITSN2, CTNNB1, MAGED1, AGTR2, SERPINE1, ADAM9, WNT10A, ARC, MAGI2, BRAF, ROCK1, RREB1, ROCK2, RXRA, BARHL2, BTBD7, MED12, ARPIN, MARK2, MKS1, MAPK7, PPP2R3A, ERBB2, SDHAF2, NPHP3, CDC42EP2, CDC42EP1, RAC1, CDC42EP4, CDC42EP3, CDC42EP5, DVL2, DVL3, TAOK2, TGFBR2, GAS2, VDAC3, DCSTAMP, DVL1, SHOX2, SMURF2, RTN4, HNF1B, HTATIP2, AP2S1, EEF2K, FMNL1, HYAL1, AR, ARHGEF18, ADNP, MYADM, BRWD3, PDCL3, BR…
GO:0098781~ncRNA transcription	47	0.0176271	TAF1B, NCBP2, GTF3A, NCBP1, RNASEK, POLR2K, ELL, POLR2J, DEDD, CCNT1, NIFK, INTS3, ZC3H8, POLR2A, GTF2A1, INTS4, ANG, GTF2A2, POU2F1, GTF3C6, RPRD1B, GTF3C1, RPRD1A, GTF3C4, GTF3C3, SNAPC5, BRF1, POLR1E, SNAPC1, SNAPC4, SNAPC3, INTS12, ZNF143, CDK7, POLR1B, INTS10, ELL2, CD3EAP, NABP1, RPAP2, ICE2, RPRD2, ICE1, GTF2F1, GTF2F2, NOL11, MTOR
GO:0016574~histone ubiquitination	22	0.0176632	DTX3L, DDB1, RING1, UBR2, SKP1, CBX8, UBE2B, CTR9, SUZ12, UBE2N, RNF8, HUWE1, OTUB1, UBR5, DDB2, LEO1, WAC, USP22, PAF1, PHC1, TRIP12, UBE2E1
GO:0051259~protein oligomerization	194	0.0181996	HGSNAT, HRAS, CHMP3, HM13, RNF213, ATXN10, CAB39, CHRNA2, MAGI2, BRAF, PCBD2, CRYAB, RXRA, TRPA1, TRABD2B, RXRG, C10ORF2, ST13, JUP, RYR3, ATPIF1, ZNHIT6, EIF2AK3, ALDOA, CRTC3, CRTC2, HACL1, KCNJ2, PDSS1, PDSS2, DVL2, TMEM120B, ACACA, SKI, CRYZ, SEPT11, SLC9A1, ACVRL1, GLRA1, TP63, KCNJ12, MCCC2, BAG4, LONP1, MCCC1, SLC22A6, HSF4, USP16, KCNG4, KCNG2, SLC22A1, GOLGA2, AR, STX2, CBR4, GRHPR, DECR…
GO:0044708~single-organism behavior	164	0.0183022	ALS2, SLC8A3, ADCY3, LYPD1, THRA, SLC6A1, GRIK2, CRHBP, SLC6A4, RPS6KB1, FGF12, ZIC1, CALB1, CXCL12, FOXO6, SEZ6L2, AGTR2, EIF4EBP2, HTRA2, IFT20, GRIN2D, GALR3, GALR2, PUM1, GIT2, CHRNA7, NQO2, ARC, BRAF, MECP2, UBR3, RIC8A, SLITRK1, ARRB2, RASGRF1, CX3CR1, NPTN, CSTB, CARTPT, RELN, GPR52, LRRK2, DYNLRB1, GLP1R, DEAF1, SCN1A, POMK, DRD2, DRD5, KCNA2, UBA6, SORCS3, ADCYAP1, SLC11A2, NPHP4, KRAS, …
GO:0006470~protein dephosphorylation	110	0.0184432	CTTNBP2NL, ILKAP, PDP2, PPP2R5A, STYX, PTPN23, PTPN22, ANKLE2, PGP, AGTR2, RPRD1B, RPRD1A, MAGI2, ROCK1, ROCK2, PTPRS, PTPRT, PTPRU, PTPDC1, IGBP1, PPP5C, STYXL1, PPP2R3A, DRD2, DUSP10, DUSP12, ENSA, DUSP11, SDHAF2, TIPRL, PPP1R3D, PPP1R16B, MDP1, PPP1R3B, VRK3, DUSP14, PPP2R2C, PPP2R2D, PPTC7, PTPN7, PTPN6, PTPN2, PTPN5, ARPP19, PTPN14, NCKAP1L, DUSP22, PTPN13, PPA2, DUSP28, TPTE2, DUSP27, IKBKB…
GO:1901185~negative regulation of ERBB signaling pathway	25	0.0186231	RAB7A, CLTA, SNX6, GRB2, TSG101, LGMN, AP2S1, EPS15L1, CDC42, ZGPAT, AP2B1, STAM, AP2M1, DAB2IP, PTPN2, CBL, SOCS4, AP2A2, PSEN1, AP2A1, ZFYVE28, UBC, SH3KBP1, UBB, EPN1
GO:0044088~regulation of vacuole organization	25	0.0186231	RAB3GAP2, RAB7A, LRSAM1, CHMP4B, CHMP4A, SYNJ1, PHF23, CALCOCO2, UBQLN2, AMBRA1, NPRL2, NPRL3, TBC1D25, MTMR3, RNF5, IFT20, TBC1D14, RALB, VPS16, SCARB2, LRRK2, PIP4K2A, PIP4K2C, FEZ1, PIP4K2B
GO:0045216~cell-cell junction organization	95	0.0188493	PVR, DMTN, TLN1, ACVRL1, TLN2, CLDN5, PTPN23, TGFB3, PIP5K1C, RASSF8, PIP5K1A, CXADR, GJA4, IQGAP1, WHAMM, VCL, CTNNB1, KIFC3, CDC42, PDPK1, ARHGAP6, APOD, SLK, ANG, RHOA, TRPV4, GNPAT, CNTNAP1, RHOC, DLG5, CSK, DLG1, ARL2, F11R, ROCK1, ROCK2, LDB1, PRKCI, MPP7, ACTN2, MMP14, DAPK3, MYADM, NUMBL, JUP, FMN1, HIPK1, ITGB1BP1, EPB41L5, TESK2, DSP, RAB13, LIMS1, PARD3, LIMS2, CTNND1, FBF1, SRC, CDH8,…
GO:0006364~rRNA processing	115	0.0189462	RPP38, RPS27L, DDX27, EBNA1BP2, WDR75, MAK16, DHX37, RPLP1, RPL26L1, FAU, TFB2M, DDX21, RPL11, IMP4, NUDT16, KRR1, RRP1, EMG1, RRP7A, RRP8, ISG20L2, DIS3L, MRM1, RSL1D1, RCL1, RPS14, TFB1M, MRPS11, RIOK1, RBFA, PIN4, RIOK2, RPS26, DDX47, WDR55, RPS29, DDX49, FRG1, TSR3, NAT10, MTERF4, RPS21, UTP23, TSR1, TSR2, MPHOSPH10, THUMPD1, HEATR1, RPF2, NOLC1, WDR3, YBEY, RRS1, POP4, UTP14A, METTL15, METTL…
GO:0060079~excitatory postsynaptic potential	28	0.0189603	PRKCZ, GRIK2, GRIK5, RIMS2, RIMS1, NETO1, MTMR2, GRIN2C, PTK2B, DLG4, PPP3CA, GRIN1, MECP2, NLGN2, NLGN3, NPAS4, NRXN1, SHANK1, CDK5, STX1B, SHANK3, DVL1, SLC17A7, EIF4A3, CELF4, RELN, LRRK2, SEZ6
GO:0070997~neuron death	118	0.0196709	HRAS, SNCB, GABRB3, GRIK2, CHMP4B, GABRB2, LGMN, CHMP4A, GRIK5, TGFB3, CTNNB1, BDNF, PICALM, HTRA2, GATA3, PIK3CA, DNAJC5, ADAM8, NQO2, MAGI1, BRAF, ROCK1, BARHL1, MECP2, FADD, LIG4, PPARGC1A, DDIT4, CD34, EIF2S1, SIX1, LRRK2, NRBP2, PPP5C, GCLC, MCL1, ELK1, UBE2V2, BCL2L1, GCLM, FBXW7, KRAS, ATN1, DIABLO, FAM162A, FBXO7, NTF3, TP53BP2, GRIN1, MAP2K4, NR4A2, ATM, HYOU1, CORO1A, ATF4, RAPSN, NTRK1…
GO:0046879~hormone secretion	125	0.0197507	KCNC2, HMGN3, CRHBP, ADCY5, SYT9, ILDR1, SYT7, REST, SIDT2, C2CD2L, RAB1A, BTK, AGTR2, GATA3, TARDBP, RAPGEF4, RAPGEF3, HADH, HCAR2, IRS2, PTPRN, PCLO, TMEM27, CRHR1, VAMP8, ARRB1, VSNL1, CARTPT, VAMP3, VAMP2, EIF2AK3, GLP1R, RBP4, SNX6, DRD2, HFE, KCNA5, ENSA, RIMS2, ADCYAP1, KCNS3, LIF, GPR27, ADRA2A, NKX3-1, ADRA2C, ADRA2B, RAB8B, SMAD2, CACNA2D2, NKX6-1, EPHA5, TNFSF11, UCP2, RAP1A, CACNA1E, …
GO:1903311~regulation of mRNA metabolic process	61	0.0198744	NCBP2, NCBP1, CNOT8, ZC3HAV1, CPEB3, U2AF2, RBM4, CCNT1, RBM5, RBM7, CNOT1, NSRP1, CNOT7, WTAP, BAG4, RBM8A, SUPT5H, RBM11, RC3H1, RBFOX1, SRPK2, KHDRBS3, KHDRBS2, NBAS, RBFOX3, FMR1, SECISBP2, MBNL2, SLTM, EIF4A3, BTG2, CDK11A, CELF6, CELF4, CDK11B, CPSF4, PAF1, SUPT6H, SRSF12, PNPT1, HSPA1B, UHMK1, ZFP36L1, TNRC6C, LEO1, AGO2, PABPC1, TNRC6B, HSPA8, SREK1, TMBIM6, SNW1, DDX5, SF3A1, CTR9, SAFB2…
GO:0048284~organelle fusion	73	0.0201785	CHMP3, TSG101, SYT3, GRIK5, UVRAG, SYT9, PHF23, SYT6, SYT7, VPS33B, UBQLN1, VPS33A, TSNARE1, TMEM175, MFF, DYSF, LIX1L, SNAP47, MCOLN1, VPS16, VPS11, OMA1, VCPIP1, STX6, CLN3, STX5, STX4, STX3, STX2, MIEF2, C2CD5, MIEF1, STXBP1, VTI1B, RPH3A, STX1B, VAT1, TMEM27, VPS8, ANKRD27, MFN1, BNIP1, VAMP8, USO1, VAMP4, VAMP3, TGFBRAP1, VAMP2, VAMP1, RAB7A, RAB3A, STX8, GNAI3, CALCOCO2, FIS1, STX16, SEC22B…
GO:0031167~rRNA methylation	16	0.0202022	EMG1, WBSCR22, FDXACB1, METTL15P1, MRM1, TRMT61B, DIMT1, RRNAD1, PYURF, TFB2M, NSUN3, TFB1M, METTL15, METTL16, FTSJ3, NSUN4
GO:0009069~serine family amino acid metabolic process	24	0.0204676	SHMT1, SEPHS2, SHMT2, GCLC, AMT, SARS, GCAT, GGT1, PSPH, GCLM, MTRR, GLDC, GART, EIF4A3, CTH, SRR, SEPSECS, GCSH, DAO, AHCYL1, AHCYL2, APIP, FPGS, CBS
GO:0044273~sulfur compound catabolic process	24	0.0204676	SGSH, FMOD, HYAL1, CHAC2, HEXB, CSPG4, GGT1, GLB1, PRELP, MTRR, GNS, ACOT7, ADO, CTH, BGN, IDS, MLYCD, HPSE, GALNS, ACAN, VCAN, AHCYL1, AHCYL2, CBS
GO:0000122~negative regulation of transcription from RNA polymerase II promoter	298	0.0205346	MEF2A, REST, ZNF254, SHH, CTNNB1, CUL3, N4BP2L2, ZGPAT, WWP2, FOXF1, NKX6-2, RARA, SUPT5H, S100A1, PITX2, DAB2IP, RARG, RCOR3, RREB1, RXRA, STRN3, MECP2, ZNF649, PROX2, RFC1, RPS14, ZGLP1, MNT, ATXN1L, ZNF382, ZNF613, TFCP2L1, TAF9B, TAGLN3, TAL1, ATN1, HEXIM2, HEXIM1, DRAP1, NR1H3, BMP4, ESRRA, RECQL5, IKZF1, SMAD7, KLF10, ASXL1, CREBBP, KLF17, DUSP22, SKI, SMAD2, DDX5, NKX6-1, GCFC2, SHOX2, RNF…
GO:0031175~neuron projection development	324	0.0206886	ALS2, MEF2A, S100A6, HRAS, VAPA, PPP2R5B, EFNA3, SYT3, ITSN2, LPAR1, GRIN3A, SHH, BDNF, PICALM, APOD, ATXN10, SEMA7A, KIF13B, ANAPC2, DAB2IP, MAGI2, BRAF, CRTAC1, KIF5A, EFNB2, BARHL2, MECP2, MARK2, PRELP, RND2, MAPK6, MAPK3, NPTN, TRAPPC4, CAMK1, RAB13, PALM, SCN1B, ERBB2, DAG1, UBA6, ARF6, RIMS2, NRN1, ARFGEF1, CAPZB, RIMS1, EPHB1, UHMK1, ADCYAP1, SLC11A2, KRAS, MACF1, RAC1, LHX3, LHX4, RAP1GAP…
GO:0090174~organelle membrane fusion	54	0.020941	CHMP3, SYT3, GRIK5, UVRAG, SYT9, SYT6, SYT7, TSNARE1, TMEM175, DYSF, SNAP47, VPS16, VPS11, VCPIP1, STX6, STX5, STX4, STX3, STX2, C2CD5, STXBP1, VTI1B, RPH3A, STX1B, TMEM27, VPS8, ANKRD27, BNIP1, VAMP8, USO1, VAMP4, TGFBRAP1, VAMP3, VAMP2, VAMP1, RAB3A, RAB7A, STX8, GNAI3, STX16, TBC1D4, SEC22B, SEC22C, SNAP23, SNAP25, VPS39, SYT10, SYT12, SNAPIN, RNF103-CHMP3, CORO1A, GOSR2, GOSR1, YKT6
GO:0010976~positive regulation of neuron projection development	99	0.0210265	PPP2R5B, SYT3, ITSN2, LPAR1, ITPKA, CXCL12, IQGAP1, FOXO6, SETX, BDNF, PACSIN1, ROBO1, SEMA7A, SS18L1, DSCAM, ANAPC2, DAB2IP, MAGI2, TWF2, BRAF, BAIAP2, PLXNB2, FMR1, MARK2, RND2, NDEL1, MAPK6, LLPH, NPTN, CAMK1, RELN, NEURL1, PALM, SCN1B, TNFRSF12A, BMPR2, KATNB1, UBE2V2, RIMS2, RIMS1, ATF1, ADCYAP1, RASAL1, FBXW8, MACF1, NDRG4, RAC1, SKIL, IL1RAPL1, ARHGDIA, CPNE9, TRPC5, CPNE6, MUL1, SHANK1, N…
GO:0018205~peptidyl-lysine modification	168	0.0213794	MORF4L1, XRCC4, METTL21A, ZNF451, CBX4, EIF5A, MBIP, CBX8, CTNNB1, GATA2, ZNF304, WDR75, DPY30, TOP1, EPC2, BRPF1, RAD21, GATA3, EED, RAPGEF3, STAG2, STAG1, NUP133, MECP2, HMG20B, MECOM, NUPL2, TAF6L, PPARGC1A, PRDM9, EP300, PIAS3, ARRB1, PRDM6, MAPK3, PYGO1, CAMK1, PIAS2, EP400, SUPT6H, EID1, CRTC2, MEAF6, SETD1B, TAF9B, SETD1A, TADA1, ARNT, LIF, POLE4, NAA50, SUPT7L, MUC1, TAF1, YEATS4, SETDB2,…
GO:0017157~regulation of exocytosis	78	0.0215679	SEPT5, CHMP3, AP1G1, TSG101, CHMP6, SYT3, GRIK5, SYT9, SYT6, SYT7, REST, FES, STXBP5L, GATA2, PDPK1, FOXF1, RALB, VPS4B, RABGEF1, RALA, RAPGEF4, STAM, LGI3, NSF, SCAMP5, SYK, STX4, BRAF, FMR1, STXBP1, STXBP2, CFTR, RPH3A, PCLO, STX1B, CDK5, TMEM27, STXBP5, VAMP8, CCR2, VSNL1, SDCBP, PLA2G6, VAMP3, VAMP2, LRRK2, UNC13B, CHMP2A, RAB7A, RAB3A, CPLX2, CDK5R2, RAB3D, ADORA2B, SNX6, NAPA, NAPB, RIMS2, …
GO:0046902~regulation of mitochondrial membrane permeability	35	0.0215747	YWHAZ, PPP3R1, TP63, HSPA1B, BCL2L1, C22ORF29, SFN, MOAP1, DYNLL1, DYNLL2, CASP8, PPP3CC, SLC35F6, CAMK2A, ACAA2, NOL3, TP53BP2, SLC25A5, YWHAB, MUL1, BAD, NMT1, YWHAG, EYA2, YWHAH, GSK3A, GSK3B, BNIP3L, NAIF1, YWHAQ, RHOT1, PPP1R13B, ATPIF1, THEM4, SLC9A1
GO:0051668~localization within membrane	35	0.0215747	ATP1B1, GRIK2, GRIK5, RER1, ITGB2, RAB1A, DOCK2, RILPL1, GPHN, FNTA, RAC1, DLG4, RALA, PTN, DLG3, AGRN, CD24, DNAJA3, DLG2, DLG1, NUP133, GLRB, MAGI2, NRXN2, PICK1, NRXN1, CDK5, SHANK3, DVL1, RAPSN, ITGB1BP1, RELN, SYNGAP1, CACNA1A, LRP4
GO:0048259~regulation of receptor-mediated endocytosis	40	0.0215784	SNAP91, DRD2, SYNJ1, HFE, VTN, ARF6, UBQLN2, CD2AP, SRC, MTMR2, PICALM, HAMP, LRRTM2, AAK1, TOR1A, LRRTM1, RAC1, SERPINE1, RABGEF1, DLG4, TBC1D5, SYK, SGIP1, MAGI2, NTF3, PICK1, CBL, FMR1, AHI1, SYNJ2BP, CD63, LRPAP1, ATXN2, ARRB2, ARF1, ARRB1, SCYL2, PLCG2, SDCBP, TNK2
GO:0010508~positive regulation of autophagy	40	0.0215784	RAB3GAP2, TBK1, ATG14, TFEB, UVRAG, TRIM13, CALCOCO2, NPRL2, TPCN1, TRIM65, TRIM8, SQSTM1, ATG7, TICAM1, RALB, TBC1D5, WAC, PAFAH1B2, SUPT5H, FBXO7, LRSAM1, SPTLC1, BECN1, BAD, AMBRA1, SIRT1, PARK7, TRIM21, MID2, PLEKHF1, BNIP3L, MAPK3, RIPK2, SVIP, LRRK2, PIP4K2A, TP53INP2, PIP4K2C, PIP4K2B, TP53INP1
GO:1901135~carbohydrate derivative metabolic process	485	0.0216465	HGSNAT, OGDH, CTNNB1, HTR1B, PGAM4, TBPL1, MAGI3, UGCG, MECP2, MYH7, NME7, GLTP, NME6, SSTR4, EGFLAM, ATPIF1, MAPK7, SURF1, ADSS, GNAI3, GNAI2, RUNDC3A, HSPA1B, PPCDC, NAGK, ARFGEF1, SDHAF2, ADCYAP1, SULT4A1, VPS9D1, NAGA, PEMT, TNKS, GUCY2F, PRPSAP1, ENGASE, PRPSAP2, GART, TMEM115, RPE, ARF4, HPCA, PARP4, GK, SLC9A1, SGSH, UBE2G2, POMGNT1, XYLT2, DHTKD1, PGAP3, CLN3, HYAL1, STS, NDUFB10, PRTFDC1…
GO:0031344~regulation of cell projection organization	231	0.0216844	HRAS, PPP2R5B, SYT3, ITSN2, LPAR1, SH3YL1, BDNF, IFT20, SEMA7A, KIF13B, TBC1D9B, ANAPC2, DAB2IP, PLD1, MAGI2, BRAF, RREB1, BARHL2, ARPIN, MARK2, RND2, MAPK6, NPTN, CAMK1, BIN3, PALM, SCN1B, ARF6, RIMS2, RIMS1, CAPZB, FUZ, ADCYAP1, CDC42EP2, PFN2, CDC42EP1, RAC2, MACF1, RAC1, AGRN, RAP1GAP2, CDC42EP4, IL1RAPL1, CDC42EP3, OLFM1, FBXO7, CDC42EP5, TRPC5, VDAC3, NKX6-1, NCKAP1, DVL1, SHOX2, ARF1, NTRK…
GO:0035235~ionotropic glutamate receptor signaling pathway	15	0.0218372	CLN3, GRIK2, CPEB4, GRIK4, GRIN1, ATP1A3, GRIK5, GRIA3, GRIN3A, GRIA4, GRIA2, GRIN2C, PTK2B, GRIN2D, GRID1
GO:0006515~misfolded or incompletely synthesized protein catabolic process	15	0.0218372	NGLY1, POMT2, ATXN3, LONP1, DERL1, VCP, RNF5, POMT1, TOR1A, RNF185, ANKZF1, UGGT2, STUB1, OMA1, SDF2
GO:0002092~positive regulation of receptor internalization	15	0.0218372	MAGI2, NTF3, DRD2, FMR1, PICK1, AHI1, SYNJ2BP, CD63, ARRB2, ARRB1, SCYL2, HAMP, PLCG2, TBC1D5, SYK
GO:0048667~cell morphogenesis involved in neuron differentiation	202	0.0218539	ALS2, HRAS, S100A6, MEF2A, EFNA3, SHH, ATP2B2, BDNF, PICALM, SEMA7A, ANAPC2, BRAF, KIF5A, EFNB2, BARHL2, PRELP, RND2, LHFPL5, MAPK3, SCN1B, ERBB2, DAG1, SCRIB, EPHB1, SLC11A2, KRAS, MACF1, LHX3, RAC1, LHX4, IL1RAPL1, OLFM1, TRPC5, NKX6-1, DVL1, SHOX2, EPHA5, NOLC1, NTRK1, MAP6, RTN4, MYO7A, SEMA3G, SEMA3F, EEF2K, SEMA3B, SEMA3A, ADNP, ANKRD27, FMN1, SEMA4G, PSEN1, CLIC5, SEMA4B, SEMA4D, EPYC, SEM…
GO:1901800~positive regulation of proteasomal protein catabolic process	42	0.0223599	GCLC, USP5, RNF217, KEAP1, UBE2V2, UBQLN2, UBQLN1, STUB1, RNF125, ARIH1, FBXW7, CSNK1A1, CEBPA, TAF1, DAB2IP, DDRGK1, NUB1, SMAD7, FMR1, OSBPL7, SOCS4, BCAP31, DVL1, RFWD2, RNF114, PSMC6, PLK3, PSMC5, CSNK1D, PSMC4, VCP, PSEN1, PSMC3, ZFAND2A, PSMD10, PSMC2, GSK3B, PSMC1, RNF138, MDM2, RNF19B, LRRK2
GO:0009062~fatty acid catabolic process	42	0.0223599	HACL1, PPARD, CPT2, ECH1, ABCD1, EHHADH, ECHS1, HADHA, ACOX3, PEX7, AUH, MUT, ACOT8, IVD, PEX2, MCEE, ETFDH, BDH2, HSD17B4, HADH, ACAD9, ETFA, CPT1C, GCDH, ACAA2, ECI2, CPT1B, IRS2, NUDT19, ACADM, ACADS, AMACR, CRAT, DECR1, ADIPOQ, ACADVL, CEL, HIBCH, ACAD11, ACAD10, SLC25A17, SLC27A4
GO:0050801~ion homeostasis	279	0.0224327	ATP1B1, ATP1B3, SLC9A5, ATP1B2, VAPB, FAM20A, ADCY5, LPAR1, GPCPD1, SLC26A11, ATP2B2, ATP2B3, HTR1B, AGTR2, ATP2B4, PICALM, WNK4, CHRNA7, PIK3CG, IBTK, SCN2B, TRPA1, RAP1GDS1, LETM1, EIF2AK1, CCR5, ATP2C1, RYR3, CCR2, MLLT11, NPTN, RYR2, STC1, SCN1B, PTH1R, SFXN4, HFE, SFXN1, LETM2, CACNB3, RIC3, ATP12A, KCNJ2, ATP6V0B, ADCYAP1, SLC11A2, SLC11A1, HCRTR1, SLC31A1, TRPC1, TRPC3, TRPC5, SMAD7, TRPC7…
GO:0015833~peptide transport	114	0.0227807	KCNC2, HMGN3, CRHBP, ADCY5, SYT9, ILDR1, SYT7, REST, SIDT2, C2CD2L, RAB1A, TARDBP, RAPGEF4, RAPGEF3, HADH, IRS2, PTPRN, PCLO, TMEM27, CRHR1, ARRB1, VSNL1, CARTPT, EIF2AK3, GLP1R, GPN1, GPN2, RBP4, GPN3, DRD2, HFE, KCNA5, ENSA, RIMS2, ADCYAP1, KCNS3, GPR27, ADRA2A, ADRA2C, ABCB9, RAB8B, SMAD2, CACNA2D2, NKX6-1, EPHA5, TNFSF11, UCP2, RAP1A, CACNA1E, GHSR, CACNA1C, PHPT1, CACNA1D, CACNA1A, CYB5R4, P…
GO:0006891~intra-Golgi vesicle-mediated transport	26	0.0229468	COPA, COPZ1, NAPA, COPB2, RAB6A, GOLGA5, RAB6C, GOLGA3, NSF, GABARAPL2, RGPD8, RGPD2, RGPD1, RGPD4, RGPD3, VTI1B, GCC1, COG4, COPG2, COG8, GOSR2, GOSR1, CUX1, TRAPPC10, COPE, COG2
GO:0034332~adherens junction organization	55	0.0230686	PVR, DMTN, ACVRL1, PTPN23, PIP5K1C, RASSF8, PIP5K1A, WHAMM, IQGAP1, VCL, CTNNB1, CDC42, ARHGAP6, PDPK1, SLK, APOD, ANG, DLG5, CSK, ROCK1, ROCK2, LDB1, ACTN2, MMP14, DAPK3, NUMBL, FMN1, JUP, HIPK1, ITGB1BP1, EPB41L5, TESK2, DSP, LIMS1, CTNND1, SRC, CDH8, PTK2, ZNF703, CDH9, MACF1, PTK2B, RAC1, TEK, BCAS3, MYOC, RAB8B, TAOK2, SMAD7, CDH12, AJUBA, CDH18, TRIP6, CDH10, SLC9A1
GO:0051056~regulation of small GTPase mediated signal transduction	126	0.0231534	ALS2, HRAS, A2M, FGF10, RASGEF1A, LPAR1, ITSN2, KANK1, RGL2, CUL3, GBF1, ROBO1, STARD8, RABGEF1, ABRA, ARHGEF40, NET1, DAB2IP, STMN3, MADD, PSD3, SIPA1L2, PSD2, FARP2, RALGAPA1, RASGRF1, ARRB1, RELN, SPATA13, TNFAIP1, FGD2, AKAP13, ARF6, MYO9A, ARFGEF1, SRC, RASAL1, TAGAP, KRAS, RAC2, RAC1, RHOBTB2, RHOBTB1, SSX2IP, RAP1GAP2, IQSEC3, FGD6, IQSEC1, ARHGDIA, IQSEC2, ARHGDIB, ABR, ARPP19, DENND1A, T…
GO:0002262~myeloid cell homeostasis	57	0.0232788	DMTN, THRA, MAEA, SPI1, PRDX1, ZNF16, ACVR1B, GATA2, ALAS2, GATA3, PDE4B, HCAR2, LDB1, RB1, INHA, INHBA, RPS14, SLC25A38, ATPIF1, NFE2L1, JAM3, ADD1, MED1, SFXN1, ARNT, ZFP36L1, SLC11A2, TAL1, HOXA5, BCL6, DYRK3, INPP5D, EPO, BMP4, EPAS1, IKZF1, KLF13, PTPN2, MAFB, CEBPG, HCLS1, SMAD5, AXL, IREB2, NCKAP1L, SOD1, AMPD3, DNASE2, NCSTN, PKNOX1, ID2, SP3, MAPK14, HOXB6, TMOD3, JAK2, ADAR
GO:0050773~regulation of dendrite development	57	0.0232788	SRCIN1, CPEB3, LPAR1, ITPKA, IQGAP1, FOXO6, SDC2, PACSIN1, EEF2K, NRG1, SS18L1, RTN4IP1, ANAPC2, DAB2IP, BAIAP2, FMR1, SDK1, CDK5, ANKRD27, EIF4G2, MAPK6, PSEN1, LLPH, CAMK1, RELN, SEMA4D, CUX1, LRRK2, SEZ6, NEURL1, PALM, ARF6, FBXW8, RAC1, PAFAH1B1, CAMK2B, PPP3CA, KNDC1, IL1RAPL1, NGEF, DNM3, PTPRD, TRPC5, SRGAP2C, GRIN1, NLGN3, SHANK1, SHANK3, CAPRIN2, SARM1, YWHAH, ARF1, NEDD4, LRP8, MTOR, AB…
GO:0010770~positive regulation of cell morphogenesis involved in differentiation	73	0.0234942	DMTN, TGFB3, PAX2, ITPKA, CXCL12, CTNNB1, CDC42, BDNF, METRN, ROBO1, SEMA7A, PAX8, EEF2K, RHOA, NRG1, SS18L1, NET1, DSCAM, ANAPC2, TWF2, BRAF, RREB1, PLXNB2, BAIAP2, ADNP, MYADM, ANKRD27, RND2, EIF4G2, NDEL1, CRKL, ZFYVE27, EPB41L5, SDCBP, HAS2, RELN, COL1A1, SEMA4D, CUX1, LIMS1, TNFRSF12A, BMPR2, LIF, GLIPR2, DOCK1, ZNF703, FBXW8, MACF1, CRB2, ARPC2, RAC1, RAB11A, CAMK2B, PAFAH1B1, BCL9L, SKIL, …
GO:0039702~viral budding via host ESCRT complex	14	0.0235362	CHMP2A, CHMP3, CHMP4B, TSG101, CHMP4A, CHMP6, CHMP7, VPS37B, VPS37C, MITD1, RNF103-CHMP3, MVB12A, CHMP1B, VPS4B
GO:0031056~regulation of histone modification	61	0.0235528	ZNF451, SPI1, CTCF, NAP1L2, SART3, CTNNB1, GATA2, ZNF304, GATA3, RTF1, EED, BRD7, RAPGEF3, CHTOP, FMR1, MECP2, PPARGC1A, UBE2B, ZNF335, UBE2N, PRKD2, ARRB1, UBR5, MAPK3, PYGO1, CAMK1, ZNHIT1, PAF1, AKAP8, SUPT6H, EID1, ZNF274, KMT2A, KMT2B, PML, LIF, NIPBL, CAMK2D, BCL6, KDM3A, TRIP12, KAT2A, MUC1, NOS1, TAF7, SNW1, SKI, ISL1, SIRT1, TET1, ATM, CTR9, RPS6KA5, HDAC5, RPS6KA4, WDR61, PHF1, OTUB1, N…
GO:0048813~dendrite morphogenesis	46	0.0236084	MEF2A, SRCIN1, ABI1, HPRT1, ITPKA, DTNBP1, EPHB1, SDC2, SLC11A2, FBXW8, PICALM, RAC1, EEF2K, DLG4, PAFAH1B1, CAMK2B, PPP3CA, SEMA3A, IL1RAPL1, CAMK2A, SS18L1, DSCAM, NGEF, DNM3, ANAPC2, PTPRD, TRPC5, BAIAP2, MINK1, NLGN3, ELAVL4, SHANK1, CDK5, SHANK3, CAPRIN2, DVL1, ANKRD27, FMN1, YWHAH, LRP8, RELN, MAP6, CUX1, LRRK2, CACNA1A, LRP4
GO:1903828~negative regulation of cellular protein localization	63	0.0236256	LYPD1, DMTN, THRA, PPP2R5A, UBE2G2, CLTC, OS9, BAG4, APOD, GOPC, LEPROT, YOD1, CSK, DAB2IP, PKIG, G3BP2, CHP1, ACTN2, PARP10, CDK5, ITGB1BP1, TXN, COMMD1, MAPK7, LRRK2, LITAF, CABP1, PPM1A, NFKBIA, KEAP1, BCL2L1, PPM1B, UBAC2, CYLD, INPP5K, OTUD7B, PKD2, PKD1, FBXO4, DYRK2, ZNF268, EMD, FAM89B, AP2M1, TERF1, GDI1, CREB3, NF1, SIRT4, TMBIM1, TAX1BP3, ADIPOQ, PARK7, NFKBIL1, SFRP5, PDE2A, PSMD10, G…
GO:0018193~peptidyl-amino acid modification	461	0.0243137	XRCC4, VKORC1L1, NAA15, NAA16, CTNNB1, BTK, WDR75, BRPF1, EPC2, CLK3, NAA11, CLK2, CLK4, PIK3CA, TLK2, CAB39, MAP2K7, STAG2, STAG1, SYK, IBTK, BRAF, CRTAP, MECP2, F9, HMG20B, MECOM, RPTOR, MARK2, OGFOD1, EGFLAM, SCYL1, NAA20, MAPK3, MAPK7, EIF2AK2, EIF2AK3, CRTC2, ERBB2, CNTRL, SH3BP5L, PFN2, TPGS1, ZAP70, TNKS, DVL2, YEATS4, NTF3, MAP2K3, MAP2K4, TGFBR2, PIBF1, ATM, WDR61, GOLGA7B, RWDD3, TNK2, …
GO:0006497~protein lipidation	41	0.0244771	RAB3GAP2, ATG10, ATG12, GPAA1, PPM1A, ALG5, PPM1B, WDR45B, MPPE1, GOLGA7, PIGM, PIGF, ATG5, PIGG, ATG7, PIGB, PIGC, ALOX12B, HHATL, PGAP3, ZDHHC3, ZDHHC6, ZDHHC5, PIGW, PGAP1, PIGV, ZDHHC7, PIGT, PIGQ, WIPI2, DBI, PORCN, PIGO, PIGN, NMT1, GOLGA7B, PYURF, DPM2, SVIP, CLIP3, WDR45
GO:0060071~Wnt signaling pathway, planar cell polarity pathway	50	0.0244987	PSMB10, AP2S1, CLTC, ZNRF3, PSMB4, CDC42, NPHP3, PSMF1, PSMB7, AP2B1, GPC6, RAC1, PSMD1, PSMD2, RHOA, PSMD7, AP2M1, PSMD9, PARD6A, DVL2, DVL3, MAGI2, MED12, FZD3, CELSR1, PSMB8, FZD6, DVL1, PSMB9, PSMA2, PSMD14, PSMC6, AP2A2, PSMC5, ARRB2, PSMC4, PSMD12, PSMA5, AP2A1, PSMC3, PSMC2, PSMD10, PSMA3, PSMC1, UBC, PSME3, SMURF2, UBB, PSME4, ABL1
GO:0097193~intrinsic apoptotic signaling pathway	118	0.024743	SEPT4, FHIT, HRAS, MMP9, RPS27L, UBQLN1, CXCL12, CUL3, CUL2, HTRA2, TPT1, CREB3L1, CUL1, DAB2IP, ERP29, RRP8, RAD9A, DDIT4, BCAP31, EP300, MLLT11, TRIM32, MAPK7, LRRK2, EIF2AK3, SYVN1, MCL1, TAF9B, RRM2B, HSPA1B, BCL2L1, SRC, FIS1, FBXW7, DDX3X, PRKRA, NKX3-1, DIABLO, DYRK2, SKIL, ARL6IP5, MUC1, ZNF622, PTPN2, TP53BP2, CIDEB, SNW1, DDX5, VDAC2, ATM, HYOU1, TXNDC12, IKBKE, ATF4, CDKN1A, GRINA, PTT…
GO:0051602~response to electrical stimulus	22	0.0247503	ADSS, PALM, RAB3A, ADSSL1, TACR2, AIF1, EEF1A2, RPS6KB1, FZD3, AKAP9, REST, GJB6, GRM1, PPARGC1A, KCNJ3, SRC, BTG2, NTRK1, HPCA, HNRNPD, SLC9A1, EPO
GO:1903573~negative regulation of response to endoplasmic reticulum stress	22	0.0247503	CREBRF, SYVN1, CREB3, TMBIM6, UBE2G2, HSPA1B, UBAC2, PARK7, OS9, HYOU1, NCK2, TXNDC12, BFAR, GRINA, NCK1, CREB3L1, SVIP, YOD1, LRRK2, USP25, PPP1R15B, USP14
GO:0010822~positive regulation of mitochondrion organization	76	0.0250905	COA3, MMP9, DPH6, U2AF2, HPS4, SNIP1, TP63, MFF, WDR75, DYNLL1, STARD7, HTRA2, DYNLL2, CASP8, LEPROT, VPS11, NRG1, RMND1, MIEF2, MIEF1, UGCG, MRGPRE, PPARGC1A, HUWE1, MLLT11, PLA2G6, ATPIF1, RUVBL1, YWHAZ, ATG13, PPP3R1, SFN, GLS2, HSPA1L, FIS1, PSMB7, DDHD1, UBE2D3, FBXW7, MOAP1, ITGAX, RAC2, PEMT, PPP3CC, USP36, FAM162A, VPS35, MGARP, ELMOD1, NSUN4, FBXO7, KAT2A, MICALL2, DNM1L, TP53BP2, BECN1,…
GO:0097345~mitochondrial outer membrane permeabilization	28	0.0251144	YWHAZ, PPP3R1, TP63, HSPA1B, C22ORF29, SFN, MOAP1, DYNLL1, DYNLL2, CASP8, PPP3CC, SLC35F6, ACAA2, TP53BP2, SLC25A5, YWHAB, BAD, NMT1, YWHAG, EYA2, YWHAH, GSK3A, GSK3B, BNIP3L, YWHAQ, RHOT1, PPP1R13B, ATPIF1
GO:0046037~GMP metabolic process	13	0.0252693	PDE6B, CARD11, MAGI3, PRTFDC1, GMPR2, MPP1, DLG4, DLG3, CASK, HPRT1, GUK1, DLG2, DLG1
GO:2000311~regulation of alpha-amino-3-hydroxy-5-methyl-4-isoxazole propionate selective glutamate receptor activity	13	0.0252693	ARC, CACNG8, CACNG7, MINK1, NLGN2, CACNG4, NLGN3, CACNG3, NRXN1, CACNG2, SHANK1, SHANK3, RELN
GO:0007035~vacuolar acidification	13	0.0252693	CLN3, ATP6V1H, SNAPIN, ATP6V0B, SLC11A1, DMXL1, ATP6V0E2, DMXL2, CLIC4, ATP6V0A1, ATP6V0D1, ATP6V0D2, ATP6V0A2
GO:0045649~regulation of macrophage differentiation	13	0.0252693	PTPN2, HCLS1, FADD, RB1, INHA, ADIPOQ, CALCA, LIF, GATA2, INHBA, ID2, RIPK1, CASP8
GO:0098876~vesicle-mediated transport to the plasma membrane	18	0.0254533	VPS29, FAM21C, WASH1, CCDC93, SNX27, SNX17, LLGL1, ANKRD27, ANKRD50, GOPC, RAB11B, VPS35, COMMD1, STEAP2, VPS26A, EXOC2, VPS39, DNM2
GO:0097352~autophagosome maturation	18	0.0254533	CLN3, CHMP3, TSG101, UVRAG, VTI1B, PHF23, CALCOCO2, SNAPIN, VPS33B, WIPI2, UBQLN1, RNF103-CHMP3, VPS33A, VCP, VAMP8, LIX1L, MCOLN1, VPS16
GO:0006616~SRP-dependent cotranslational protein targeting to membrane, translocation	6	0.0257443	SRP54, SEC61B, ZFAND2B, SRP72, SRP19, SRP9
GO:0042796~snRNA transcription from RNA polymerase III promoter	6	0.0257443	ICE2, SNAPC1, ICE1, ELL, SNAPC4, ZC3H8
GO:0033211~adiponectin-activated signaling pathway	6	0.0257443	SLC27A1, ACSL1, CSNK2B, ADIPOR2, ADIPOR1, ADIPOQ
GO:0006811~ion transport	562	0.0257459	SLC9A5, CRHBP, REP15, GRIN3A, REST, CTNNB1, AGTR2, HTR1B, KCNK9, GRIN2C, GRIN2D, VPS4B, SLC9B1, SLC9B2, CAB39, SYK, IBTK, PIK3CG, ARC, SCN2B, RXRA, MAGED2, RYR3, RYR2, UNC13B, SURF1, ORAI2, SCN1A, SCN1B, GNAI2, CACNB1, HFE, CACNB3, CACNB4, ATP12A, KCNJ2, KCNJ3, ATP6V0B, ADCYAP1, VPS9D1, CLCC1, ACACA, TMEM110, VDAC2, KCNK1, VDAC3, KCNK3, KCNJ4, ARF1, LASP1, CHRNE, SLC9A1, KCNH1, KCNAB3, KCNAB2, SL…
GO:0055080~cation homeostasis	257	0.0261481	ATP1B1, ATP1B3, SLC9A5, ATP1B2, VAPB, FAM20A, ADCY5, LPAR1, SLC26A11, ATP2B2, ATP2B3, HTR1B, AGTR2, ATP2B4, PICALM, CHRNA7, PIK3CG, IBTK, TRPA1, RAP1GDS1, LETM1, EIF2AK1, CCR5, ATP2C1, RYR3, CCR2, NPTN, RYR2, STC1, PTH1R, HFE, SFXN4, SFXN1, LETM2, CACNB3, RIC3, ATP12A, KCNJ2, ATP6V0B, ADCYAP1, SLC11A2, SLC11A1, HCRTR1, SLC31A1, TRPC1, TRPC3, TRPC5, TRPC7, NDFIP1, ATP13A5, KCNK3, GNAT2, ATP6V0E2, …
GO:0000902~cell morphogenesis	481	0.0261497	ALS2, MEF2A, HRAS, ITSN2, SART3, TMEM141, CTNNB1, CUL3, FOXF2, ADAM8, BRAF, ROCK1, RREB1, KIF5A, BARHL2, ARPIN, PCM1, PTPDC1, MARK2, MKS1, TMEM138, ST14, MAPK3, SCN1B, ERBB2, SDHAF2, SCRIB, NPHP3, RILPL1, CDC42EP2, TPGS1, CDC42EP1, RAC1, CDC42EP4, CDC42EP3, CDC42EP5, NTF3, TAOK2, PCNT, TGFBR2, PIBF1, GAS2, VDAC3, DVL1, SHOX2, NOLC1, FAM161A, MAP6, ZNF385A, RTN4, LATS2, OFD1, DYNLL1, EEF2K, TMEM10…
GO:0018209~peptidyl-serine modification	110	0.0263844	TBK1, PRKG2, ATP2B4, NAA11, PIK3CA, STK39, PRKACA, TLK2, RAPGEF3, CAB39, SYK, CSNK1G1, BRAF, MLXIPL, RPTOR, DDIT4, EGFLAM, ARRB2, ARRB1, MAPK3, RIPK2, CAMK1, MAPK7, LRRK2, EIF2AK3, NEK6, HAX1, MAP4K1, UHMK1, SRC, LIF, PFN2, TTBK2, VRK3, TTBK1, LMTK2, TNKS, STK38L, CREBL2, TAF1, NTF3, SMAD7, TGFBR2, SMG1, ATM, DYRK1A, MTOR, IKBKB, DMTN, LATS2, CDC42, BAG4, PDPK1, PAK2, PAK1, SGK1, SGK2, PRKCI, PKN…
GO:0060078~regulation of postsynaptic membrane potential	40	0.0267991	PRKCZ, SCN1A, SCN1B, GABRB3, GLRA1, GRIK2, GRIK5, RIMS2, RIMS1, NETO1, ADCYAP1, MTMR2, GRIN2C, PTK2B, DLG4, PKD2, PPP3CA, HCN4, HCN1, HCN2, SCN2B, GRIN1, MECP2, NLGN2, NLGN3, NRXN1, NPAS4, SHANK1, CDK5, STX1B, SHANK3, DVL1, SLC17A7, EIF4A3, CELF4, RELN, SCN8A, LRRK2, UNC13B, SEZ6
GO:0002028~regulation of sodium ion transport	40	0.0267991	FXYD2, ATP1B1, SCN1B, ATP1B3, ATP1B2, DRD2, UTRN, NKAIN2, NKAIN1, NKAIN4, FGF12, ATP2B4, ANK3, WNK4, SLMAP, CAMK2D, PER1, STK39, NOS3, GLRX, DLG1, SGK1, SGK2, NOS1, SCN2B, SPTBN4, WNK1, CHP1, ATP1A1, ATP1A2, WNK2, PRKCE, P2RX4, YWHAH, ARF1, NEDD4, AHCYL1, COMMD1, SLC9A1, DNM2
GO:0032989~cellular component morphogenesis	511	0.0269415	ALS2, MEF2A, HRAS, ITSN2, SART3, TMEM141, CTNNB1, CUL3, FOXF2, ADAM8, TBPL1, OPA3, BRAF, ROCK1, RREB1, KIF5A, BARHL2, ARPIN, PCM1, PTPDC1, MARK2, MKS1, TMEM138, ST14, MAPK3, SCN1B, ERBB2, BCL2L1, SDHAF2, SCRIB, NPHP3, RILPL1, CDC42EP2, TPGS1, CDC42EP1, RAC1, CDC42EP4, CDC42EP3, CDC42EP5, NTF3, TAOK2, PCNT, TGFBR2, PIBF1, GAS2, VDAC3, DVL1, SHOX2, NUBPL, NOLC1, FAM161A, MAP6, ZNF385A, RTN4, LATS2,…
GO:0006778~porphyrin-containing compound metabolic process	21	0.0272331	IBA57, COX10, IREB2, UROS, PPOX, RSAD1, BLVRA, SLC11A2, ALAS1, ALAS2, EIF2AK1, FXN, SLC25A38, BDH2, ATPIF1, NFE2L1, SPTA1, SUCLA2, UROD, TMEM14C, COX15
GO:0001974~blood vessel remodeling	21	0.0272331	ERG, ABR, ACVRL1, NOL3, EPAS1, BMPR2, AXL, FGF10, TMBIM1, LIF, ACE, AGTR2, BGN, HOXA3, CCR2, TGM2, FOXC2, MDM2, NOS3, FOXC1, RBPJ
GO:0007173~epidermal growth factor receptor signaling pathway	55	0.0274941	CLTA, HRAS, TSG101, MMP9, AP2S1, EPS15L1, FES, IQGAP1, ZGPAT, CDC42, AP2B1, PDPK1, GAB1, PIK3CA, STAM, CSK, DAB2IP, VIL1, SOCS4, KIF16B, DOK1, NCK2, PSEN1, ZFYVE28, SH3KBP1, UBC, ADAM17, UBB, EPN1, NEURL1, RAB7A, REPS2, SNX6, GRB2, SOX9, SRC, FBXW7, PTK2, KRAS, PTK2B, SOS1, ADRA2A, ADRA2C, ADRA2B, AP2M1, CAMLG, PTPN2, CBL, RPS6KA5, NRAS, AP2A2, EPS8, AP2A1, ARF4, ABL1
GO:1903305~regulation of regulated secretory pathway	55	0.0274941	SEPT5, AP1G1, SYT3, GRIK5, SYT9, SYT6, SYT7, REST, FES, GATA2, PDPK1, FOXF1, RABGEF1, SYK, SCAMP5, STX4, BRAF, FMR1, STXBP1, STXBP2, RPH3A, STX1B, CDK5, TMEM27, VAMP8, CCR2, VAMP3, VAMP2, LRRK2, UNC13B, RAB3A, CDK5R2, SNX6, ADORA2B, RAB3D, NAPA, NAPB, RIMS2, RIMS1, RIMS3, PFN2, RAC2, SYN1, ADRA2A, ZAP70, ABR, SYT10, CACNA1I, SYT12, ATP2A2, ARF1, CACNA1G, RAP1A, RAP1B, CACNA1A
GO:0002066~columnar/cuboidal epithelial cell development	27	0.0276514	SEC24B, MYO7A, SIDT2, SCRIB, ATP2B2, PDPK1, HOXA5, RAC1, NKX3-2, RARA, PAFAH1B1, NKX2-2, INSM1, BMP4, RARG, YIPF6, CDK6, BAD, SOD1, NKX6-1, CDKN1A, LHFPL5, GSK3A, CLIC5, GSK3B, BMP5, BMP6
GO:0030837~negative regulation of actin filament polymerization	27	0.0276514	DMTN, ARFGEF1, CAPZB, KANK1, PFN2, PFN4, TMSB15A, GSN, TMSB15B, MKKS, LMOD2, LMOD3, TWF1, TWF2, FAM21C, VIL1, SPTBN4, PRKCD, MYADM, EPS8, SPTBN2, SPTBN1, TMOD3, SPTA1, SPTAN1, SPTB, ADD1
GO:0043543~protein acylation	95	0.0277558	MORF4L1, EHHADH, ZNF451, NAA15, SPI1, NAA16, CTCF, PHF20, DMAP1, MBIP, NAP1L2, GATA2, WDR75, BRPF1, GOLGA7, PCGF2, EPC2, JADE2, NAA11, GATA3, BRD7, RAPGEF3, BRD8, TAF1L, ESCO1, ELP3, ZDHHC3, ZDHHC6, ZDHHC5, LDB1, ZDHHC7, MECP2, TAF6L, PPARGC1A, TAF10, TAF12, EP300, NCOA3, NAA20, ARRB1, MAPK3, PYGO1, CAMK1, USP22, CLIP3, RUVBL1, SRCAP, EP400, EID1, MEAF6, CRTC2, KMT2A, TAF9B, PPM1A, HAT1, TRIM16, …
GO:0042059~negative regulation of epidermal growth factor receptor signaling pathway	24	0.0278239	RAB7A, CLTA, DAB2IP, SNX6, PTPN2, TSG101, GRB2, AP2S1, CBL, EPS15L1, SOCS4, CDC42, ZGPAT, AP2B1, AP2A2, PSEN1, AP2A1, ZFYVE28, SH3KBP1, UBC, STAM, UBB, EPN1, AP2M1
GO:0032784~regulation of DNA-templated transcription, elongation	24	0.0278239	TCEANC, RECQL5, ELL, LDB1, SHH, CTR9, RNF8, EAPP, WDR61, TCEA3, ZNF326, GTF2F1, HTATSF1, TSFM, GTF2F2, RTF1, NELFA, LEO1, TCEA1, TCEA2, PAF1, TCEB1, SUPT5H, SUPT6H
GO:0035966~response to topologically incorrect protein	82	0.0281306	CREBRF, TLN1, PPP2R5B, COPS5, VAPB, RNF185, PDIA6, POMT2, POMT1, CREB3L1, CREB3L4, DNAJC4, YOD1, ATP6V0D1, ANKZF1, KDELR3, DAB2IP, HSP90AA1, JKAMP, SRPRB, RHBDD1, TATDN2, DCTN1, ACADVL, NCK2, CTH, EP300, SEC61B, EIF2S1, NCK1, HSPB7, ERN1, FKBP14, UGGT2, SERP2, EIF2AK2, PPP1R15B, EIF2AK3, SEC61G, ADD1, SERP1, ARFGAP1, SYVN1, DERL1, HSPA1B, EDEM2, STUB1, EDEM1, HSPA1L, TMEM129, JMJD7-PLA2G4B, HSPA2…
GO:0033617~mitochondrial respiratory chain complex IV assembly	11	0.0286053	COX14, COA3, COA4, PET117, CHCHD5, SMIM20, COX19, SURF1, COX17, TIMM21, SCO1
GO:1900271~regulation of long-term synaptic potentiation	11	0.0286053	DRD2, PAIP2, CREB1, NF1, CX3CR1, NPTN, RELN, NLGN3, NRGN, SHANK3, STAU1
GO:0032012~regulation of ARF protein signal transduction	11	0.0286053	GBF1, PSD, CYTH1, PSD3, CYTH4, PSD2, CYTH3, IQSEC3, ARFGEF1, IQSEC1, IQSEC2
GO:0080135~regulation of cellular response to stress	233	0.0289323	HRAS, PTPN22, MAP3K6, HTRA2, GAB1, CREB3L1, MAP2K7, SYK, NUDT16, DAB2IP, MAGI3, BRAF, POLH, CRYAB, RINT1, RAD9A, MECOM, RPTOR, EIF2AK1, CD40LG, SERPINF2, CD34, UBR5, MAPK3, MAPK7, EIF2AK2, CHORDC1, EIF2AK3, NEK6, TAF9B, DUSP10, CHCHD2, HSPA1B, BCL2L1, EPHB1, HSPA1L, KRAS, FBXO4, FBXO7, DVL2, ZNF622, SASH1, DVL3, RECQL5, TAOK2, TAOK1, MAP2K4, CREBBP, DUSP22, DDX5, ATM, RNF8, HYOU1, BFAR, RWDD3, ZN…
GO:0031623~receptor internalization	39	0.0293462	ACHE, DRD2, GRB2, SNX1, ITGB2, UBQLN2, CLTC, CALCA, MTMR2, CD9, HTR1B, PICALM, HAMP, LRRTM2, LRRTM1, DLG4, TBC1D5, SYK, DNM3, MAGI2, NTF3, PICK1, FMR1, AHI1, SYNJ2BP, CD63, ATXN2, ARRB2, NEDD4, ARRB1, SCYL2, PLCG2, CD81, CNTN2, SDCBP, GRK4, HTR2B, DNM1, DNM2
GO:0019725~cellular homeostasis	328	0.0293816	ATP1B1, ATP1B3, SLC9A5, ATP1B2, VAPB, ADCY5, LPAR1, GPCPD1, SLC26A11, ATP2B2, ATP2B3, HTR1B, AGTR2, ATP2B4, PIK3CA, CHRNA7, PIK3CG, TXNL1, CLNS1A, IBTK, NCF2, NCF1, NCF4, HKDC1, TRPA1, RAP1GDS1, TXNDC9, PTPRN, PPARGC1A, C10ORF2, TMEM27, ZNF236, LETM1, NNT, CCR5, ATP2C1, RYR3, CCR2, DLD, NPTN, RYR2, STC1, UNC13B, ADD1, ALDOA, TMX1, TXN2, PTH1R, TMX3, HFE, LETM2, CACNB3, RIC3, ATP12A, KCNJ2, ATP6V0…
GO:0051651~maintenance of location in cell	50	0.0294383	TLN1, TBCCD1, THRA, TLN2, DZIP1, UVRAG, GRIK5, ARL2BP, OS9, ARHGAP21, GET4, TMSB15A, ANK3, GSN, TMSB15B, GOPC, VPS13A, ARL2, KDELR3, KDELR2, TWF1, TWF2, CIZ1, G3BP2, SKP1, TOPORS, JUP, EPB41L1, GPAA1, DAG1, PML, NFKBIA, KEAP1, FTH1, PFN4, PKD2, PKD1, PAFAH1B1, SUPT7L, HSPA5, CREB3, SPTBN4, YWHAB, SUN1, SHANK1, NFKBIL1, GOLPH3, PSMD10, POLR2M, FAF1
GO:0035794~positive regulation of mitochondrial membrane permeability	29	0.0297041	YWHAZ, PPP3R1, TP63, HSPA1B, C22ORF29, SFN, MOAP1, DYNLL1, DYNLL2, CASP8, PPP3CC, SLC35F6, ACAA2, TP53BP2, SLC25A5, YWHAB, BAD, NMT1, YWHAG, EYA2, YWHAH, GSK3A, GSK3B, BNIP3L, YWHAQ, RHOT1, PPP1R13B, ATPIF1, SLC9A1
GO:0002091~negative regulation of receptor internalization	7	0.0297059	MTMR2, ATXN2, LRRTM2, LRRTM1, DLG4, SDCBP, UBQLN2
GO:2000785~regulation of autophagosome assembly	20	0.0299779	RAB7A, RAB3GAP2, LRSAM1, CHMP4B, CHMP4A, PHF23, AMBRA1, UBQLN2, NPRL2, NPRL3, MTMR3, RNF5, IFT20, TBC1D14, RALB, PIP4K2A, LRRK2, PIP4K2C, FEZ1, PIP4K2B
GO:0009895~negative regulation of catabolic process	64	0.0299792	FHIT, DEDD, UBE2G2, BSCL2, HP, RGP1, SLIRP, SHH, OS9, BAG5, USP19, ATP2B4, C7ORF55-LUC7L2, GRIN2C, YOD1, TLK2, NRG1, AGAP2, HCAR2, USP14, MT3, PIK3CG, DAB2IP, NBAS, DFFA, RELA, SECISBP2, PRKCG, PPARGC1A, DDIT4, PDCL3, PSEN1, SDCBP, MAPK7, MDM4, SNX12, USP25, LRPPRC, CRTC3, PML, HFE, AZIN1, GIPC1, TIMP4, AZIN2, UBAC2, TIMP1, MTMR2, PSMF1, N4BP1, KLHL40, ADRA2A, SERPINB12, WAC, PABPC1, SCO1, RILP, …
GO:0007216~G-protein coupled glutamate receptor signaling pathway	10	0.0299931	GRM5, TRPM3, GRM4, GRM3, GRM8, GRM7, HOMER1, GRM1, HOMER2, TRPM1
GO:1903364~positive regulation of cellular protein catabolic process	81	0.0302456	RNF217, UBQLN2, UBQLN1, PSMD1, PSMD2, VPS11, PSMD7, CUL1, PSMD9, ANAPC2, DAB2IP, DDRGK1, ANAPC5, ANAPC4, FMR1, SOCS4, SKP1, BCAP31, PSMA2, RFWD2, PSEN1, PSMA5, ZFAND2A, PSMA3, CD81, UBC, RNF139, RNF138, MDM2, PSME3, ATPIF1, ANAPC7, UBB, PSME4, LRRK2, PSMB10, ANAPC16, GCLC, USP5, KEAP1, UBE2V2, STUB1, RNF125, PSMB4, ARIH1, PSMF1, PSMB7, FBXW7, PTK2, PTK2B, RNF128, VPS35, UBE2D1, CSNK1A1, CEBPA, TA…
GO:0006418~tRNA aminoacylation for protein translation	26	0.0304601	VARS2, FARS2, IARS2, FDXACB1, IARS, PARS2, NARS2, HARS2, LARS, POLG2, TARSL2, MARS, CARS, DARS, AIMP2, SARS, GARS, DALRD3, AARSD1, LARS2, LRRC47, SARS2, PPA2, EARS2, TARS, RARS
GO:0033059~cellular pigmentation	26	0.0304601	MYO5A, SHROOM3, AP1G1, MYO7A, HPS4, VPS33B, MREG, DTNBP1, VPS33A, RAB1A, KIF13A, BLOC1S6, BLOC1S5, BLOC1S3, RAB11B, RAB11A, AP3D1, MKKS, AP3B1, SNAPIN, CD63, DCTN1, DCTN2, ANKRD27, RAB32, BBS2
GO:0008089~anterograde axonal transport	16	0.0305242	SPG7, AP3S2, AP3S1, SNAPIN, SOD1, DTNBP1, BLOC1S6, KIF1B, BLOC1S5, BLOC1S3, AP3B2, AP3D1, NEFL, MGARP, SPAST, AP3B1
GO:0002790~peptide secretion	106	0.030561	KCNC2, HMGN3, CRHBP, ADCY5, SYT9, SYT7, REST, ILDR1, SIDT2, C2CD2L, RAB1A, TARDBP, RAPGEF4, RAPGEF3, HADH, IRS2, PTPRN, PCLO, TMEM27, CRHR1, ARRB1, VSNL1, CARTPT, EIF2AK3, GLP1R, RBP4, DRD2, HFE, KCNA5, ENSA, RIMS2, ADCYAP1, KCNS3, GPR27, ADRA2A, ADRA2C, RAB8B, SMAD2, CACNA2D2, NKX6-1, EPHA5, TNFSF11, UCP2, RAP1A, CACNA1E, GHSR, CACNA1C, PHPT1, CACNA1D, CACNA1A, CYB5R4, PPARD, HNF1B, TACR2, VGF, …
GO:0043476~pigment accumulation	9	0.0309304	ANKRD27, BLOC1S6, RAB32, SHROOM3, BLOC1S5, AP1G1, BLOC1S3, AP3D1, CD63
GO:0035020~regulation of Rac protein signal transduction	9	0.0309304	ALS2, KRAS, STMN3, RASGRF1, NF1, CAMK2D, ARF6, SSX2IP, DNM2
GO:0060081~membrane hyperpolarization	9	0.0309304	SLC26A3, PRKCZ, KCNQ3, CFTR, ATP1A1, CACNG2, KCNA5, ADIPOQ, PARK7
GO:0072189~ureter development	9	0.0309304	BMP4, NPHP3, ALDH1A2, FOXF1, GATA3, SIX1, PAX2, SOX9, SHH
GO:0098787~mRNA cleavage involved in mRNA processing	9	0.0309304	NCBP2, TUT1, NCBP1, CSTF2, TMBIM6, ERN1, HSPA1B, CPSF4, CSTF2T
GO:0045161~neuronal ion channel clustering	9	0.0309304	GLDN, MTCH1, SPTBN4, PICK1, CNTN2, NFASC, CNTNAP2, AGRN, MYOC
GO:0006390~transcription from mitochondrial promoter	9	0.0309304	TEFM, TFAM, MTERF1, MTERF3, TFB2M, MTERF2, MTERF4, C10ORF2, PPARGC1B
GO:0043482~cellular pigment accumulation	9	0.0309304	ANKRD27, BLOC1S6, RAB32, SHROOM3, BLOC1S5, AP1G1, BLOC1S3, AP3D1, CD63
GO:0071712~ER-associated misfolded protein catabolic process	9	0.0309304	POMT2, DERL1, VCP, RNF5, POMT1, TOR1A, RNF185, UGGT2, SDF2
GO:0070072~vacuolar proton-transporting V-type ATPase complex assembly	8	0.0310483	DMXL1, DMXL2, ALDOB, VMA21, INPP5F, ATP6V0A1, TM9SF4, ATP6V0A2
GO:0070070~proton-transporting V-type ATPase complex assembly	8	0.0310483	DMXL1, DMXL2, ALDOB, VMA21, INPP5F, ATP6V0A1, TM9SF4, ATP6V0A2
GO:0048757~pigment granule maturation	8	0.0310483	ANKRD27, BLOC1S6, RAB32, BLOC1S5, AP1G1, BLOC1S3, AP3D1, CD63
GO:0043485~endosome to pigment granule transport	8	0.0310483	ANKRD27, BLOC1S6, RAB32, BLOC1S5, AP1G1, BLOC1S3, AP3D1, CD63
GO:0016559~peroxisome fission	8	0.0310483	PEX11A, PEX11B, FIS1, MFF, ACOT8, DNM1L, PEX19, PEX11G
GO:0035646~endosome to melanosome transport	8	0.0310483	ANKRD27, BLOC1S6, RAB32, BLOC1S5, AP1G1, BLOC1S3, AP3D1, CD63
GO:0046185~aldehyde catabolic process	8	0.0310483	HAGH, AKR1A1, PNKD, ADH5, ESD, HAGHL, PARK7, ALDH3B1
GO:0033238~regulation of cellular amine metabolic process	36	0.0311592	PSMB10, PNKD, AZIN1, COMT, HPRT1, SLC7A7, OAZ2, PSMB4, OAZ3, PSMF1, PSMB7, ATP2B4, PDE1B, PSMD1, PSMD2, PSMD7, PSMD9, PAOX, NR4A2, PARK7, PSMB8, PSMB9, PSMA2, PSMC6, PSMD14, PSMC5, PSMC4, PSMD12, PSMA5, PSMC3, PSMC2, PSMD10, PSMA3, PSMC1, PSME3, PSME4
GO:1903052~positive regulation of proteolysis involved in cellular protein catabolic process	75	0.0311612	RNF217, UBQLN2, UBQLN1, PSMD1, PSMD2, PSMD7, CUL1, PSMD9, ANAPC2, DAB2IP, DDRGK1, ANAPC5, ANAPC4, FMR1, SOCS4, SKP1, BCAP31, PSMA2, RFWD2, PSEN1, PSMA5, ZFAND2A, PSMA3, UBC, RNF139, RNF138, MDM2, PSME3, ATPIF1, ANAPC7, UBB, PSME4, LRRK2, PSMB10, ANAPC16, GCLC, USP5, KEAP1, UBE2V2, STUB1, RNF125, PSMB4, ARIH1, PSMF1, PSMB7, FBXW7, PTK2, PTK2B, UBE2D1, CSNK1A1, CEBPA, TAF1, NUB1, SMAD7, OSBPL7, CDC…
GO:0032272~negative regulation of protein polymerization	31	0.031454	DMTN, CAPZB, ARFGEF1, KANK1, PFN2, TMSB15A, PFN4, INPP5J, GSN, TMSB15B, MKKS, LMOD2, LMOD3, TWF1, TWF2, FAM21C, SPTBN4, VIL1, VDAC2, PRKCD, MYADM, EML2, EPS8, SPTBN2, SPTBN1, TMOD3, CLIP3, SPTA1, ADD1, SPTB, SPTAN1
GO:0051289~protein homotetramerization	31	0.031454	CRTC3, ALDOA, CRTC2, HM13, TP63, KCNJ12, KCNJ2, HPRT1, SRR, THG1L, USP16, GOLGA2, SHMT1, SHMT2, DNM1L, PCBD2, RXRA, TRPA1, RXRG, ACACA, SAMHD1, CBR4, EVL, ACTN2, DECR1, CRYZ, CTH, RYR3, ATPIF1, APIP, DCXR
GO:0006644~phospholipid metabolic process	161	0.0316529	FGF18, IMPAD1, FGF10, PI4K2B, SGMS1, GPCPD1, GPAT2, TAMM41, SH3YL1, PGP, LCAT, GALR2, GAB1, PHOSPHO1, PIK3CA, BPNT1, PIK3CG, DAB2IP, IRS2, SPTLC1, PIK3CD, TTC7B, MECP2, PISD, LPCAT4, TMEM150A, PI4K2A, LCLAT1, FGFR2, PIPSL, GRB2, DRD2, ERBB2, SRC, HADHA, PLAA, CEPT1, PTK2, LPCAT1, TEK, RAC1, EFR3A, PEMT, PCYT1B, CSF1R, VAC14, DHDDS, SPHK2, GDE1, CPNE6, SMG1, VAV1, ATM, TPTE2, ARF1, ARF3, PLCG2, FA…
GO:1902115~regulation of organelle assembly	71	0.0316851	RAB3GAP2, CHMP3, CHMP4B, TSG101, CHMP4A, CNOT2, PHF23, CNOT1, UBQLN2, SPICE1, SENP6, ATG5, IFT20, GSN, TBC1D14, VPS4B, RALB, STAM, CDK5RAP2, VPS11, TBC1D9B, PAN2, PAN3, ARHGEF5, TBC1D22A, CHMP1B, MAPK9, TCHP, SDCBP, LRRK2, SEPT7, LCP1, CEP97, CHMP2A, RAB7A, CEP120, RABGAP1, TBC1D8, AKAP13, ARHGAP35, NPRL2, NPRL3, SRC, FUZ, CYLD, MTMR3, PATL2, ATXN2L, CNOT6L, TBC1D5, IFT140, TBC1D2B, LRSAM1, CCP11…
GO:0006473~protein acetylation	82	0.0321375	MORF4L1, EHHADH, ZNF451, NAA15, SPI1, NAA16, CTCF, PHF20, DMAP1, MBIP, NAP1L2, GATA2, WDR75, BRPF1, JADE2, EPC2, PCGF2, NAA11, GATA3, BRD7, RAPGEF3, BRD8, TAF1L, ESCO1, ELP3, LDB1, MECP2, TAF6L, PPARGC1A, TAF10, TAF12, EP300, NCOA3, NAA20, ARRB1, MAPK3, PYGO1, CAMK1, USP22, RUVBL1, SRCAP, EP400, MEAF6, CRTC2, EID1, KMT2A, TAF9B, HAT1, TADA1, TRIM16, LIF, POLE4, CDYL, NAA50, PER1, SUPT7L, CHD5, GT…
GO:1902686~mitochondrial outer membrane permeabilization involved in programmed cell death	28	0.0327022	YWHAZ, PPP3R1, TP63, HSPA1B, C22ORF29, SFN, MOAP1, DYNLL1, DYNLL2, CASP8, PPP3CC, SLC35F6, ACAA2, TP53BP2, SLC25A5, YWHAB, BAD, NMT1, YWHAG, EYA2, YWHAH, GSK3A, GSK3B, BNIP3L, YWHAQ, RHOT1, PPP1R13B, ATPIF1
GO:1902110~positive regulation of mitochondrial membrane permeability involved in apoptotic process	28	0.0327022	YWHAZ, PPP3R1, TP63, HSPA1B, C22ORF29, SFN, MOAP1, DYNLL1, DYNLL2, CASP8, PPP3CC, SLC35F6, ACAA2, TP53BP2, SLC25A5, YWHAB, BAD, NMT1, YWHAG, EYA2, YWHAH, GSK3A, GSK3B, BNIP3L, YWHAQ, RHOT1, PPP1R13B, ATPIF1
GO:0007032~endosome organization	33	0.0329344	ALS2, CHMP2A, CHMP3, RAB5B, TSG101, CHMP4B, EXOC8, CHMP4A, CHMP6, CHMP7, SYNJ1, VPS37B, VPS37C, VPS33B, HOOK3, MVB12A, TMEM127, FAM109A, VPS4B, RAB11A, STAM, VPS11, ALS2CL, STX6, FAM160A2, LAMTOR1, VTA1, RNF103-CHMP3, PLEKHF1, CHMP1B, IST1, DNM1, SNX10
GO:0034333~adherens junction assembly	33	0.0329344	DMTN, LIMS1, ACVRL1, PIP5K1C, PIP5K1A, SRC, WHAMM, IQGAP1, CTNNB1, VCL, ARHGAP6, PDPK1, ZNF703, APOD, PTK2B, RAC1, TEK, DLG5, BCAS3, MYOC, TAOK2, ROCK1, SMAD7, ACTN2, MMP14, FMN1, AJUBA, JUP, HIPK1, ITGB1BP1, EPB41L5, TESK2, TRIP6
GO:0045089~positive regulation of innate immune response	122	0.0330477	PVR, HRAS, ZC3HAV1, TBK1, AP1G1, LGMN, TLR2, PTPN22, TLR6, UBQLN1, TLR7, TLR8, BTK, PRKACG, NLRC5, PUM1, PRKACA, ITCH, PUM2, ADAM8, CUL1, SYK, COCH, BCL10, DAB2IP, RELA, FADD, SKP1, PSMA2, EP300, ARRB2, PSMA5, PSMA3, RIPK2, MAVS, UNC93B1, UBE2V1, NFKBIA, ITGB2, HSPA1B, ITGAM, SRC, IRAK4, PSMB4, UBE2D3, PSMB7, KRAS, UBE2D2, TRAF6, UBE2D1, NR1H3, CARD9, CREBBP, VAV1, PSMB8, NFKBIL1, PSMB9, IKBKE, P…
GO:0090276~regulation of peptide hormone secretion	87	0.0332025	KCNC2, HMGN3, PPARD, ADCY5, CRHBP, SYT9, ILDR1, SYT7, REST, SIDT2, KCNJ11, ARL2BP, C2CD2L, NDUFAF2, STXBP5L, TARDBP, PAX8, RAPGEF4, RAPGEF3, HADH, CDK16, PSMD9, KCNG2, ARL2, STX4, IRS2, SLC25A4, SLC25A5, MCU, CFTR, NRXN1, PFKM, PRKCE, TRPM2, TMEM27, MYRIP, ARRB1, VSNL1, GIPR, CARTPT, PLA2G6, GNAS, GLP1R, SERP1, RBP4, DRD2, NNAT, BRSK2, HFE, KCNA5, ENSA, ADCYAP1, KCNS3, NR1D1, GPR27, PPP3CB, PER2,…
GO:0006367~transcription initiation from RNA polymerase II promoter	76	0.0332228	HNF1B, PPARD, THRA, NRBP1, ZNF451, RORC, MED23, RORB, MED20, PGR, GTF2A1, MED26, GTF2A2, RARA, YAP1, TAF1L, ATF7IP, AR, ZNF45, RARG, RXRB, RXRA, MED12, CDK8, ESR1, RXRG, GTF2H3, MED14, MED13, GTF2H5, CDK7, PPARGC1A, MED10, MED6, TAF10, MED4, TAF12, MED16, GTF2I, MED17, MED8, NCOA6, CAND1, MED1, POLR2K, POLR2J, TAF9B, POLR2A, NR1D1, NR1H3, TAF1, ESRRA, TAF4, NRBF2, CREB1, TAF7, CREBBP, MAML2, NR4A…
GO:0034243~regulation of transcription elongation from RNA polymerase II promoter	15	0.0334038	RECQL5, ELL, SHH, CTR9, RNF8, EAPP, WDR61, GTF2F1, GTF2F2, RTF1, NELFA, LEO1, PAF1, TCEB1, SUPT6H
GO:0030490~maturation of SSU-rRNA	25	0.0335724	UTP3, MRPS11, FCF1, CCDC59, DCAF13, TSR3, RPS21, UTP23, KRR1, TSR1, RRP36, EMG1, TSR2, MPHOSPH10, HEATR1, DIEXF, RCL1, SRFBP1, RPS14, NOL11, NGDN, RRS1, WDR3, UTP14A, UTP14C
GO:0035176~social behavior	25	0.0335724	HRAS, NRXN2, NRXN3, GRIN1, SLC6A4, MECP2, OXTR, NLGN3, TBX1, NPAS4, NRXN1, SHANK1, PCM1, SHANK3, DVL1, ANXA7, EIF4EBP2, KRAS, DLG4, PPP3CB, MKKS, CNTNAP2, VPS13A, MTOR, GRID1
GO:1903363~negative regulation of cellular protein catabolic process	25	0.0335724	FHIT, PML, HFE, GIPC1, RGP1, SHH, BAG5, USP19, PSMF1, N4BP1, KLHL40, WAC, TLK2, USP14, SCO1, TAF1, GABARAPL2, DAB2IP, ATRAID, PRKCG, PARK7, PDCL3, PSEN1, SDCBP, SVIP
GO:0051703~intraspecies interaction between organisms	25	0.0335724	HRAS, NRXN2, NRXN3, GRIN1, SLC6A4, MECP2, OXTR, NLGN3, TBX1, NPAS4, NRXN1, SHANK1, PCM1, SHANK3, DVL1, ANXA7, EIF4EBP2, KRAS, DLG4, PPP3CB, MKKS, CNTNAP2, VPS13A, MTOR, GRID1
GO:0044839~cell cycle G2/M phase transition	85	0.0336478	BACH1, RAD51C, RAD51B, NBN, CEP78, FOXO4, CEP70, OFD1, CEP250, DYNLL1, VPS4B, PRKACA, CDK5RAP2, DYNC1H1, CUL1, PPP2R1A, HSP90AA1, MTA3, RINT1, CEP41, TOPBP1, SKP1, CDK7, PCM1, DCTN3, MARK4, RNASEH2B, FOXN3, DCTN1, DCTN2, PPM1D, UBC, TUBA4A, FBXL7, UBB, AKAP8, RAD17, PPP2R2A, KCNH5, HAUS3, HAUS6, HAUS2, HUS1, BRSK2, CEP164, AKAP9, CNTRL, ENSA, CEP57, HSPA2, CAMK2D, MUS81, RAB11A, PAFAH1B1, TUBB4A,…
GO:0043269~regulation of ion transport	222	0.0336809	ATP1B1, ATP1B3, ATP1B2, CRHBP, UTRN, CTNNB1, ATP2B2, AGTR2, ATP2B4, WWP2, WNK4, CAB39, S100A1, SYK, PIK3CG, ARC, SCN2B, WNK1, WNK2, PPARGC1A, TMEM27, CRHR1, RYR2, STC1, SCN1A, CLCN2, SCN1B, GNAI2, CACNB1, HFE, CACNB3, CACNB4, KCNJ2, KCNJ3, ADCYAP1, TRPC1, TRPC3, TMEM110, CD63, HOMER1, VDAC2, VDAC3, KCNJ4, ARF1, CLCN6, SLC9A1, KCNH1, KCNJ18, JPH3, KCNAB3, KCNAB2, KCNAB1, KCNJ12, KCNK13, KCNJ11, KC…
GO:1990089~response to nerve growth factor	22	0.0338111	KCNC2, KAT2A, KCNC1, MAGI2, CSTF2, CREB1, CBL, TAC1, CDC5L, CALCA, EIF4A3, PDPK1, CORO1A, CSNK1D, ARPC3, BPTF, NTRK1, ACAP2, EEF2K, PTN, RAP1A, EHD1
GO:0032527~protein exit from endoplasmic reticulum	22	0.0338111	HM13, SYVN1, DERL1, UBE2G2, BRSK2, RHBDD1, EDEM2, LMAN1, EDEM1, UBAC2, OS9, BCAP31, PREB, TMEM129, SEC61B, VCP, SLC35D3, FAF2, SVIP, YOD1, TM9SF4, AUP1
GO:0007030~Golgi organization	44	0.0341597	YWHAZ, PLEKHM2, ATL2, LMAN2L, ATL3, LMAN1, ARFGEF1, RAB1A, KIFC3, ARHGAP21, BAG5, CDC42, FBXW8, TMED5, GBF1, UBXN2A, UBXN2B, STX16, ATP8B2, GOLGA5, BCAS3, SEC23IP, VCPIP1, GOLGA2, CSNK1A1, STX6, RAB2A, STX5, PDCD10, NSFL1C, USP6NL, COG4, PLK3, CSNK1D, COG7, GOLPH3, MAPK3, USO1, DYM, VAMP4, CIT, LRRK2, MYO18A, COG2
GO:0042552~myelination	46	0.03458	SLC8A3, MYO5A, DHH, PARD3, TSPAN2, ERBB2, CLDN5, HEXB, TLR2, DAG1, LPAR1, ACSBG1, MBP, MTMR2, CD9, NKX6-2, GNPAT, CNTNAP1, NDRG1, RNF10, UGT8, POU3F1, NRG1, SH3TC2, GAL3ST1, MYOC, KLK6, MAG, PLP1, FA2H, NF1, ATRN, ZNF24, NFASC, SKI, SOD1, ARHGEF10, TENM4, NAB2, NAB1, CNTN2, MYRF, SCN8A, EIF2AK3, JAM3, FAM126A
GO:0035967~cellular response to topologically incorrect protein	66	0.03468	CREBRF, TLN1, PPP2R5B, COPS5, VAPB, RNF185, PDIA6, POMT2, POMT1, CREB3L1, CREB3L4, YOD1, ATP6V0D1, ANKZF1, KDELR3, DAB2IP, SRPRB, RHBDD1, TATDN2, DCTN1, ACADVL, NCK2, CTH, SEC61B, EP300, EIF2S1, NCK1, ERN1, FKBP14, UGGT2, SERP2, EIF2AK2, PPP1R15B, EIF2AK3, SEC61G, ADD1, SERP1, ARFGAP1, DERL1, SYVN1, HSPA1B, EDEM2, STUB1, EDEM1, JMJD7-PLA2G4B, TMEM33, TOR1A, HSPA5, SEC61A1, SDF2, CREB3, PTPN2, TMB…
GO:0018105~peptidyl-serine phosphorylation	104	0.0348097	TBK1, PRKG2, ATP2B4, PIK3CA, STK39, PRKACA, RAPGEF3, CAB39, TLK2, SYK, CSNK1G1, BRAF, MLXIPL, RPTOR, DDIT4, ARRB2, ARRB1, MAPK3, RIPK2, CAMK1, MAPK7, LRRK2, EIF2AK3, NEK6, HAX1, MAP4K1, UHMK1, SRC, LIF, PFN2, TTBK2, VRK3, TTBK1, LMTK2, TNKS, STK38L, CREBL2, TAF1, NTF3, SMAD7, TGFBR2, SMG1, ATM, DYRK1A, MTOR, IKBKB, DMTN, LATS2, BAG4, CDC42, PDPK1, PAK2, PAK1, SGK1, SGK2, PRKCI, PKN1, PRKCH, PRKCG…
GO:0048771~tissue remodeling	64	0.0348935	ACVRL1, IL18, LEPR, CSPG4, TGFB3, ZNF675, FGF10, IL15, SYT7, LGR4, TMEM64, CTNNB1, AGTR2, HTR1B, NOS3, CSK, ADAM8, SYK, NOL3, MMP14, PPARGC1B, BGN, CCR2, CARTPT, MDM2, FOXC2, FOXC1, LRRK1, SUCO, RAB7A, RAB3D, PTH1R, PML, BMPR2, ACP5, SRC, LIF, CALCA, ACE, HOXA3, RAC2, PTK2B, RAC1, TGM2, PPP3CA, INPP5D, TRAF6, CSF1R, ERG, LIPA, ABR, EPAS1, NCDN, NF1, AXL, TMBIM1, CELA1, DCSTAMP, CAPN1, NOTCH2, TNF…
GO:0072329~monocarboxylic acid catabolic process	48	0.0348975	HACL1, PPARD, CPT2, SORD, ECH1, ABCD1, EHHADH, ECHS1, HADHA, ACOX3, PEX7, AUH, CRYL1, MUT, ACOT8, AKR1A1, IVD, PEX2, MCEE, CYP26B1, ETFDH, BDH2, HSD17B4, HADH, ACAD9, ETFA, CPT1C, GCDH, ECI2, CPT1B, ACAA2, IRS2, ACADM, NUDT19, ACADS, AMACR, CRAT, DECR1, ADIPOQ, ACADVL, CEL, HIBCH, ACAD11, ACAD10, PON3, DCXR, SLC25A17, SLC27A4
GO:0006903~vesicle targeting	37	0.0352082	SEPT5, PPP6C, SEC24B, AP1M2, SEC24A, AP1AR, TRAPPC2L, MAP4K2, TFG, NAPA, LMAN1, SCRIB, RAB1A, CUL3, GBF1, SEC16A, SEC22B, SNAP23, SEC23IP, SEC24D, NSF, GOLGA2, STX5, PREB, ANKRD28, F5, CSNK1D, PSEN1, TRAPPC9, MCFD2, USO1, TRAPPC5, TRAPPC4, GOSR2, TRAPPC1, YKT6, TRAPPC10
GO:0098771~inorganic ion homeostasis	261	0.0356438	ATP1B1, ATP1B3, SLC9A5, ATP1B2, VAPB, FAM20A, ADCY5, LPAR1, GPCPD1, SLC26A11, ATP2B2, ATP2B3, HTR1B, AGTR2, ATP2B4, PICALM, CHRNA7, PIK3CG, IBTK, TRPA1, RAP1GDS1, LETM1, EIF2AK1, CCR5, ATP2C1, RYR3, CCR2, NPTN, RYR2, STC1, PTH1R, HFE, SFXN4, SFXN1, LETM2, CACNB3, RIC3, ATP12A, KCNJ2, ATP6V0B, ADCYAP1, SLC11A2, SLC11A1, HCRTR1, SLC31A1, TRPC1, TRPC3, TRPC5, TRPC7, NDFIP1, ATP13A5, KCNK3, GNAT2, AT…
GO:0043436~oxoacid metabolic process	326	0.0358944	SCPEP1, LDHB, SC5D, PDP2, PNKD, STAT5A, EHHADH, CYP2D6, GCAT, GGT2, GGT1, IARS2, OGDH, HIBADH, GLDC, ATP2B4, GOT1, INSIG2, PGAM4, SYK, AADAT, ACAA2, SGPL1, NUDT19, SUCLG2, FAXDC2, HKDC1, MECP2, PPARGC1A, SARS2, CARNS1, SSTR4, RARS, PGM1, DLD, MAPK3, GATB, MDH1, GATC, ALDOA, HACL1, ADSS, ARV1, FARS2, ALDOC, PFKFB1, HSD17B12, ALDOB, NAGK, HADHA, ACSBG1, QRSL1, GAD2, DAGLA, ARG2, GCSH, GAD1, NR1H3, …
GO:0006513~protein monoubiquitination	27	0.0360206	TSG101, RBX1, CUL3, FANCL, UBE2D3, MGRN1, LEO1, WAC, CUL1, DTX3L, DDB1, RING1, TRIM25, TOPORS, SKP1, BIRC2, UBE2B, TRIM21, CTR9, UBE2O, HUWE1, NEDD4, DDB2, UBB, PAF1, NEURL1, UBE2E1
GO:0030866~cortical actin cytoskeleton organization	18	0.0363755	FMNL1, TLN1, ROCK1, PLEK, ROCK2, VIL1, NCKAP1L, ARF6, CDK5, LLGL1, LLGL2, EPB41L1, STRIP1, WIPF2, WIPF1, RAB13, IKBKB, DLG1
GO:1903335~regulation of vacuolar transport	18	0.0363755	CHMP3, PTPN23, ACTN2, SNAPIN, RNF103-CHMP3, SRC, MTMR2, BVES, ARF1, NDRG4, MAPK3, RAB11B, INPP5F, VPS35, VPS11, EHD1, SNX12, LRRK2
GO:0001945~lymph vessel development	14	0.0365273	TMEM204, ACVRL1, EFNB2, BMPR2, PTPN14, TBX1, PPP3CB, FOXC2, HEG1, PKD1, FOXC1, SOX18, NR2F2, SYK
GO:0042026~protein refolding	14	0.0365273	HSP90AA1, HSPA1B, BAG5, ST13, HSPA1L, BAG1, HSPA2, PDCL, HSPA6, DNAJC7, DNAJB1, DNAJA4, HSPA8, DNAJA2
GO:0048666~neuron development	376	0.0369076	ALS2, MEF2A, S100A6, HRAS, GLDN, VAPA, PPP2R5B, EFNA3, SYT3, RORB, GRIN3A, LPAR1, ITSN2, OGDH, SHH, ATP2B2, BDNF, PICALM, APOD, HTRA2, IFT20, ATXN10, SEMA7A, IFT27, KIF13B, ANAPC2, DAB2IP, MAGI2, BRAF, CRTAC1, KIF5A, EFNB2, BARHL2, MECP2, WNK1, MARK2, FARP2, PRELP, RND2, MKS1, LHFPL5, MAPK6, MAPK3, NPTN, TRAPPC4, CAMK1, RAB13, PALM, SCN1B, ERBB2, DAG1, UBA6, ARF6, RIMS2, NRN1, ARFGEF1, CAPZB, RIM…
GO:0045453~bone resorption	24	0.0370246	RAB7A, RAB3D, NCDN, PTH1R, ACP5, ZNF675, TMEM64, PPARGC1B, DCSTAMP, SRC, CTNNB1, CALCA, TNFSF11, RAC2, PTK2B, RAC1, MC4R, CARTPT, INPP5D, CSK, ADAM8, TRAF6, LRRK1, SYK
GO:0051172~negative regulation of nitrogen compound metabolic process	577	0.0372188	HIST2H2AA4, MEF2A, ZNF639, RORB, REST, ZNF254, CTNNB1, CUL3, MAGED1, HTR1B, FOXF1, FOXF2, PTBP2, STAG2, RCOR3, RREB1, RXRA, MECP2, ZNF587B, ZNF649, MECOM, PROX2, SSTR4, EIF2AK1, EIF2S1, RPS14, ZGLP1, MAPK7, EIF2AK2, EIF2AK3, ZNF382, ZNF613, ZNF519, GNAI3, GNAI2, ACP5, HESX1, RPS26, ZNF227, ATN1, HEXIM2, LPCAT1, HEXIM1, ZNF224, TNKS, NAT10, PABPC1, ESRRA, RECQL5, PAIP2, KLF10, ASXL1, KLF17, DUSP22…
GO:0015682~ferric iron transport	21	0.0373067	STEAP4, REP15, ATP6V1H, ATP6V1B2, CLTC, ATP6V0B, ATP6V1F, SLC11A2, ATP6V1A, ATP6V0E2, ATP6V1E1, ATP6V1E2, RAB11B, LMTK2, ATP6V0A1, MCOLN1, ATP6V0D1, STEAP2, ATP6V0D2, ATP6V0A2, DNM2
GO:0008088~axo-dendritic transport	21	0.0373067	SPG7, AP3S2, AP3S1, KLC3, SNAPIN, SOD1, DTNBP1, BLOC1S6, NDEL1, KIF1B, BLOC1S5, BLOC1S3, AP3B2, AP3D1, PAFAH1B1, SPG11, NEFL, APBA1, MGARP, SPAST, AP3B1
GO:0019068~virion assembly	21	0.0373067	CHMP2A, LRSAM1, CHMP3, TSG101, CHMP4B, CHMP6, VTA1, CHMP4A, CHMP7, VPS37B, VPS37C, MITD1, RNF103-CHMP3, RAB1A, USP6NL, MVB12A, CHMP1B, VPS4B, UBC, UBB, PC
GO:0072512~trivalent inorganic cation transport	21	0.0373067	STEAP4, REP15, ATP6V1H, ATP6V1B2, CLTC, ATP6V0B, ATP6V1F, SLC11A2, ATP6V1A, ATP6V0E2, ATP6V1E1, ATP6V1E2, RAB11B, LMTK2, ATP6V0A1, MCOLN1, ATP6V0D1, STEAP2, ATP6V0D2, ATP6V0A2, DNM2
GO:0045055~regulated exocytosis	120	0.037334	SEPT5, POTEKP, A2M, AP1G1, F13A1, CRHBP, SYT3, GRIK5, TGFB3, SYT9, SYT6, REST, SYT7, MMRN1, VCL, BTK, GATA2, FOXF1, SERPINE1, RABGEF1, RAPGEF4, DNAJC5, SYK, SCAMP5, PIK3CG, BRAF, PIK3CD, FMR1, CHP1, ACTN2, RPH3A, PCLO, TMEM27, F5, SERPINF2, VAMP8, PI4K2A, CCR2, TUBA4A, VAMP3, VAMP2, LRRK2, UNC13C, UNC13B, ALDOA, CDK5R2, SNX6, ADORA2B, TMX3, NAPA, NAPB, RIMS2, RIMS1, SCRIB, TIMP1, RIMS3, BLOC1S6, …
GO:0048858~cell projection morphogenesis	313	0.0374507	ALS2, MEF2A, S100A6, HRAS, DZIP1, EFNA3, SYT3, PTPN23, ITSN2, RAB1A, TMEM141, SHH, BDNF, PICALM, IFT20, ATXN10, SEMA7A, ANAPC2, DAB2IP, BRAF, RREB1, KIF5A, EFNB2, BARHL2, ARPIN, PCM1, PTPDC1, RSPH9, PRELP, RND2, MKS1, CEP162, TMEM138, MAPK3, SCN1B, ERBB2, DAG1, CEP164, RIMS2, NRN1, RIMS1, EPHB1, FUZ, SLC11A2, NPHP3, RILPL1, KRAS, TPGS1, MACF1, DNAAF2, RAC1, C10ORF90, LHX3, LHX4, TCTN3, TCTN2, IL1…
GO:0043401~steroid hormone mediated signaling pathway	78	0.0375371	CREBRF, PPARD, THRA, CNOT2, RORC, RORB, CNOT1, BUD31, CTNNB1, PGR, DDX17, PRMT2, POU4F2, RARA, PAK1, NR2F2, AR, RARG, DDRGK1, RXRB, STRN3, RXRA, MED12, ESR1, RXRG, PADI2, ARID1A, MED14, RB1, MED13, CDK7, PPARGC1A, PPARGC1B, MED4, EP300, ARRB2, NCOA3, MED16, MED17, UBR5, NCOA6, PIAS2, PMEPA1, PPP5C, MED1, KMT2D, UBE3A, FHL2, ABHD2, PAQR9, SRC, PAQR5, NR1D1, TRIM68, NKX3-1, PER1, KDM3A, NR1H3, BMP4…
GO:0030518~intracellular steroid hormone receptor signaling pathway	57	0.0382456	CNOT2, CNOT1, BUD31, CTNNB1, DDX17, PRMT2, POU4F2, PAK1, AR, DDRGK1, STRN3, ESR1, MED12, PADI2, ARID1A, MED14, RB1, CDK7, MED13, PPARGC1A, PPARGC1B, MED4, EP300, ARRB2, NCOA3, MED16, UBR5, MED17, NCOA6, PIAS2, PMEPA1, MED1, PPP5C, KMT2D, UBE3A, FHL2, SRC, TRIM68, PER1, NKX3-1, KDM3A, TAF1, UFSP2, TRIP4, TAF7, CRIPAK, ISL1, DDX5, KAT5, SIRT1, PARK7, SAFB2, YWHAH, MED30, RNF4, NEDD4, JAK2
GO:0051297~centrosome organization	51	0.0383154	CHMP3, CHMP4B, UVRAG, FES, SPICE1, CTNNB1, OFD1, NUBP1, CEP250, VPS4B, CDK5RAP2, CNTLN, GOLGA2, ARL2, C2CD3, ROCK2, HEPACAM2, KIAA0753, PCM1, DCTN1, ARHGEF10, NDEL1, CHMP1B, BNIP2, CHORDC1, CHMP2A, HAUS3, HAUS6, CEP120, HAUS2, CETN3, BRSK1, TUBGCP4, TUBGCP6, TUBGCP5, FBXW5, PKD2, TUBE1, SSX2IP, RAB6C, CHD3, PARD6A, CCP110, CROCCP2, CEP135, CEP192, CKAP5, CEP63, TUBGCP2, RNF103-CHMP3, CEP68
GO:0032434~regulation of proteasomal ubiquitin-dependent protein catabolic process	51	0.0383154	FHIT, GNA12, RNF217, UBQLN2, UBQLN1, SHH, BAG5, DDA1, TLK2, USP14, DAB2IP, SOCS4, BCAP31, RFWD2, PSEN1, ZFAND2A, SDCBP, MDM2, RNF138, COMMD1, LRRK2, GCLC, USP5, HFE, UBE2V2, KEAP1, GIPC1, STUB1, RNF125, ARIH1, N4BP1, KLHL40, WAC, CEBPA, CSNK1A1, TAF1, NUB1, ATRAID, SMAD7, PARK7, DVL1, RNF114, PLK3, VCP, CSNK1D, PSMD10, GSK3B, ARAF, GLMN, SVIP, RNF19B
GO:0017158~regulation of calcium ion-dependent exocytosis	36	0.0385754	SEPT5, RAB3A, CDK5R2, SYT3, GRIK5, SYT9, SYT6, NAPA, NAPB, REST, SYT7, RIMS2, RIMS1, RIMS3, PFN2, SYN1, ADRA2A, SCAMP5, BRAF, SYT10, SYT12, FMR1, CACNA1I, STXBP1, RPH3A, CDK5, STX1B, TMEM27, ATP2A2, ARF1, CACNA1G, RAP1A, RAP1B, LRRK2, UNC13B, CACNA1A
GO:0033365~protein localization to organelle	352	0.039298	RAB3GAP2, VAPA, U2AF2, SRP68, SNIP1, PTPN22, CD2AP, SHH, CTNNB1, HOOK3, GET4, WDR75, AGTR2, APOD, HTRA2, GBF1, IFT20, RPLP1, RPL26L1, ABRA, FAU, VPS13A, RPL11, SYK, DAB2IP, CIZ1, UGCG, VTI1B, PARP10, SKP1, PCM1, DCTN2, GCC1, JUP, HUWE1, RPS14, UBR5, PEX26, MAPK3, ACAP2, RYR2, ATPIF1, SRP72, MAPK7, EIF2AK3, MTX3, MTX2, MTX1, DAG1, NFKBIA, ARF6, CHCHD4, PEX5L, LIF, HSPA1L, RPS26, SLC11A1, RPS29, RA…
GO:0060333~interferon-gamma-mediated signaling pathway	38	0.0394498	HLA-DQB2, CAMK2G, PML, OAS3, NLRC5, TRIM5, TRIM68, TRIM8, CAMK2D, CAMK2B, CAMK2A, DNAJA3, NR1H3, HLA-H, PTPN2, HCK, HLA-A, TRIM26, TRIM25, HLA-B, PRKCD, TRIM62, TRIM21, HLA-G, HLA-F, NCAM1, IRF9, TRIM38, IRF5, IRF6, IRF7, MT2A, IRF8, IRF1, IRF2, JAK2, IRF4, MED1
GO:0051444~negative regulation of ubiquitin-protein transferase activity	38	0.0394498	PSMB10, ANAPC16, BAG5, PSMB4, PSMF1, PSMB7, PSMD1, PSMD2, UBE2D1, PSMD7, PSMD9, ANAPC2, ANAPC5, SMAD7, ANAPC4, CDC26, PARK7, PSMB8, PSMB9, PSMA2, PSMC6, PSMD14, PSMC5, PSMC4, PSEN1, PSMD12, PSMA5, PSMC3, PSMC2, PSMD10, PSMA3, PSMC1, UBC, PSME3, ANAPC7, UBB, ABL1, UBE2E1
GO:0048812~neuron projection morphogenesis	217	0.0396575	ALS2, HRAS, S100A6, MEF2A, EFNA3, SYT3, ITSN2, SHH, BDNF, PICALM, SEMA7A, ANAPC2, DAB2IP, BRAF, KIF5A, EFNB2, BARHL2, PRELP, RND2, MAPK3, SCN1B, ERBB2, DAG1, RIMS2, NRN1, RIMS1, EPHB1, SLC11A2, KRAS, MACF1, RAC1, LHX3, LHX4, IL1RAPL1, OLFM1, NTF3, TRPC5, NKX6-1, DVL1, SHOX2, EPHA5, NOLC1, NTRK1, MAP6, RTN4, SEMA3G, SEMA3F, EEF2K, SEMA3B, SEMA3A, ZSWIM6, ADNP, ZNF335, ANKRD27, FMN1, SEMA4G, PSEN1,…
GO:0000086~G2/M transition of mitotic cell cycle	79	0.0397872	BACH1, RAD51C, RAD51B, NBN, CEP78, FOXO4, CEP70, OFD1, CEP250, DYNLL1, VPS4B, PRKACA, CDK5RAP2, DYNC1H1, CUL1, PPP2R1A, HSP90AA1, MTA3, RINT1, CEP41, TOPBP1, SKP1, CDK7, PCM1, DCTN3, MARK4, FOXN3, DCTN1, DCTN2, PPM1D, UBC, TUBA4A, FBXL7, UBB, RAD17, PPP2R2A, HAUS3, HAUS6, HAUS2, HUS1, BRSK2, AKAP9, CEP164, CNTRL, ENSA, CEP57, HSPA2, MUS81, RAB11A, PAFAH1B1, TUBB4A, TERF1, TUBB4B, NES, CCP110, CKA…
GO:2000008~regulation of protein localization to cell surface	17	0.040099	STX4, STX3, KCNAB2, HFE, ACTN2, SYNJ2BP, TAX1BP3, CTNNB1, RAB11FIP5, BDNF, GBF1, TOR1A, RAB11B, COMMD1, LEPROT, NRG1, TM9SF4
GO:0006482~protein demethylation	17	0.040099	KDM7A, KDM6A, PPME1, HR, UBE2B, PHF2, KDM2A, KDM8, KDM3A, KDM4A, HSF4, KDM3B, KDM5B, KDM4D, KDM6B, KDM5C, ALKBH4
GO:0008214~protein dealkylation	17	0.040099	KDM7A, KDM6A, PPME1, HR, UBE2B, PHF2, KDM2A, KDM8, KDM3A, KDM4A, HSF4, KDM3B, KDM5B, KDM4D, KDM6B, KDM5C, ALKBH4
GO:0008360~regulation of cell shape	64	0.0404125	DMTN, TBCCD1, GNA12, HEXB, LPAR1, ARHGAP15, FES, MKLN1, DLG1, COCH, FMNL1, CSNK1G1, PLXNB2, BAIAP2, ARHGEF18, VIL1, DAPK3, BRWD3, BRWD1, BVES, SH3KBP1, SEMA4D, SEPT7, SEMA4A, PARVA, ALDOA, FGD2, PALM, SHROOM3, DAG1, ARHGAP35, ITGB2, ANXA7, CDC42EP2, PTK2, CDC42EP1, TTBK2, VRK3, PTK2B, TTBK1, STRIP2, WIPF2, PTN, WIPF1, CDC42EP4, CDC42EP3, FGD6, RASA1, ARHGDIA, CDC42EP5, CSF1R, CSNK1A1, TAOK2, HCK,…
GO:0030641~regulation of cellular pH	42	0.0406824	RAB7A, SLC9A5, ATP5B, TTPA, ATP6V1B2, SLC26A11, ATP6V0B, TMEM175, SLC11A1, GPR89B, DMXL1, DMXL2, SLC4A9, SLC4A1, TM9SF4, ATP6V0D1, SLC4A3, ATP6V0D2, GPR89A, MAFG, CLN3, ATP1A4, ATP6V1H, CHP1, SNAPIN, CFTR, ATP6V1F, SLC17A7, ATP6V1A, SLC26A3, SLC4A10, ATP6V0E2, SLC4A11, CLIC4, ATP6V1E1, CA7, ATP6V1E2, TMEM165, ATP6V0A1, LRRK2, ATP6V0A2, SLC9A1
GO:0072583~clathrin-mediated endocytosis	23	0.0408578	CLTA, CLTB, AP2S1, SYT12, SYNJ1, DENND1A, PIP5K1C, UBQLN2, CDK5, SCRIB, PACSIN1, AP2B1, AP2A2, PICALM, FNBP1L, SCYL2, AP2A1, TOR1A, INPP5F, FCHO2, DNM1, AP2M1, GPR107
GO:0044282~small molecule catabolic process	140	0.040986	PNKD, EHHADH, GCAT, OGDH, HIBADH, GLDC, ASPA, ATP2B4, GOT1, DAO, HADH, HMGCL, AADAT, NUDT16, ACAA2, IRS2, NUDT19, NUDT3, FUT10, QDPR, HAL, CARNS1, PGM2, AKR1B10, DLD, PGM1, ALDOA, HACL1, HSD17B10, GLUD2, ALDOC, ALDOB, PFKFB1, NAGK, HADHA, MUT, GAD2, GALM, IVD, GCSH, ASRGL1, GAD1, GCDH, RPEL1, CRAT, GLYCTK, CEL, RPE, AHCYL1, GK, AHCYL2, ACAD11, PHYKPL, ACAD10, PON3, DCXR, SLC25A17, BCKDK, PPARD, C…
GO:0042274~ribosomal small subunit biogenesis	33	0.0411472	UTP3, SURF6, MRPS11, RPS27L, RPL38, FCF1, CCDC59, DCAF13, TSR3, NAT10, RPS21, UTP23, KRR1, TSR1, RRP7A, TSR2, EMG1, RRP36, MPHOSPH10, ERAL1, HEATR1, DIEXF, MRPS7, RCL1, SRFBP1, RPS14, WDR3, RRS1, NOL11, NGDN, UTP14A, LTV1, UTP14C
GO:0030865~cortical cytoskeleton organization	20	0.0411922	FMNL1, TLN1, ROCK1, PLEK, ROCK2, VIL1, NCKAP1L, ARF6, CDK5, LLGL1, LLGL2, EPB41L1, STRIP1, WIPF2, TRPV4, PAFAH1B1, WIPF1, RAB13, IKBKB, DLG1
GO:0030003~cellular cation homeostasis	228	0.0422851	ATP1B1, ATP1B3, SLC9A5, ATP1B2, VAPB, ADCY5, LPAR1, SLC26A11, ATP2B2, ATP2B3, HTR1B, AGTR2, ATP2B4, CHRNA7, IBTK, PIK3CG, TRPA1, RAP1GDS1, LETM1, CCR5, ATP2C1, RYR3, CCR2, NPTN, RYR2, STC1, PTH1R, HFE, LETM2, CACNB3, RIC3, KCNJ2, ATP12A, ATP6V0B, ADCYAP1, SLC11A2, SLC11A1, HCRTR1, SLC31A1, TRPC1, TRPC3, TRPC5, TRPC7, NDFIP1, KCNK3, ATP13A5, GNAT2, ATP6V0E2, ATP13A1, ATP2A2, ARF1, ATP2A3, HEPH, C1…
GO:0051254~positive regulation of RNA metabolic process	542	0.0424136	MEF2B, MEF2A, HRAS, PPP2R5B, NAA15, ZNF639, FSTL3, NAA16, RORC, RORB, REST, MED21, CTNNB1, MAGED1, PGR, MAMSTR, BRPF1, AGTR2, FLI1, FOXF1, FOXF2, SERPINE1, DHX36, STAG1, PHOX2A, PCBD2, RXRB, RREB1, BARHL1, RXRA, BARHL2, MECP2, MED12, RXRG, ZNF649, MED14, MED13, PTPRN, MECOM, PROX2, RPTOR, MED10, SERPINF2, MED16, MED17, ZGLP1, MAPK3, MAPK7, EIF2AK3, ZNF382, CRTC3, ZNF613, CRTC2, ERBB2, NFKBIA, CHC…
GO:0051402~neuron apoptotic process	87	0.0424366	HRAS, SNCB, GABRB3, GRIK2, GABRB2, CPEB4, LGMN, GRIK5, TGFB3, TP63, CTNNB1, CDC42, MAX, PDPK1, BDNF, CASP9, CASP7, POU4F3, PIK3CA, DNAJC5, ZPR1, ADAM8, AGAP2, NQO2, MT3, CLN3, SRPK2, ROCK1, BRAF, AIFM1, BARHL1, ADNP, PRKCI, STXBP1, MECP2, PIGT, FADD, PRKCG, RB1, LIG4, PPARGC1A, CDK5, PSEN1, BTG2, SIX1, UBE2M, NAIP, MAP3K12, FAIM2, NRBP2, GCLC, MCL1, UBE2V2, BCL2L1, GCLM, FBXW7, KRAS, ATN1, PTK2B,…
GO:0016054~organic acid catabolic process	94	0.0424546	BCKDK, PPARD, CPT2, EHHADH, AMT, GCAT, OGDH, ACSF3, HIBADH, ACOT4, GLDC, AUH, PEX7, ACOX3, MCCC2, CRYL1, ASPA, ATP2B4, GOT1, ACOT8, PEX2, MCEE, HDC, MCCC1, GSTZ1, NOS3, DAO, HADH, ACAD9, HMGCL, HPD, AADAT, ACAA2, IRS2, NUDT19, ACADM, ACADS, HAL, QDPR, DECR1, MTRR, CARNS1, ACADVL, CTH, ADO, DLD, SLC27A4, HSD17B10, HACL1, SORD, ECH1, GLUD2, ABCD1, AASS, ECHS1, NAGK, HADHA, PIPOX, GLS2, MUT, GAD2, A…
GO:1901215~negative regulation of neuron death	76	0.0432932	HRAS, SNCB, GABRB3, GRIK2, CHMP4B, GABRB2, CHMP4A, CPEB4, LGMN, TGFB3, CTNNB1, PDPK1, BDNF, HTRA2, PIK3CA, DNAJC5, ZPR1, ADAM8, AGAP2, MT3, CLN3, ROCK1, BRAF, BARHL1, ADNP, PRKCI, STXBP1, MECP2, PRKCG, LIG4, PPARGC1A, CDK5, PSEN1, BTG2, CD34, SIX1, NAIP, LRRK2, MAP3K12, FAIM2, NRBP2, PPP5C, GCLC, UBE2V2, BCL2L1, GCLM, KRAS, PTK2B, NEFL, RASA1, EPO, FBXO7, STAMBP, NES, NTF3, CREB1, GRIN1, MAP2K4, …
GO:0060074~synapse maturation	12	0.0435092	ANAPC2, SEZ6L2, PALM, DAB2IP, NRXN3, RELN, CAMK2B, ARHGEF15, NRXN1, SHANK1, SEZ6, NEURL1
GO:0019184~nonribosomal peptide biosynthetic process	12	0.0435092	HAGH, GGT5, GGT7, GCLC, GGCT, CHAC2, OPLAH, CNDP2, GGT2, BDH2, GGT1, GCLM
GO:0071218~cellular response to misfolded protein	12	0.0435092	POMT2, ATXN3, DERL1, VCP, RNF5, POMT1, TOR1A, RNF185, UGGT2, ANKZF1, STUB1, SDF2
GO:0045956~positive regulation of calcium ion-dependent exocytosis	12	0.0435092	CDK5R2, ARF1, SYT10, CACNA1I, CACNA1G, STXBP1, SYT9, SYT7, CDK5, UNC13B, SCAMP5, TMEM27
GO:0000394~RNA splicing, via endonucleolytic cleavage and ligation	12	0.0435092	ZBTB8OS, CSTF2, FAM98B, TMBIM6, DDX1, ERN1, TRPT1, HSPA1B, CPSF4, TSEN2, TSEN15, RTCB
GO:0043967~histone H4 acetylation	30	0.0437065	MORF4L1, MEAF6, KMT2A, SPI1, HAT1, TRIM16, PHF20, DMAP1, JADE2, NAA50, PER1, CHD5, BRD8, MUC1, KAT2A, ELP3, YEATS4, KANSL1, SIRT1, MSL3, MSL2, EP300, ARRB1, MSL1, NAA60, IRF4, USP22, RUVBL1, APBB1, EP400
GO:0006282~regulation of DNA repair	39	0.0438705	PPP4R2, FAM175A, PML, UBE2V1, FGF10, UBE2V2, CBX8, FAM168A, RPA2, NPAS2, SETMAR, RNF169, SPIDR, RTEL1, TRIP12, TFIP11, NUDT16, BRCC3, RECQL5, POLH, USP1, CEBPG, PRKCG, RAD52, SIRT1, UIMC1, RNF8, UBE2N, EYA1, EYA2, CUL4A, RIF1, OTUB1, HELB, UBR5, BRE, OGG1, APBB1, KDM4D
GO:0006446~regulation of translational initiation	39	0.0438705	NCBP2, NCBP1, RBM4, EIF5, RPS6KB1, MTIF2, UHMK1, EIF4EBP3, EIF3C, EIF3CL, EIF4EBP2, DDX3X, KLHL25, EIF3F, AGO2, RARA, EIF1, GLE1, EIF3M, PAIP2, RXRA, FMR1, DDX1, EIF1B, YTHDF1, EIF2B1, EIF4G1, EIF4B, NCK2, EIF4G2, EIF4G3, ATF4, EIF2AK1, EIF4A2, NCK1, EIF2S1, EIF2AK2, PPP1R15B, EIF2AK3
GO:0043524~negative regulation of neuron apoptotic process	61	0.0439826	HRAS, SNCB, GABRB3, GRIK2, GABRB2, CPEB4, LGMN, TGFB3, BDNF, PDPK1, PIK3CA, DNAJC5, ZPR1, ADAM8, AGAP2, MT3, CLN3, BRAF, ROCK1, BARHL1, PRKCI, STXBP1, MECP2, ADNP, PRKCG, LIG4, PPARGC1A, BTG2, PSEN1, SIX1, NAIP, MAP3K12, FAIM2, NRBP2, GCLC, UBE2V2, BCL2L1, GCLM, KRAS, PTK2B, NEFL, RASA1, STAMBP, NES, NTF3, GRIN1, MAP2K4, AXL, NR4A2, AMBRA1, ISL1, SOD1, PARK7, HYOU1, CORO1A, LRP1, NTRK1, JAK2, SYN…
GO:0007616~long-term memory	16	0.0442267	PRKCZ, SGK1, CPEB3, DRD2, GRIN1, MECP2, TAC1, RPS6KB1, NPAS4, SHANK1, CALB1, SLC17A7, RASGRF1, RELN, MTOR, CTNS
GO:0008334~histone mRNA metabolic process	16	0.0442267	NCBP2, NCBP1, MTPAP, ERI1, SSB, PAPD5, ATM, SLBP, TUT1, PAPD4, DCP2, ZNF473, LSM10, LSM1, XRN1, CPSF2
GO:0009303~rRNA transcription	16	0.0442267	TAF1B, GTF3A, RNASEK, BRF1, POLR1E, DEDD, NIFK, POLR1B, CD3EAP, ANG, GTF3C6, NOL11, MTOR, GTF3C1, GTF3C4, GTF3C3
GO:0072657~protein localization to membrane	196	0.0442474	RAB3GAP2, LYPD1, ATP1B1, ATP1B3, PPP2R5A, SRP68, PRKG2, GET4, KIF13A, IFT20, RPLP1, RPL26L1, RAPGEF6, FAU, RPL11, LRRC4, F11R, MAGI2, ROCK1, BRAF, NCF1, ROCK2, TTC7B, TMEM150A, JUP, RPS14, PEX26, RAB13, SRP72, PALM, ERBB2, RER1, CACNB3, ARF6, BCL2L1, RPS26, RILPL1, MACF1, RPS29, RAC1, EFR3A, AGRN, RPS21, FCHO2, TRAM1, SRP54, TAOK2, TP53BP2, DVL1, TULP3, GOLGA7B, RAPSN, HPCA, TP63, KCNIP3, BAG4, G…
GO:0035725~sodium ion transmembrane transport	59	0.0443175	SLC8A3, ATP1B1, ATP1B3, SLC20A1, SLC9A5, ATP1B2, UTRN, FGF12, SLC24A4, SLC24A3, ANK3, SLC24A2, SLMAP, SLC24A1, SLC9B1, STK39, NALCN, ANO6, ATP4A, SCN2B, CHP1, WNK2, PRKCE, PKD2L1, TRPM2, SLC41A1, COMMD1, TRAPPC10, FXYD2, SCN1A, SCN1B, ATP12A, CAMK2D, PKD2, SLC4A9, HCN4, SCNN1A, SCNN1D, GLRX, HCN1, HCN2, NOS1, ASIC2, ATP1A3, ATP1A4, ATP1A1, ASIC1, ATP1A2, KCNK1, SLC17A7, YWHAH, SLC4A11, ARF1, NEDD…
GO:0072659~protein localization to plasma membrane	88	0.0446578	LYPD1, ATP1B1, ATP1B3, PPP2R5A, TSPAN5, PIP5K1A, PRKG2, CLTC, KCNIP3, KIF13A, BAG4, PDPK1, GOLGA7, PACSIN1, ANK1, IFT20, ANK3, SLMAP, GOPC, RAPGEF6, CSK, RHOG, NSF, EFR3B, DLG1, F11R, AR, STX4, STX3, ROCK1, C2CD5, ROCK2, PIGW, VIL1, TTC7B, STXBP1, PRKCI, ACTN2, NRXN1, MYADM, TMEM150A, BBS1, JUP, BBS2, ZFYVE27, VAMP4, VAMP3, CLIP3, VAMP2, RAB13, MYO5A, PACS2, PALM, PRKCZ, ARFRP1, PPIL2, RER1, ARF6…
GO:0042177~negative regulation of protein catabolic process	43	0.0447787	FHIT, DEDD, UBE2G2, PML, HFE, AZIN1, GIPC1, TIMP4, RGP1, AZIN2, UBAC2, SHH, OS9, TIMP1, BAG5, PSMF1, USP19, N4BP1, GRIN2C, KLHL40, SERPINB12, WAC, YOD1, TLK2, NRG1, AGAP2, USP14, SCO1, TAF1, GABARAPL2, RILP, DAB2IP, ATRAID, RELA, PRKCG, PARK7, PDCL3, PSEN1, SDCBP, SVIP, MDM4, USP25, SNX12
GO:2001257~regulation of cation channel activity	43	0.0447787	MYO5A, JPH3, DRD2, KCNAB1, MMP9, CACNB1, CACNB3, CACNB4, FGF12, UBQLN1, KCNJ11, GSTM2, KCNS1, JSRP1, ANK3, HAMP, SLMAP, PDE4B, GALR2, CAMK2D, PKD2, PRKACA, ASPH, EHD3, S100A1, AHNAK, DLG1, EPO, NOS1, NOS1AP, FMR1, TMEM110, ACTN2, CTSS, HOMER1, CRHR1, GPR35, PLCG2, PLA2G6, CALM3, VAMP2, CALM2, CALM1
GO:0031023~microtubule organizing center organization	55	0.0448522	CHMP3, CHMP4B, UVRAG, FES, SPICE1, CTNNB1, OFD1, NUBP1, CEP250, VPS4B, CDK5RAP2, CNTLN, GOLGA2, ARL2, C2CD3, ROCK2, HEPACAM2, KIAA0753, PCM1, DCTN1, ARHGEF10, NDEL1, CHMP1B, BNIP2, CHORDC1, WDR43, CHMP2A, HAUS3, HAUS6, CEP120, HAUS2, CETN3, BRSK1, ARPC5, TUBGCP4, TUBGCP6, TUBGCP5, FBXW5, PKD2, TUBE1, PAFAH1B1, SSX2IP, BCAS3, RAB6C, CHD3, PARD6A, CCP110, CROCCP2, CEP135, CEP192, CKAP5, CEP63, TUBG…
GO:0031122~cytoplasmic microtubule organization	22	0.0451193	CEP120, STMN3, CHP1, PCM1, TUBGCP2, DVL1, HOOK3, TUBGCP4, TUBGCP6, MAP10, TUBGCP5, PLK3, SLK, KATNA1, IFT172, VPS4B, RAB11A, TRPV4, PAFAH1B1, TUBG2, SPAST, DLG1
GO:0006353~DNA-templated transcription, termination	47	0.0451662	NCBP2, TAF1B, NCBP1, FIP1L1, TAF1A, POLR2K, TAF1D, U2AF2, SRSF11, SETX, POLR2A, RBM8A, CDC40, ZNF473, MTERF2, TWISTNB, MTERF1, CHTOP, CSTF2, POLR1E, POLR1D, GTF2H3, TTF1, POLR1C, GTF2H5, CASC3, CDK7, POLR1B, SMN2, SMN1, SLBP, SARNP, CD3EAP, PCF11, MNAT1, EIF4A3, SRSF5, UPF3B, UBTF, POLDIP3, MED18, THOC7, SLU7, ZC3H11A, LSM10, THOC2, CPSF2
GO:0097576~vacuole fusion	19	0.0455171	CLN3, CHMP3, TSG101, UVRAG, CALCOCO2, VTI1B, PHF23, SNAPIN, VPS33B, WIPI2, UBQLN1, RNF103-CHMP3, VPS33A, VCP, VAMP8, LIX1L, MCOLN1, VPS16, VPS39
GO:0033572~transferrin transport	19	0.0455171	REP15, ATP6V1H, ATP6V1B2, CLTC, ATP6V0B, ATP6V1F, SLC11A2, ATP6V1A, ATP6V0E2, ATP6V1E1, ATP6V1E2, RAB11B, LMTK2, ATP6V0A1, MCOLN1, ATP6V0D1, ATP6V0D2, ATP6V0A2, DNM2
GO:0000375~RNA splicing, via transesterification reactions	125	0.045535	NCBP2, NCBP1, LSM8, AAR2, U2AF2, RBM4, RBM5, RBM7, SART3, WTAP, NSRP1, SETX, C7ORF55-LUC7L2, RBM8A, RAVER2, SRRM2, DNAJC8, LSM5, LSM3, PTBP2, DDX20, LSM1, TGS1, RBM11, DHX32, LUC7L3, CLNS1A, RBFOX1, SNRPN, RBFOX3, FMR1, WDR83, PCF11, AQR, CELF6, CELF4, SLU7, FIP1L1, STRAP, SRSF12, PPIL1, SNRPB2, SRSF11, XAB2, UHMK1, FRG1, HTATSF1, CDC40, HNRNPD, ISY1, PPIL3, SNRNP35, PABPC1, DDX41, PRPF40B, NOVA1…
GO:0051437~positive regulation of ubiquitin-protein ligase activity involved in regulation of mitotic cell cycle transition	36	0.0472487	PSMB10, ANAPC16, PSMB4, PSMF1, PSMB7, PSMD1, PSMD2, UBE2D1, PSMD7, CUL1, PSMD9, ANAPC2, ANAPC5, ANAPC4, SKP1, CDC26, PSMB8, PSMB9, PSMA2, PSMC6, PSMD14, PSMC5, PSMC4, PSMD12, PSMA5, PSMC3, PSMC2, PSMD10, PSMA3, PSMC1, UBC, PSME3, ANAPC7, UBB, PSME4, UBE2E1
GO:0009914~hormone transport	126	0.0472726	KCNC2, HMGN3, CRHBP, ADCY5, SYT9, ILDR1, SYT7, REST, SIDT2, C2CD2L, RAB1A, BTK, AGTR2, GATA3, TARDBP, RAPGEF4, RAPGEF3, HADH, HCAR2, IRS2, PTPRN, PCLO, TMEM27, CRHR1, VAMP8, ARRB1, VSNL1, CARTPT, VAMP3, VAMP2, EIF2AK3, GLP1R, RBP4, SNX6, DRD2, HFE, KCNA5, ENSA, RIMS2, ADCYAP1, KCNS3, LIF, GPR27, ADRA2A, NKX3-1, ADRA2C, ADRA2B, RAB8B, SMAD2, CACNA2D2, NKX6-1, EPHA5, TNFSF11, UCP2, RAP1A, CACNA1E, …
GO:0046883~regulation of hormone secretion	106	0.0473103	KCNC2, HMGN3, ADCY5, CRHBP, SYT9, SYT7, REST, ILDR1, SIDT2, C2CD2L, TARDBP, RAPGEF4, RAPGEF3, HADH, HCAR2, IRS2, TMEM27, CRHR1, ARRB1, VAMP8, VSNL1, CARTPT, VAMP3, VAMP2, GLP1R, RBP4, SNX6, DRD2, HFE, KCNA5, ENSA, ADCYAP1, KCNS3, LIF, GPR27, ADRA2A, NKX3-1, ADRA2C, ADRA2B, RAB8B, CACNA2D2, NKX6-1, EPHA5, TNFSF11, UCP2, RAP1A, CACNA1E, GHSR, CACNA1C, PHPT1, CACNA1D, CACNA1A, BMP6, PPARD, TACR2, KC…
GO:0097034~mitochondrial respiratory chain complex IV biogenesis	11	0.0473323	COX14, COA3, COA4, PET117, CHCHD5, SMIM20, COX19, SURF1, COX17, TIMM21, SCO1
GO:0006750~glutathione biosynthetic process	11	0.0473323	HAGH, GGT5, GGT7, GCLC, GGCT, CHAC2, OPLAH, CNDP2, GGT2, GGT1, GCLM
GO:0033158~regulation of protein import into nucleus, translocation	11	0.0473323	MAVS, CDKN1A, HSP90AA1, PDE2A, UBR5, TXN, JAK2, PARP10, OGG1, SIRT1, MED1
GO:0022401~negative adaptation of signaling pathway	11	0.0473323	CALCA, HTR1B, ARRB2, DRD2, ARRB1, GIPR, GRK4, UBQLN2, HTR2B, DNM1, DNM2
GO:0002029~desensitization of G-protein coupled receptor protein signaling pathway	11	0.0473323	CALCA, HTR1B, ARRB2, DRD2, ARRB1, GIPR, GRK4, UBQLN2, HTR2B, DNM1, DNM2
GO:0006873~cellular ion homeostasis	233	0.0476947	ATP1B1, ATP1B3, SLC9A5, ATP1B2, VAPB, ADCY5, LPAR1, GPCPD1, SLC26A11, ATP2B2, ATP2B3, HTR1B, AGTR2, ATP2B4, CHRNA7, PIK3CG, IBTK, TRPA1, RAP1GDS1, LETM1, CCR5, ATP2C1, RYR3, CCR2, NPTN, RYR2, STC1, PTH1R, HFE, LETM2, CACNB3, RIC3, KCNJ2, ATP12A, ATP6V0B, ADCYAP1, SLC11A2, SLC11A1, HCRTR1, SLC31A1, TRPC1, TRPC3, TRPC5, TRPC7, NDFIP1, KCNK3, ATP13A5, GNAT2, ATP6V0E2, ATP13A1, ATP2A2, ARF1, ATP2A3, …
GO:0033013~tetrapyrrole metabolic process	29	0.0480652	IBA57, COX10, UROS, PPOX, RSAD1, SLC11A2, MUT, ALAS1, ALAS2, FXN, MMACHC, ABCD4, BDH2, SUCLA2, TMEM14C, COX15, CUBN, MMADHC, IREB2, TCN2, MTRR, BLVRA, EIF2AK1, MTR, SLC25A38, ATPIF1, NFE2L1, SPTA1, UROD
GO:1904590~negative regulation of protein import	29	0.0480652	THRA, LITAF, CABP1, PPM1A, NFKBIA, KEAP1, PPM1B, CYLD, APOD, PKD2, PKD1, DYRK2, EMD, FAM89B, DAB2IP, CREB3, NF1, PKIG, G3BP2, CHP1, PARP10, NFKBIL1, SFRP5, PDE2A, PSMD10, GSK3B, FAF1, MTOR, MAPK7
GO:0042308~negative regulation of protein import into nucleus	29	0.0480652	THRA, LITAF, CABP1, PPM1A, NFKBIA, KEAP1, PPM1B, CYLD, APOD, PKD2, PKD1, DYRK2, EMD, FAM89B, DAB2IP, CREB3, NF1, PKIG, G3BP2, CHP1, PARP10, NFKBIL1, SFRP5, PDE2A, PSMD10, GSK3B, FAF1, MTOR, MAPK7
GO:0030258~lipid modification	109	0.0483822	FGF18, IMPAD1, EHHADH, FGF10, PI4K2B, APOD, LCAT, GAB1, PIK3CA, CYGB, HADH, BPNT1, PIK3CG, ACAA2, IRS2, NUDT19, FA2H, TTC7B, PIK3CD, PPARGC1A, TMEM150A, PI4K2A, FGFR2, HACL1, PIPSL, GRB2, ERBB2, HADHA, IVD, EFR3A, GCDH, SPHK2, EPHX2, SMG1, CRAT, VAV1, MLYCD, MTOR, ACAD11, PIP4K2A, ACAD10, PIP4K2C, SLC25A17, PIP4K2B, FGF5, PPARD, CPT2, FGF9, SYNJ1, PIP5K1C, PIP5K1A, ACOX3, AUH, PEX7, ACOT8, PEX2, …
GO:0097190~apoptotic signaling pathway	231	0.0487028	FHIT, HRAS, SGMS1, SHH, BTK, CTNNB1, MAGED1, CUL3, CUL2, AGTR2, HTRA2, SERPINE1, CREB3L1, PELI3, CUL1, ACAA2, SGPL1, DAB2IP, ZC3HC1, BCL2L14, KIAA0141, RAD9A, MLLT11, CX3CR1, MNT, MAPK9, ATPIF1, MAPK7, EIF2AK3, GGCT, TAF9B, BCL2L1, RFFL, HSPA1B, DIDO1, DIABLO, FAM162A, BMP4, ZNF622, TP53BP2, CIDEB, DDX5, VDAC2, ATM, HYOU1, ZNF385B, ZNF385A, BMP5, PPARD, FASTK, DNAJC10, TP63, MLH1, C22ORF29, ZNF34…
GO:0006281~DNA repair	211	0.0488	RAD51D, XRCC4, RAD51C, RAD51B, INTS3, SPRTN, EPC2, GTF2H2C, C7ORF49, POLL, NUDT16, POLK, POLI, POLH, RAD9A, LIG4, RAD1, DCLRE1C, DCLRE1A, AQR, RFC1, HUWE1, ASCC3, UBR5, PMS2P3, RAD21L1, HUS1, UBA7, CEP164, XAB2, POLM, ISY1, RECQL5, TAOK1, EME2, INIP, FTO, DDX1, TREX1, UBE2L6, GGN, ATM, RNF8, PARP4, BACH1, COPS2, ERCC6L2, HELQ, COPS5, COPS6, COPS4, UVRAG, MLH1, MLH3, DMAP1, BOD1L1, FANCL, FAM168A,…
GO:0051875~pigment granule localization	15	0.0488057	MYO5A, MYO7A, MREG, VPS33B, VPS33A, RAB1A, DCTN1, DCTN2, BLOC1S6, BBS2, BLOC1S5, BLOC1S3, RAB11B, RAB11A, MKKS
GO:0051932~synaptic transmission, GABAergic	15	0.0488057	GABRG2, GABRA1, SLC6A1, CLSTN3, GABRB2, NF1, STXBP1, OXTR, NLGN2, TAC1, PRKCE, HTR1B, CA7, RAC1, DNM1
GO:0014072~response to isoquinoline alkaloid	15	0.0488057	PPP1R9B, GNAO1, DRD2, AIF1, RELA, GRIN1, SRR, TAC1, MDM2, PRKCG, FOSB, MTOR, PRKCE, PPP5C, PPP2R2A
GO:0018198~peptidyl-cysteine modification	15	0.0488057	MOCS3, NOS1, RAB3D, NOS1AP, TMX3, ZDHHC7, ADH5, PRDX3, PARK7, GOLGA7, ACE, ATP2B4, GOLGA7B, CLIP3, RAB6A
GO:0071108~protein K48-linked deubiquitination	15	0.0488057	OTUD4, USP19, OTUD5, ATXN3, USP27X, OTUB1, USP5, OTUD7B, OTUD7A, USP37, USP20, YOD1, USP25, PARK7, VCPIP1
GO:0032148~activation of protein kinase B activity	15	0.0488057	PRKCZ, OSBPL8, NTF3, IL18, PARK7, SRC, PDPK1, ANG, ITGB1BP1, TXN, ADRA2A, ADRA2C, ADRA2B, NRG1, MT3
GO:0043278~response to morphine	15	0.0488057	PPP1R9B, GNAO1, DRD2, AIF1, RELA, GRIN1, SRR, TAC1, MDM2, PRKCG, FOSB, MTOR, PRKCE, PPP5C, PPP2R2A
GO:0070076~histone lysine demethylation	15	0.0488057	KDM7A, KDM6A, HR, UBE2B, PHF2, KDM2A, KDM8, KDM3A, KDM4A, HSF4, KDM3B, KDM5B, KDM4D, KDM6B, KDM5C
GO:0051899~membrane depolarization	42	0.0488065	PRKCZ, SCN1A, GCLC, SCN1B, KMT2A, CACNB3, CACNB4, KCNJ2, GCLM, SRC, TPCN1, TPCN2, ANK3, SLMAP, NALCN, HCN4, MYOC, HCN2, SCN2B, SMAD7, CACNA1I, CACNG4, ATP1A2, CACNG2, ADIPOQ, PARK7, P2RX4, CACFD1, YWHAH, MLLT11, CACNA1G, CACNA1E, ATPIF1, SCN8A, CACNA1C, LRRK2, ABL1, KCNH2, CACNA1D, CACNA1A, CACNA1B, ALOX12
GO:0006906~vesicle fusion	50	0.0489902	RAB3A, RAB7A, STX8, GNAI3, SYT3, GRIK5, UVRAG, SYT9, SYT6, SYT7, TSNARE1, TMEM175, DYSF, STX16, TBC1D4, SEC22B, SNAP47, SEC22C, VPS16, SNAP23, VPS11, SNAP25, VPS39, STX6, STX5, STX4, STX3, STX2, SYT10, C2CD5, SYT12, STXBP1, VTI1B, SNAPIN, RPH3A, STX1B, TMEM27, VPS8, ANKRD27, CORO1A, VAMP8, USO1, VAMP4, GOSR2, VAMP3, TGFBRAP1, GOSR1, VAMP2, VAMP1, YKT6
GO:0030307~positive regulation of cell growth	67	0.0490273	NCBP1, SYT3, ZNF639, INO80, ITSN2, CXCL12, N6AMT1, CDC42, CSNK2A3, BDNF, CSNK2A1, FXN, HAMP, SEMA7A, NRG1, LGI1, DSCAM, HYAL1, ANAPC2, TWF2, NOL8, ADNP, MMP14, RPTOR, RND2, EIF4G1, EIF4G2, NDEL1, ZFYVE27, DNPH1, KRT17, TRIM32, SDCBP, ADAM17, SEMA4D, ALOX12, TNFRSF12A, ERBB2, TAF9B, BMPR2, SFN, RIMS2, RIMS1, RASAL1, DDX3X, MACF1, PTK2B, RAB11A, PAFAH1B1, SUPV3L1, ACSL4, CPNE9, TRPC5, CPNE6, MUL1, …
GO:2000058~regulation of protein ubiquitination involved in ubiquitin-dependent protein catabolic process	46	0.0491075	ANAPC16, PSMB10, UBE3A, PML, HFE, PSMB4, PSMF1, PTK2, PSMB7, FBXW7, PTK2B, PSMD1, PSMD2, UBE2D1, PSMD7, CUL1, PSMD9, ANAPC2, TAF1, ANAPC5, ANAPC4, SKP1, CDC26, PSMB8, PSMB9, PSMA2, PDCL3, PSMC6, PSMD14, PSMC5, PSMD12, PSMC4, PSEN1, PSMA5, PSMC3, PSMD10, PSMC2, PSMA3, PSMC1, UBC, RNF139, PSME3, ANAPC7, UBB, PSME4, UBE2E1
GO:2001235~positive regulation of apoptotic signaling pathway	76	0.0491348	SEPT4, MMP9, TP63, TNFSF12, CRADD, MAGED1, MFF, AGTR2, PAK2, DYNLL1, HTRA2, GSN, DYNLL2, CASP8, RBCK1, PPP2R1A, BCL10, DAB2IP, BCL2L14, FADD, INCA1, RAD9A, DAPK3, PRKCD, STK3, BCAP31, INHBA, NCK2, NCK1, RIPK1, MLLT11, LCK, PLA2G6, MAPK9, ATPIF1, UBB, BCLAF1, YWHAZ, MCL1, TNFRSF12A, PPP3R1, PML, BCL2L1, SFN, CYLD, FIS1, FBXW7, MOAP1, PRKRA, PPP3CC, NKX3-1, FAM162A, SKIL, DNM1L, TP53BP2, PTPN2, NF1…
GO:1904062~regulation of cation transmembrane transport	90	0.0492534	KCNC2, KCNC1, ATP1B1, JPH3, ATP1B3, KCNAB2, ATP1B2, KCNAB1, MMP9, UTRN, FGF12, CXCL11, UBQLN1, KCNJ11, KCNIP3, GSTM2, PDPK1, ATP2B4, JSRP1, WWP2, HAMP, ANK3, SLMAP, PDE4B, GALR2, PRKACA, STK39, CAB39, ASPH, ANO6, S100A1, AHNAK, DLG1, PIK3CG, NOS1AP, SCN2B, FMR1, CHP1, ACTN2, WNK2, CTSS, PRKCE, CRHR1, RYR2, PLA2G6, COMMD1, VAMP2, KCNH2, MYO5A, FXYD2, SCN1B, DRD2, CACNB1, CACNB3, AKAP9, CACNB4, KCN…
GO:1990778~protein localization to cell periphery	95	0.0497614	LYPD1, ATP1B1, ATP1B3, PPP2R5A, TSPAN5, PIP5K1A, PRKG2, CLTC, KCNIP3, KIF13A, BAG4, PDPK1, GOLGA7, PACSIN1, ANK1, NUBP1, IFT20, ANK3, SLMAP, GOPC, RAPGEF6, CSK, RHOG, NSF, EFR3B, DLG1, F11R, AR, STX4, STX3, ROCK1, C2CD5, ROCK2, PIGW, VIL1, TTC7B, STXBP1, PRKCI, VTI1B, ACTN2, NRXN1, MYADM, TMEM150A, BBS1, JUP, BBS2, ZFYVE27, VAMP8, VAMP4, VAMP3, CLIP3, VAMP2, RAB13, MYO5A, PACS2, PALM, PRKCZ, STX8…
GO:0051489~regulation of filopodium assembly	21	0.0498631	DNM3, DMTN, PALM, FMR1, SRGAP2C, TGFB3, ARF6, NRXN1, PRKCD, CAPZB, MIEN1, TRPM2, CDC42, MYO10, PPP1R16B, FNBP1L, TENM1, RALA, AGRN, BCAS3, NEURL1
GO:0006986~response to unfolded protein	74	0.0498754	CREBRF, TLN1, PPP2R5B, COPS5, VAPB, PDIA6, CREB3L1, CREB3L4, YOD1, DNAJC4, ATP6V0D1, KDELR3, DAB2IP, HSP90AA1, JKAMP, SRPRB, RHBDD1, TATDN2, DCTN1, ACADVL, NCK2, CTH, EP300, SEC61B, EIF2S1, NCK1, HSPB7, ERN1, FKBP14, UGGT2, SERP2, EIF2AK2, PPP1R15B, EIF2AK3, SEC61G, ADD1, SERP1, ARFGAP1, DERL1, SYVN1, HSPA1B, EDEM2, STUB1, EDEM1, HSPA1L, TMEM129, JMJD7-PLA2G4B, HSPA2, TMEM33, TOR1B, HSPA6, HSPE1,…
GO:0019752~carboxylic acid metabolic process	322	0.0499397	SCPEP1, LDHB, SC5D, PDP2, PNKD, STAT5A, EHHADH, CYP2D6, GCAT, GGT2, GGT1, IARS2, OGDH, HIBADH, GLDC, ATP2B4, GOT1, INSIG2, PGAM4, SYK, AADAT, ACAA2, SGPL1, NUDT19, SUCLG2, FAXDC2, HKDC1, MECP2, PPARGC1A, SARS2, CARNS1, SSTR4, RARS, PGM1, DLD, MAPK3, GATB, MDH1, GATC, ALDOA, HACL1, ADSS, ARV1, FARS2, ALDOC, PFKFB1, HSD17B12, ALDOB, NAGK, HADHA, ACSBG1, QRSL1, GAD2, DAGLA, ARG2, GCSH, GAD1, NR1H3, …
GO:0098930~axonal transport	18	0.0503381	SPG7, AP3S2, AP3S1, SNAPIN, SOD1, DTNBP1, BLOC1S6, NDEL1, KIF1B, BLOC1S5, BLOC1S3, AP3B2, AP3D1, PAFAH1B1, NEFL, MGARP, SPAST, AP3B1
GO:0006361~transcription initiation from RNA polymerase I promoter	18	0.0503381	TAF1B, TAF1A, POLR1E, POLR2K, POLR1D, TAF1D, TTF1, GTF2H3, POLR1C, POLR1B, CDK7, GTF2H5, CD3EAP, MNAT1, UBTF, RRN3, MAPK3, TWISTNB
GO:0006506~GPI anchor biosynthetic process	18	0.0503381	PGAP3, PGAP1, PIGW, PIGV, GPAA1, ALG5, PIGT, PIGQ, PIGO, PIGN, MPPE1, PIGM, PIGF, PIGG, PYURF, PIGB, PIGC, DPM2
GO:0050852~T cell receptor signaling pathway	72	0.0506097	HRAS, ELF1, PTPN22, PAWR, PDPK1, PAK2, GATA3, PDE4B, PSMD1, PSMD2, RBCK1, PIK3CA, PAK1, CSK, PSMD7, CUL1, PSMD9, BCL10, RELA, PIK3CD, SKP1, WAS, PSMA2, UBE2N, PRKCQ, PRKD2, CARD11, PSEN1, PSMA5, NCK1, PSMA3, LCK, UBC, RIPK2, PSME3, UBB, PSME4, PSMB10, HLA-DQB2, NFKBIA, UBE2V1, CACNB3, PSMB4, PSMF1, PSMB7, UBE2D2, ZAP70, INPP5D, TRAF6, UBE2D1, FYB, PTPRC, PTPN6, PTPN2, DUSP22, PSMB8, PSMB9, DENND1…
GO:0035065~regulation of histone acetylation	26	0.0508499	EID1, KMT2A, ZNF451, SPI1, CTCF, NAP1L2, LIF, GATA2, GATA3, BRD7, RAPGEF3, MUC1, KAT2A, NOS1, TAF7, MECP2, ISL1, SIRT1, PPARGC1A, HDAC5, RPS6KA5, RPS6KA4, ARRB1, MAPK3, PYGO1, CAMK1
GO:0046785~microtubule polymerization	26	0.0508499	ARL2, NIN, CKAP5, PSRC1, AKAP9, FES, CAPZB, TUBGCP2, DCTN1, HDGFRP3, EML2, TUBGCP4, RANBP9, TUBGCP6, TUBGCP5, NDEL1, CDKN1B, CSNK1D, RGS2, INPP5J, TRPV4, CLIP3, TUBG2, MAP7D3, TERF1, GOLGA2
GO:0000398~mRNA splicing, via spliceosome	123	0.0511039	NCBP2, NCBP1, LSM8, AAR2, U2AF2, RBM4, RBM5, RBM7, SART3, WTAP, NSRP1, SETX, C7ORF55-LUC7L2, RBM8A, RAVER2, SRRM2, DNAJC8, LSM5, LSM3, PTBP2, DDX20, TGS1, RBM11, DHX32, LUC7L3, CLNS1A, RBFOX1, SNRPN, RBFOX3, FMR1, WDR83, PCF11, AQR, CELF6, CELF4, SLU7, FIP1L1, STRAP, SRSF12, PPIL1, SNRPB2, SRSF11, XAB2, UHMK1, FRG1, HTATSF1, CDC40, HNRNPD, ISY1, PPIL3, SNRNP35, PABPC1, DDX41, PRPF40B, NOVA1, CSTF…
GO:0000377~RNA splicing, via transesterification reactions with bulged adenosine as nucleophile	123	0.0511039	NCBP2, NCBP1, LSM8, AAR2, U2AF2, RBM4, RBM5, RBM7, SART3, WTAP, NSRP1, SETX, C7ORF55-LUC7L2, RBM8A, RAVER2, SRRM2, DNAJC8, LSM5, LSM3, PTBP2, DDX20, TGS1, RBM11, DHX32, LUC7L3, CLNS1A, RBFOX1, SNRPN, RBFOX3, FMR1, WDR83, PCF11, AQR, CELF6, CELF4, SLU7, FIP1L1, STRAP, SRSF12, PPIL1, SNRPB2, SRSF11, XAB2, UHMK1, FRG1, HTATSF1, CDC40, HNRNPD, ISY1, PPIL3, SNRNP35, PABPC1, DDX41, PRPF40B, NOVA1, CSTF…
GO:0034315~regulation of Arp2/3 complex-mediated actin nucleation	10	0.0513041	CORO1B, ARF1, AP1AR, PICK1, ARFIP2, ABI2, BRK1, ARFIP1, WAS, NCKAP1
GO:0016254~preassembly of GPI anchor in ER membrane	10	0.0513041	PIGM, PIGF, PIGG, PIGW, PIGV, PIGB, PIGC, DPM2, PIGQ, PIGN
GO:0000963~mitochondrial RNA processing	10	0.0513041	TRNT1, HSD17B10, PNPT1, TRMT5, SUPV3L1, TRMT10C, KIAA0391, FASTKD5, MTO1, TRMT61B
GO:0033145~positive regulation of intracellular steroid hormone receptor signaling pathway	10	0.0513041	KMT2D, TAF1, AR, DDX17, PAK1, DDX5, BUD31, PARK7, MED1, PPP5C
GO:0045860~positive regulation of protein kinase activity	188	0.0519161	ALS2, ADCY3, ADCY4, FGF18, HRAS, SRCIN1, ADCY7, FAM20A, VAPB, IL18, ADCY5, CSPG4, TGFB3, FGF10, LPAR1, TLR6, IQGAP1, PRKACG, MAGED1, MAP3K6, ZFP91, PRKAR2A, ATP2B4, RPLP1, MAP3K8, GAB1, RALB, PIK3CA, PDGFC, PRKACA, CHRNA7, CAB39, ADAM8, MAP2K7, ADAM9, SYK, PIK3CG, DAB2IP, STAP1, BRAF, MADD, SOCS1, ERP29, WNK1, STK3, RPTOR, MARK2, MAP4K5, CD40LG, ARRB1, MAPK3, CARTPT, CAMK1, RIPK2, RELN, EIF2AK2, …
GO:0006082~organic acid metabolic process	352	0.0520392	SCPEP1, LDHB, SC5D, PDP2, PNKD, STAT5A, EHHADH, CYP2D6, GCAT, GGT2, GGT1, IARS2, OGDH, HIBADH, GLDC, ATP2B4, GOT1, INSIG2, PGAM4, SYK, AADAT, ACAA2, SGPL1, NUDT19, SUCLG2, FAXDC2, HKDC1, CRTAP, MECP2, PPARGC1A, SARS2, CARNS1, SSTR4, NNT, RARS, PGM1, DLD, MAPK3, GATB, MDH1, GATC, ALDOA, HSD17B10, HACL1, ARV1, ADSS, FARS2, ALDOC, PFKFB1, HSD17B12, ALDOB, NAGK, HADHA, ACSBG1, QRSL1, GAD2, DAGLA, ARG…
GO:0006354~DNA-templated transcription, elongation	53	0.0525625	TAF1B, NCBP2, NCBP1, TAF1A, TAF1D, CCNT1, SHH, GTF2A1, RTF1, GTF2A2, TWISTNB, SUPT5H, TAF1L, IKBKAP, ELP3, ELP2, POLR1E, POLR1D, GTF2H3, POLR1C, POLR1B, CDK7, GTF2H5, ELL2, CD3EAP, EAPP, TAF10, TAF12, THOC7, PAF1, SUPT6H, POLR2K, ELL, POLR2J, TAF9B, POLR2A, LEO1, TCEA1, TCEA2, TAF1, TAF4, RECQL5, CTR9, RNF8, MNAT1, UBTF, WDR61, GTF2F1, GTF2F2, TCEB2, NELFA, TCEB3, TCEB1
GO:0060322~head development	282	0.05285	LPAR1, OGDH, SHH, CTNNB1, HOOK3, CCDC141, ATP2B2, CTTNBP2, AGTR2, ATP2B4, HTRA2, APOD, SEMA7A, RARA, PTBP2, S100A1, PITX2, PHOX2A, SGPL1, DAB2IP, RARG, BRAF, CRTAC1, BARHL1, MECP2, PCM1, PPARGC1A, DPCD, RAD1, SSTR4, PITPNM1, MKS1, TRAPPC9, SSTR1, HTR6, CX3CR1, MAPK3, CDK5R2, POMK, UBA6, XAB2, SCRIB, OTP, ADCYAP1, SLC32A1, HESX1, KRAS, RAC1, LHX3, LHX6, NKX2-2, POTEE, BMP4, ABR, SPHK2, TGFBR2, SKI…
GO:0051348~negative regulation of transferase activity	145	0.0530576	SRCIN1, PPP2R5A, LRRC4B, PTPN22, MBIP, LRRC4C, CHAD, CUL3, ZGPAT, PRKAR2A, PPP1R1A, LRRC4, IBTK, ANAPC2, DAB2IP, IRS2, ANAPC5, ANAPC4, PKIG, SOCS1, SOCS6, WNK1, CHP1, SOCS4, PKIB, PSMA2, HHEX, PSMA5, PSMA3, LRRC66, ANAPC7, MAPK7, CHORDC1, MVP, ANAPC16, DBNDD2, PODN, SNX6, DUSP10, NPRL2, SRC, SH3BP5L, PSMB4, PSMB7, HEXIM2, HEXIM1, DUSP14, UBE2D1, DNAJA3, FBXO7, BMP4, PTPN6, PTPN2, SMAD7, TAF7, DUS…
GO:0043484~regulation of RNA splicing	49	0.0531385	FASTK, U2AF2, RBM4, RBM5, RBM7, WTAP, NSRP1, SETX, CLK3, CLK2, RBM8A, CLK4, ZPR1, PTBP2, RBM11, AHNAK, RBFOX1, SRPK2, KHDRBS3, KHDRBS2, RBFOX3, FMR1, MBNL2, MBNL1, EIF4A3, CELF6, CELF4, ESRP1, ERN1, BRDT, ESRP2, SRSF12, HSPA1B, UHMK1, POLR2A, RPS26, ZNF326, HSPA8, RBM22, TMBIM6, SREK1, RBM20, SNW1, DDX5, SF3A1, SON, SRSF5, DYRK1A, CWC22
GO:0032387~negative regulation of intracellular transport	49	0.0531385	DMTN, THRA, UBE2G2, OS9, BAG4, APOD, FOXF1, RABGEF1, YOD1, DAB2IP, CRYAB, PKIG, G3BP2, CHP1, PARP10, CDK5, ITGB1BP1, TXN, MAPK7, SNX12, LRRK2, LITAF, CABP1, PPM1A, NFKBIA, KEAP1, PPM1B, UBAC2, CYLD, INPP5K, PKD2, PKD1, DYRK2, EMD, FAM89B, GDI1, CREB3, NF1, SIRT4, ADIPOQ, PARK7, NFKBIL1, SFRP5, PDE2A, PSMD10, GSK3B, SVIP, FAF1, MTOR
GO:0008542~visual learning	23	0.0533251	DEAF1, BRAF, KMT2A, DRD2, CREB1, NF1, GRIN1, ATP1A3, MECP2, NLGN3, ATP1A2, CDK5, NETO1, RIC8A, HRH1, KRAS, PDE1B, NDRG4, IFT20, NPTN, MTOR, SYNGAP1, CTNS
GO:0035308~negative regulation of protein dephosphorylation	14	0.0538883	PPP4R4, PPP1R9B, PPP1R16B, ROCK1, ROCK2, PPP1R8, SWAP70, IGBP1, ARPP19, YWHAB, NCKAP1L, ENSA, IKBKB, TIPRL
GO:0016601~Rac protein signal transduction	14	0.0538883	ALS2, NISCH, KRAS, EPS8, STMN3, AIF1, NF1, CAMK2D, ABI2, BRK1, RHOG, ELMO1, NCKAP1, FARP2
GO:0090002~establishment of protein localization to plasma membrane	62	0.054092	ATP1B1, PPP2R5A, TSPAN5, PIP5K1A, PRKG2, KIF13A, PACSIN1, GOLGA7, PDPK1, ANK1, IFT20, ANK3, GOPC, CSK, RHOG, NSF, EFR3B, DLG1, F11R, STX4, ROCK1, ROCK2, VIL1, TTC7B, PRKCI, ACTN2, NRXN1, MYADM, TMEM150A, JUP, BBS1, BBS2, VAMP4, VAMP3, VAMP2, CLIP3, RAB13, PALM, PACS2, ARFRP1, RER1, ARF6, BCL2L1, TNFRSF1A, RILPL1, INPP5K, MACF1, EFR3A, VPS35, EHD3, CNST, KCNB2, SPTBN4, NFASC, TSPAN15, TMBIM1, PPP1…
GO:0033674~positive regulation of kinase activity	201	0.0542447	ALS2, ADCY3, ADCY4, HRAS, ADCY7, VAPB, FAM20A, ADCY5, LPAR1, MAGED1, ZFP91, MAP3K6, ATP2B4, MAP3K8, GAB1, RPLP1, PIK3CA, CHRNA7, CAB39, ADAM8, MAP2K7, ADAM9, SYK, PIK3CG, DAB2IP, BRAF, WNK1, RPTOR, MARK2, CD40LG, MAPK3, CAMK1, EIF2AK2, CDK5R2, GNAI2, ERBB2, PFKFB1, AKAP13, DUSP12, ADCYAP1, SLC11A1, ACE, KRAS, RAC1, BMP4, DVL2, ZNF622, SASH1, DVL3, TAOK2, NTF3, OSBPL8, LAMTOR2, MAP2K3, MAP2K4, TGF…
GO:0072384~organelle transport along microtubule	30	0.0544738	PRKCZ, AP3S2, AP3S1, DTNBP1, RAB1A, BLOC1S6, ARHGAP21, KIF13A, CDC42, BLOC1S5, BLOC1S3, AP3B2, AP3D1, PAFAH1B1, RAB6A, NEFL, MGARP, AP3B1, DYNC1I1, CLN3, SNAPIN, KIF3C, NDEL1, COPG1, KIF1B, RHOT1, UBB, WDR43, SPAST, LRPPRC
GO:1904152~regulation of retrograde protein transport, ER to cytosol	9	0.0552956	UBE2G2, BRSK2, SVIP, YOD1, EDEM2, UBAC2, EDEM1, OS9, BCAP31
GO:0070525~tRNA threonylcarbamoyladenosine metabolic process	9	0.0552956	TP53RK, HSD17B10, OSGEP, TRMT5, OSGEPL1, YRDC, TRMT10C, MTO1, TRMT61B
GO:0046710~GDP metabolic process	9	0.0552956	CARD11, MAGI3, MPP1, DLG4, DLG3, CASK, GUK1, DLG2, DLG1
GO:0032728~positive regulation of interferon-beta production	17	0.0557211	MAVS, POLR3F, ZBTB20, ZC3HAV1, TBK1, TLR2, PTPN22, POLR3C, TLR7, TLR8, POLR3D, DDX3X, IRF5, IRF7, TICAM1, IRF1, RIPK2
GO:0036258~multivesicular body assembly	17	0.0557211	CHMP2A, CHMP3, CHMP4B, TSG101, CHMP6, VTA1, CHMP4A, CHMP7, VPS37B, VPS37C, RNF103-CHMP3, MVB12A, CHMP1B, IST1, VPS4B, RAB11A, STAM
GO:0042168~heme metabolic process	17	0.0557211	IBA57, COX10, UROS, IREB2, PPOX, BLVRA, SLC11A2, ALAS1, ALAS2, FXN, SLC25A38, BDH2, NFE2L1, ATPIF1, UROD, TMEM14C, COX15
GO:0007632~visual behavior	25	0.0560618	DEAF1, KMT2A, DRD2, NETO1, NPHP4, HRH1, KRAS, PDE1B, IFT20, NDRG4, BRAF, CREB1, GRIN1, NF1, MECP2, ATP1A3, NLGN3, ATP1A2, CDK5, RIC8A, NPTN, MTOR, CTNS, SYNGAP1, DYNLRB1
GO:0006468~protein phosphorylation	701	0.0564937	ALS2, MEF2B, HRAS, MEF2A, PPP2R5B, AIF1, BTK, CTNNB1, CUL3, MAGED1, MAP3K6, DIRAS3, CLK3, GRIN2C, CLK2, GRIN2D, PPP1R1A, CLK4, MAP3K8, RPLP1, PIK3CA, CAB39, TLK2, ADAM8, MAP2K7, CUL1, SYK, ADAM9, IBTK, LRRC4, PIK3CG, IKBKAP, MAGI3, DDRGK1, ROCK1, BRAF, ROCK2, CRYAB, PIK3CD, SCYL3, SKP1, MARK3, MECOM, MARK4, RPTOR, BRAP, MARK2, SSTR4, WDR83, EIF2AK1, SCYL1, MAPK6, SERPINF2, SCYL2, EIF2S1, MAPK3, M…
GO:0006289~nucleotide-excision repair	52	0.0568847	MMS19, RAD51D, COPS2, COPS5, COPS6, COPS4, GTF2H2C, POLL, POLK, DDB1, NEIL2, GTF2H3, GTF2H5, CDK7, LIG4, RBBP8, UBE2N, XPA, XPC, EP300, AQR, RFC1, DDB2, UBC, BIVM, UBB, USP7, POLR2K, POLR2J, HUS1, COPS7A, UBE2V2, XAB2, RPA4, POLR2A, RBX1, RPA2, ERCC5, FAN1, CHD1L, ISY1, TCEA1, ZNF830, SIRT1, MNAT1, ATXN3, UVSSA, CUL4A, POLD2, OGG1, USP45, RNF111
GO:0007420~brain development	268	0.0572083	LPAR1, OGDH, SHH, CTNNB1, HOOK3, CCDC141, ATP2B2, CTTNBP2, AGTR2, ATP2B4, HTRA2, APOD, SEMA7A, RARA, PTBP2, S100A1, PITX2, PHOX2A, DAB2IP, CRTAC1, BARHL1, MECP2, PCM1, PPARGC1A, DPCD, RAD1, SSTR4, PITPNM1, TRAPPC9, SSTR1, HTR6, CX3CR1, CDK5R2, POMK, UBA6, XAB2, SCRIB, OTP, ADCYAP1, SLC32A1, HESX1, KRAS, RAC1, LHX3, LHX6, NKX2-2, POTEE, BMP4, ABR, SPHK2, TGFBR2, SKI, ATM, KCNK3, PCDH19, GART, EPHA…
GO:0032479~regulation of type I interferon production	50	0.0572928	ZC3HAV1, TBK1, TLR2, CRCP, PTPN22, RNF216, NFKB2, TLR7, TLR8, CTNNB1, NLRC5, PCBP2, TICAM1, DHX36, LRRFIP1, ITCH, SYK, ZBTB20, POLR1D, RELA, POLR1C, TRIM38, EP300, TRIM32, UBC, RIPK2, UBB, MAVS, OTUD5, POLR2K, UBA7, PPM1B, STAT6, CYLD, DDX3X, DDX41, POLR3F, CREBBP, UBE2L6, TREX1, TRIM25, POLR3C, TRIM21, POLR3D, TRIM56, IKBKE, IRF5, IRF7, PLCG2, IRF1
GO:0048013~ephrin receptor signaling pathway	40	0.0579782	HRAS, MMP9, AP2S1, APH1B, EFNA3, ARPC5, SRC, SDC2, EPHB1, ACTR3, CDC42, PTK2, EPHB6, AP2B1, ARPC3, ARPC2, RAC1, RHOA, PAK1, YES1, RASA1, AP2M1, GIT1, NGEF, ROCK1, ROCK2, GRIN1, EFNB2, EPHA1, EPHA5, NCSTN, NCK2, AP2A2, EPHA6, AP2A1, NCK1, NTRK1, SDCBP, RBPJ, DNM1
GO:1901184~regulation of ERBB signaling pathway	40	0.0579782	RAB7A, CLTA, SNX6, TSG101, GRB2, MMP9, LGMN, AP2S1, EPS15L1, MVB12A, ZGPAT, CDC42, AP2B1, FBXW7, SOS1, ADRA2A, STAM, ADRA2C, ADRA2B, SH3TC2, MVB12B, AP2M1, RHBDF2, DAB2IP, PTPN2, CBL, SOCS4, DOK1, NCK2, AP2A2, PSEN1, AP2A1, ZFYVE28, UBC, SH3KBP1, ADAM17, UBB, RBPJ, EPN1, NEURL1
GO:0051339~regulation of lyase activity	40	0.0579782	ADCY3, ADCY4, PALM, GNAI3, ADCY7, GNAI2, ADORA2B, DRD2, DRD5, ADCY5, GABBR1, RUNDC3A, AKAP9, ADCYAP1, CALCA, FXN, GALR3, GALR2, ADRA2A, NOS3, NOS1, CAP2, NF1, PARK7, MTRR, CRHR1, GRM3, P2RY11, ADRB1, ADCY9, GRM7, CCR2, GIPR, HPCA, CALM3, GNAS, PHPT1, CALM2, GLP1R, CALM1
GO:0030901~midbrain development	44	0.0580356	FGFR2, ZNF430, FGF9, UQCRQ, SHH, CKB, CTNNB1, MBP, CDC42, H2BFS, DYNLL1, TTBK1, MAPKAP1, SOS1, RAC1, SEC16A, RHOA, HSPA5, NDRG2, DLG5, NDUFS3, POTEE, S100A1, ATP5J, KAT2A, PHOX2A, MAG, KDM7A, TAF1, PLP1, BARHL1, ATP5F1, NR4A2, PADI2, FZD3, FZD6, RAD1, YWHAH, UCHL5, YWHAQ, CALM3, GNB4, CALM2, CALM1
GO:0006885~regulation of pH	44	0.0580356	RAB7A, SLC9A5, ATP5B, TTPA, ATP6V1B2, ATP12A, SLC26A11, ATP6V0B, TMEM175, SLC11A1, GPR89B, DMXL1, DMXL2, SLC4A9, SLC4A1, TM9SF4, ATP6V0D1, ATP6V0D2, SLC4A3, GPR89A, MAFG, CLN3, PDK2, ATP1A4, ATP6V1H, CHP1, SNAPIN, CFTR, ATP6V1F, SLC17A7, ATP6V1A, SLC26A3, SLC4A10, ATP6V0E2, SLC4A11, CLIC4, ATP6V1E1, CA7, ATP6V1E2, TMEM165, ATP6V0A1, LRRK2, ATP6V0A2, SLC9A1
GO:0051057~positive regulation of small GTPase mediated signal transduction	27	0.0582025	ALS2, HRAS, FGF10, AKAP13, SHOC2, RASGEF1A, LPAR1, GPR4, SRC, KRAS, ROBO1, SOS1, RAC1, CAMK2D, ABRA, MMD2, NRG1, EPO, ARPP19, NOTCH2, GPR35, RASGRF1, BNIP2, ARRB1, NTRK1, RELN, F2R
GO:0030521~androgen receptor signaling pathway	27	0.0582025	TAF1, AR, UBE3A, MED12, FHL2, ARID1A, MED14, RB1, CDK7, MED13, KAT5, SIRT1, PPARGC1A, BUD31, PARK7, CTNNB1, MED4, MED30, RNF4, NCOA3, MED16, MED17, NKX3-1, KDM3A, PIAS2, PMEPA1, MED1
GO:0071230~cellular response to amino acid stimulus	27	0.0582025	GCLC, GLRA1, SLC38A9, CPEB3, CPEB4, RRAGA, CPEB1, ZEB1, BCL2L1, GATSL3, GCLM, RRAGB, HNRNPD, COL6A1, PDGFC, LAMTOR5, COL4A1, LAMTOR1, LAMTOR2, SOCS1, UBR2, CAPN2, RPTOR, CYBA, CYBB, COL1A1, NEURL1
GO:0048878~chemical homeostasis	404	0.0585738	SLC9A5, MYLIP, HTR1B, AGTR2, PIK3CA, PIK3CG, IBTK, SCN2B, MED13, PTPRN, C10ORF2, ZNF236, NPC2, EIF2AK1, RYR3, RYR2, UNC13B, CRTC2, SCN1B, PTH1R, HFE, CACNB3, RIC3, ATP12A, KCNJ2, ATP6V0B, ADCYAP1, HCRTR1, LPCAT1, PPP1R3G, ACACA, USF2, KCNK3, ARF1, C19ORF12, ACAD11, ACAD10, SLC9A1, TP63, NUBP1, TRPV4, CLN3, STX4, ACO1, ADNP, CFTR, CLIC4, GIPR, GNAS, KCNH2, EIF5A2, ALOX12, PML, PTK2B, HK3, RAB11B, …
GO:0099518~vesicle cytoskeletal trafficking	22	0.0589188	DYNC1I1, MYO5A, PRKCZ, CLN3, MOBP, AP3S2, AP3S1, SNAPIN, DTNBP1, RAB1A, KIF13A, BLOC1S6, MYRIP, NDEL1, BLOC1S5, FNBP1L, BLOC1S3, AP3B2, AP3D1, PAFAH1B1, WDR43, AP3B1
GO:0045739~positive regulation of DNA repair	22	0.0589188	NUDT16, BRCC3, FAM175A, CEBPG, FGF10, UBE2V2, PRKCG, CBX8, SIRT1, UIMC1, RNF8, UBE2N, FAM168A, NPAS2, EYA1, EYA2, RIF1, SETMAR, BRE, SPIDR, APBB1, KDM4D
GO:0035112~genitalia morphogenesis	8	0.0590542	RBP4, AR, NIPBL, TP63, FGF10, KLHL10, SYCP2, CTNNB1
GO:0007016~cytoskeletal anchoring at plasma membrane	8	0.0590542	JUP, TLN1, EPB41L1, TLN2, ANK3, SPTBN4, DAG1, SHANK1
GO:2001020~regulation of response to DNA damage stimulus	68	0.0592147	FAM175A, FGF10, CBX8, CXCL12, TRIAP1, FAM168A, CASP9, NSMCE1, SETMAR, TPT1, RTEL1, NUDT16, TFIP11, BRCC3, POLH, USP1, FMR1, RINT1, PRKCG, RAD9A, RAD52, RNASEH2B, PRKCD, UBE2N, EYA1, EYA2, RIF1, UBR5, TRIM32, MDM2, PPP4R2, BCLAF1, MCL1, TAF9B, PML, UBE2V1, UBE2V2, BCL2L1, FEM1B, RPA2, NPAS2, RNF169, NKX3-1, SPIDR, FBXO4, SKIL, TRIP12, MUC1, RECQL5, CEBPG, DDX5, SIRT1, UIMC1, ATM, RNF8, CUL4A, OTUB…
GO:0097009~energy homeostasis	13	0.0595327	CRTC3, EIF4G1, LEPR, SLC35D3, TRPV4, PIK3CA, METRNL, MRAP2, AMPD2, PPARGC1A, AMPD3, OMA1, SGIP1
GO:0016578~histone deubiquitination	13	0.0595327	KAT2A, TAF10, USP27X, BRCC3, ASXL1, USP21, USP22, USP16, SART3, USP51, USP15, ATXN7L3, UIMC1
GO:0002791~regulation of peptide secretion	87	0.0598473	KCNC2, HMGN3, PPARD, ADCY5, CRHBP, SYT9, ILDR1, SYT7, REST, SIDT2, KCNJ11, ARL2BP, C2CD2L, NDUFAF2, STXBP5L, TARDBP, PAX8, RAPGEF4, RAPGEF3, HADH, CDK16, PSMD9, KCNG2, ARL2, STX4, IRS2, SLC25A4, SLC25A5, MCU, CFTR, NRXN1, PFKM, PRKCE, TRPM2, TMEM27, MYRIP, ARRB1, VSNL1, GIPR, CARTPT, PLA2G6, GNAS, GLP1R, SERP1, RBP4, DRD2, NNAT, BRSK2, HFE, KCNA5, ENSA, ADCYAP1, KCNS3, NR1D1, GPR27, PPP3CB, PER2,…
GO:0035624~receptor transactivation	5	0.0604503	NCOA3, ADRA2A, ADAM17, ADRA2C, ADRA2B
GO:0006552~leucine catabolic process	5	0.0604503	MCCC2, IVD, MCCC1, HMGCL, AUH
GO:0045893~positive regulation of transcription, DNA-templated	515	0.0605768	MEF2B, MEF2A, HRAS, PPP2R5B, NAA15, ZNF639, FSTL3, NAA16, RORC, RORB, REST, MED21, CTNNB1, PGR, MAGED1, MAMSTR, BRPF1, AGTR2, FLI1, FOXF1, FOXF2, SERPINE1, DHX36, STAG1, PHOX2A, PCBD2, RXRB, RREB1, BARHL1, RXRA, BARHL2, MECP2, MED12, RXRG, ZNF649, MED14, MED13, PTPRN, MECOM, PROX2, RPTOR, MED10, SERPINF2, MED16, MED17, ZGLP1, MAPK3, MAPK7, EIF2AK3, ZNF382, CRTC3, ZNF613, CRTC2, ERBB2, NFKBIA, CHC…
GO:1903508~positive regulation of nucleic acid-templated transcription	515	0.0605768	MEF2B, MEF2A, HRAS, PPP2R5B, NAA15, ZNF639, FSTL3, NAA16, RORC, RORB, REST, MED21, CTNNB1, PGR, MAGED1, MAMSTR, BRPF1, AGTR2, FLI1, FOXF1, FOXF2, SERPINE1, DHX36, STAG1, PHOX2A, PCBD2, RXRB, RREB1, BARHL1, RXRA, BARHL2, MECP2, MED12, RXRG, ZNF649, MED14, MED13, PTPRN, MECOM, PROX2, RPTOR, MED10, SERPINF2, MED16, MED17, ZGLP1, MAPK3, MAPK7, EIF2AK3, ZNF382, CRTC3, ZNF613, CRTC2, ERBB2, NFKBIA, CHC…
GO:0031647~regulation of protein stability	95	0.0615861	ATP1B1, ATP1B3, ATP1B2, DPH6, HPS4, NAA15, NAA16, GNL3L, MYLIP, GET4, TMEM147, CDC42, USP19, USP27X, GOLGA7, GSN, PEX2, AAK1, SOX17, RNF149, TNIP2, VPS11, MT3, HSP90AA1, SWSAP1, CRTAP, STXBP1, CHP1, ZSWIM7, PPARGC1A, UBE2B, PRKCD, STK3, USP28, EP300, CD81, RNF139, MDM2, MDM4, WIZ, USP7, SYVN1, DERL1, USP2, SAV1, TAF9B, USP4, PML, GIPC1, CTSA, HSPA1B, STUB1, SRC, QRSL1, PFN2, FBXW7, KRAS, PEX19, R…
GO:0061013~regulation of mRNA catabolic process	16	0.0617428	CNOT8, NBAS, ZC3HAV1, CPEB3, PNPT1, SECISBP2, CNOT1, CNOT7, ZFP36L1, TNRC6C, BTG2, AGO2, PABPC1, TNRC6B, RC3H1, TOB1
GO:0007029~endoplasmic reticulum organization	24	0.0618445	ARL6IP1, RTN4, TOR1AIP2, RAB3GAP2, DNM1L, ATL2, VAPA, ATL1, VAPB, LMAN2L, ATL3, CCDC47, LMAN1, GET4, BNIP1, ZFYVE27, COL4A3BP, SEC16A, TMEM170A, TOR1B, DOPEY1, ASNA1, EIF2AK3, SEC61A1
GO:0051452~intracellular pH reduction	24	0.0618445	RAB7A, CLN3, TTPA, ATP6V1H, SNAPIN, ATP6V1B2, ATP6V0B, ATP6V1F, SLC17A7, SLC11A1, GPR89B, ATP6V1A, DMXL1, ATP6V0E2, DMXL2, CLIC4, CA7, ATP6V1E1, ATP6V1E2, ATP6V0A1, ATP6V0D1, ATP6V0D2, ATP6V0A2, GPR89A
GO:1901028~regulation of mitochondrial outer membrane permeabilization involved in apoptotic signaling pathway	24	0.0618445	ACAA2, YWHAZ, TP53BP2, SLC25A5, YWHAB, PPP3R1, MUL1, TP63, HSPA1B, BAD, SFN, NMT1, YWHAG, YWHAH, DYNLL1, GSK3A, DYNLL2, GSK3B, CASP8, YWHAQ, PPP3CC, PPP1R13B, ATPIF1, SLC35F6
GO:0030834~regulation of actin filament depolymerization	24	0.0618445	DMTN, TWF1, TWF2, PLEK, FAM21C, SWAP70, SPTBN4, VIL1, ACTN2, CAPZB, DSTN, EPS8, GSN, CFL2, SPTBN2, SPTBN1, TMOD3, SH3BGRL3, SPTA1, LMOD2, LMOD3, ADD1, SPTB, SPTAN1
GO:0006626~protein targeting to mitochondrion	62	0.0618893	GRPEL2, GRPEL1, DPH6, U2AF2, HPS4, SNIP1, AIP, WDR75, BAG4, MFF, STARD7, HTRA2, TIMM23B, LEPROT, VPS11, NRG1, TOMM34, HSP90AA1, UGCG, NDUFA13, MRGPRE, TIMM23, TIMM44, TIMM8B, TIMM21, IMMP1L, HUWE1, TOMM20, RUVBL1, LRRK2, SAMM50, MTX3, MTX2, ATG13, MTX1, CHCHD4, GLS2, HSPA1L, FIS1, PSMB7, UBE2D3, FBXW7, ITGAX, RAC2, PEMT, USP36, MTERF4, MGARP, FBXO7, ELMOD1, MICALL2, KAT2A, TIMM10B, SIRT4, DNLZ, R…
GO:0010921~regulation of phosphatase activity	49	0.0620558	PPP4R4, PPP1R26, DRD2, ELL, NUAK1, KIAA0430, NIFK, TIPRL, BAG4, AGTR2, VRK3, CD2BP2, ZCCHC9, LMTK3, DLG3, ZFYVE1, DLG2, RBM26, PPP1R36, PPP1R37, CNST, MAGI2, PCIF1, PLEK, ROCK1, CEP192, ROCK2, PCDH11X, MYO1D, WNK1, MPHOSPH10, CSNK2B, CHP2, NCKAP1L, CHP1, SFI1, PPARGC1B, ELFN2, PPP1R9B, CSRNP2, GPATCH2, CALM3, JAK2, SEMA4D, URI1, IKBKB, CALM2, CCDC8, CALM1
GO:0035493~SNARE complex assembly	7	0.06208	ANKRD27, STX4, UVRAG, VAMP4, VAMP3, VAMP1, TMEM27
GO:0016188~synaptic vesicle maturation	7	0.06208	SYP, SLC17A7, RAB3A, PICALM, DLG4, STXBP1, SNAPIN
GO:0042541~hemoglobin biosynthetic process	7	0.06208	INHBA, ALAS2, EIF2AK1, LDB1, INHA, KLF4, EPO
GO:0006449~regulation of translational termination	7	0.06208	OGFOD1, EIF5AL1, MTRF1, EIF5A, GLE1, ETF1, EIF5A2
GO:1990573~potassium ion import across plasma membrane	7	0.06208	FXYD2, HCN2, ATP1B1, ATP1A1, ATP1A2, HCN4, KCNJ3
GO:0015816~glycine transport	7	0.06208	SLC38A5, SLC32A1, SLC36A2, SLC6A9, SLC6A20, SLC6A5, SLC6A17
GO:0051347~positive regulation of transferase activity	251	0.0621411	ALS2, ADCY3, ADCY4, HRAS, ADCY7, VAPB, FAM20A, ADCY5, LPAR1, CTNNB1, MAGED1, ZFP91, MAP3K6, ATP2B4, RPLP1, MAP3K8, GAB1, PIK3CA, CHRNA7, CAB39, ADAM8, MAP2K7, CUL1, ADAM9, SYK, PIK3CG, ANAPC2, DAB2IP, ANAPC5, BRAF, ANAPC4, WNK1, SKP1, RPTOR, MARK2, CD40LG, MAPK3, CAMK1, ANAPC7, EIF2AK2, CDK5R2, GNAI2, ERBB2, PFKFB1, AKAP13, DUSP12, ADCYAP1, SLC11A1, ACE, KRAS, PPP1R3G, RAC1, TNKS, ZNF622, BMP4, D…
GO:0043266~regulation of potassium ion transport	35	0.0626196	KCNC2, KCNC1, ATP1B1, ATP1B3, KCNAB2, ATP1B2, KCNAB1, DRD2, AKAP9, KCNA5, KCNJ2, ADCYAP1, KCNIP3, KCNS1, ANK3, WWP2, PTK2B, GALR2, ADRA2A, NOS3, STK39, CAB39, ANO6, DLG1, NOS1, NOS1AP, ACTN2, ATF4, NEDD4, KCNN2, VAMP2, KCNH2, CACNA1D, ABCC8, DNM2
GO:0010970~establishment of localization by movement along microtubule	45	0.062836	PRKCZ, SPG7, AP3S2, AP3S1, KLC3, DTNBP1, RAB1A, BLOC1S6, ARHGAP21, KIF13A, CDC42, BLOC1S5, DYNLL1, IFT20, BLOC1S3, AP3B2, AP3D1, PAFAH1B1, SSX2IP, RAB6A, IFT43, IFT27, NEFL, MGARP, APBA1, AP3B1, IFT140, DYNC1I1, CLN3, TTC21B, SNAPIN, PCM1, SOD1, KIF3C, DCTN1, ICK, KIF1B, COPG1, NDEL1, RHOT1, UBB, SPG11, WDR43, LRPPRC, SPAST
GO:0018107~peptidyl-threonine phosphorylation	37	0.063004	DMTN, PARD3, PRKAG2, ACVR1B, PDPK1, INPP5K, CAMK2D, LMTK2, STK39, PRKACA, TNKS, CAB39, TAF1, TRPC5, SMAD7, NLK, TGFBR2, WNK1, CHI3L1, PKN1, PRKCD, CDK5, RPTOR, PRKCB, DDIT4, MARK2, EIF4G1, GSK3B, DYRK1A, MAP3K10, RIPK2, CALM3, MTOR, LRRK2, MAP3K12, CALM2, CALM1
GO:0060462~lung lobe development	6	0.0633342	LIF, FGFR2, SEC24B, FOXF1, TGFBR2, SHH
GO:1902369~negative regulation of RNA catabolic process	6	0.0633342	NBAS, SECISBP2, PABPC1, SLIRP, LRPPRC, TOB1
GO:0043353~enucleate erythrocyte differentiation	6	0.0633342	MAEA, ID2, SP3, CEBPG, RB1, MED1
GO:0060463~lung lobe morphogenesis	6	0.0633342	LIF, FGFR2, SEC24B, FOXF1, TGFBR2, SHH
GO:0032808~lacrimal gland development	6	0.0633342	FGFR2, SOX10, IGSF3, FGF10, FOXC1, SOX9
GO:0044255~cellular lipid metabolic process	401	0.0635015	SC5D, PDP2, EHHADH, CYP2D6, SGMS1, C14ORF1, PGP, SH3YL1, PIK3CA, SYK, PIK3CG, ACAA2, FAXDC2, RXRA, PIK3CD, UGCG, TTC7B, MECP2, GLTP, LPCAT4, SSTR4, MAPK3, HACL1, ERBB2, HSD17B12, PDSS1, PDSS2, HADHA, ACSBG1, DAGLA, LPCAT1, NAGA, RAC1, PEMT, EFR3A, RLBP1, ACER3, SPNS2, SPHK2, ACACA, FAM213B, PIBF1, DLAT, ATM, ARF1, TPTE2, HMGCS2, MLYCD, ARF3, GK, ACAD11, ACAD10, FGF5, FGF9, SYNJ1, ASAH2, AUH, AASD…
GO:0051092~positive regulation of NF-kappaB transcription factor activity	58	0.0635875	TLR2, TRIM52, NFKB2, PRDX3, BTK, TRIM5, TRIM8, TICAM1, LTF, RBCK1, LRRFIP1, ADAM8, BCL10, AR, DDRGK1, RELA, PRKCI, PRKCH, PRKCB, UBE2N, PRKCQ, PRKD2, TRIM38, CARD11, CTH, TRAPPC9, CD40LG, RIPK1, TRIM32, UBC, RNF25, RIPK2, UBB, EIF2AK2, EDA, MAP3K13, PRKCZ, NFKBIB, TRIM13, NFKBIA, UBE2V1, ITGB2, HSPA1B, KRAS, TRAF6, CAMK2A, CFLAR, EDA2R, TRIM25, TAB1, TRIM62, CAPN3, MID2, RPS6KA5, RPS6KA4, TNFSF11…
GO:0003013~circulatory system process	202	0.0638918	SCPEP1, ATP1B1, MEF2A, ATP1B3, ATP1B2, ATP2B2, AGTR2, HTR1B, ATP2B3, FLI1, ATP2B4, ERAP1, PIK3CA, CHRNA7, S100A1, PIK3CG, F11R, SCN2B, WNK1, RAP1GDS1, MECP2, MYH7, JUP, F5, SERPINF2, CD34, RYR3, HTR7, RYR2, STC1, SCN1A, SCN1B, CACNB1, MME, AKAP13, CACNB3, CACNB4, KCNJ2, KCNJ3, ADCYAP1, ACE, TRPC1, ABR, SMAD7, SMAD5, KCNK1, KCNK3, TNNI1, KCNJ4, ATP2A2, RGS2, ATP2A3, HOPX, ENG, SLC9A1, PPARD, ACVRL…
GO:1902305~regulation of sodium ion transmembrane transport	26	0.0640903	FXYD2, ATP1B1, SCN1B, ATP1B3, ATP1B2, UTRN, FGF12, ATP2B4, ANK3, SLMAP, CAMK2D, STK39, GLRX, DLG1, NOS1, SCN2B, CHP1, ATP1A2, WNK2, PRKCE, YWHAH, ARF1, NEDD4, COMMD1, SLC9A1, DNM2
GO:0030073~insulin secretion	65	0.0645798	CYB5R4, PPARD, HNF1B, HMGN3, ADCY5, REST, SIDT2, VGF, KCNJ11, NDUFAF2, C2CD2L, STXBP5L, TARDBP, RAPGEF4, HADH, CDK16, PSMD9, STX4, IRS2, MCU, CFTR, NRXN1, PFKM, PRKCE, PTPRN, PCLO, TRPM2, TMEM27, RAB11FIP5, MYRIP, ARRB1, VSNL1, GIPR, PLA2G6, EIF2AK3, SERP1, MYO5A, SNX19, RBP4, DRD2, CAMK2G, NNAT, BRSK2, RIMS2, NR1D1, GPR27, PPP3CB, ADRA2A, RAB11B, PPP3CA, SIRT4, NLGN2, SMAD2, BAD, PCK2, ISL1, NKX…
GO:0090140~regulation of mitochondrial fission	12	0.0658024	FIS1, MFF, DDHD1, DNM1L, MIEF2, MIEF1, MUL1, VPS35, LRRK2, MARCH5, PPARGC1A, STAT2
GO:0009968~negative regulation of signal transduction	418	0.0662543	PEAR1, CRHBP, FSTL3, SGMS1, CTNNB1, CUL3, HTR1B, AGTR2, SERPINE1, LRRC4, ACAA2, MAGI2, MED12, MED13, MECOM, BRAP, SCYL2, MAPK7, CRTC3, PPP2R3A, DUSP10, NFKBIA, HSPA1B, BCL2L1, SDHAF2, NPHP3, NPHP4, TMEM127, DUSP14, DVL2, DVL3, TGFBR2, ASXL1, DUSP22, PIBF1, VDAC2, ATM, RGS9BP, DVL1, BFAR, RGS1, RGS2, RGS3, RGS5, RGS7, RGS8, SMURF2, ZNF385A, CREBRF, ZNF536, ELF1, TSG101, FGF9, AP2S1, ZNF675, LATS2,…
GO:0045934~negative regulation of nucleobase-containing compound metabolic process	522	0.0668115	HIST2H2AA4, MEF2A, ZNF639, RORB, REST, ZNF254, CTNNB1, CUL3, MAGED1, HTR1B, FOXF1, FOXF2, PTBP2, STAG2, RCOR3, RREB1, RXRA, MECP2, ZNF587B, ZNF649, MECOM, PROX2, SSTR4, RPS14, ZGLP1, MAPK7, ZNF382, ZNF613, ZNF519, GNAI3, GNAI2, HESX1, RPS26, ZNF227, ATN1, HEXIM2, HEXIM1, ZNF224, TNKS, NAT10, PABPC1, ESRRA, RECQL5, KLF10, ASXL1, KLF17, DUSP22, ATM, GCFC2, SHOX2, ZNF217, HPCA, MZF1, H3F3A, SMURF2, …
GO:0006402~mRNA catabolic process	92	0.0668513	NCBP2, NCBP1, CNOT8, ZC3HAV1, CPEB3, CNOT3, CNOT2, MLH1, CNOT1, CNOT7, CNOT4, PARN, RBM8A, RPLP1, RPL26L1, LSM5, FAU, RPL11, LSM3, LSM1, RC3H1, SAMD4B, PAN2, NUDT16, PPP2R1A, PAN3, EXOSC6, NBAS, SECISBP2, MTPAP, EXOSC3, PAPD5, DIS3L, TUT1, EIF4G1, EIF4A3, BTG2, PAPD4, RPL41, RPS14, EIF4A2, ERN1, PELO, XRN1, PPP2R2A, SKIV2L, PNPT1, RNH1, ERI1, RPL38, UHMK1, PATL1, ZFP36L1, RPS26, PATL2, TNRC6C, RP…
GO:1901216~positive regulation of neuron death	30	0.0670253	MCL1, GRIK2, GRIK5, ELK1, CTNNB1, CDC42, FBXW7, PICALM, CASP9, NQO2, SRPK2, TP53BP2, AIFM1, AIMP2, MAP2K4, NF1, BAD, CDK5, ATM, TRPM2, DDIT4, ATF4, RAPSN, EIF2S1, GSK3B, UBE2M, PPP1R13B, ZNF746, MTOR, ABL1
GO:0019226~transmission of nerve impulse	30	0.0670253	KCNMB3, SCN1A, SCN1B, GLRA1, GRIK2, DRD5, KCNA2, KCNA1, ANK3, TNR, CNTNAP2, PAFAH1B1, CNTNAP1, CACNG8, CACNG7, SPTBN4, CACNA1I, NFASC, CACNG4, CACNG3, CACNG2, SOD1, P2RX4, CHRM5, GRM7, CARTPT, MYH14, SCN8A, JAM3, CACNA1A
GO:0008219~cell death	738	0.067234	ALS2, FHIT, HRAS, MEF2A, AIF1, NAA15, NAA16, RORC, SGMS1, REST, ANKLE2, BTK, CTNNB1, CUL3, MAGED1, CUL2, AGTR2, SERPINE1, MAP3K8, VPS4B, PIK3CA, ADAM8, MAP2K7, CUL1, HIGD1A, PIK3CG, ACAA2, MAGI3, BCL2L14, ROCK1, BRAF, MAGI1, NCF1, CRYAB, BARHL1, MECP2, LIG4, MECOM, BCL2L13, MARK4, WDR92, NME6, EIF2S1, MAPK3, MAPK9, RYR2, ATPIF1, MAPK7, EIF2AK2, UNC13B, EIF2AK3, MYO18A, HIGD2A, GGCT, NFKBIA, ARF6,…
GO:0006505~GPI anchor metabolic process	18	0.067662	PGAP3, PGAP1, PIGW, PIGV, GPAA1, ALG5, PIGT, PIGQ, PIGO, PIGN, MPPE1, PIGM, PIGF, PIGG, PYURF, PIGB, PIGC, DPM2
GO:0044803~multi-organism membrane organization	18	0.067662	CHMP2A, LRSAM1, CHMP3, CHMP4B, TSG101, CHMP6, VTA1, CHMP4A, CHMP7, PI4KA, VPS37B, VPS37C, MITD1, RNF103-CHMP3, MVB12A, CHMP1B, CCR5, VPS4B
GO:0007031~peroxisome organization	18	0.067662	ZFAND6, DNM1L, RAB8B, ABCD1, PEX11G, PEX5L, PEX7, PEX11A, PEX11B, MFF, FIS1, ACOT8, PEX19, PEX1, PEX2, PEX26, PIK3R4, PEX10
GO:0051204~protein insertion into mitochondrial membrane	18	0.067662	YWHAZ, TP53BP2, YWHAB, PPP3R1, TP63, BAD, SFN, NMT1, YWHAG, MOAP1, YWHAH, DYNLL1, DYNLL2, CASP8, YWHAQ, PPP3CC, PPP1R13B, COX18
GO:0042886~amide transport	118	0.0677963	KCNC2, HMGN3, CRHBP, ADCY5, SYT9, ILDR1, REST, SYT7, SIDT2, C2CD2L, RAB1A, COL4A3BP, TARDBP, RAPGEF4, RAPGEF3, HADH, IRS2, PTPRN, PCLO, TMEM27, CRHR1, ARRB1, VSNL1, CARTPT, EIF2AK3, GLP1R, GPN1, GPN2, RBP4, GPN3, DRD2, HFE, KCNA5, ENSA, RIMS2, ADCYAP1, KCNS3, GPR27, ADRA2A, ADRA2C, ABCB9, RAB8B, SMAD2, CACNA2D2, NKX6-1, EPHA5, TNFSF11, UCP2, RAP1A, CACNA1E, GHSR, CACNA1C, CACNA1D, PHPT1, CACNA1A,…
GO:0046823~negative regulation of nucleocytoplasmic transport	32	0.0678959	THRA, LITAF, CABP1, PPM1A, NFKBIA, KEAP1, PPM1B, CYLD, APOD, PKD2, PKD1, DYRK2, EMD, FAM89B, DAB2IP, CREB3, NF1, PKIG, G3BP2, CHP1, PARP10, CDK5, NFKBIL1, PARK7, SFRP5, PDE2A, GSK3B, PSMD10, TXN, FAF1, MTOR, MAPK7
GO:0046578~regulation of Ras protein signal transduction	85	0.06803	ALS2, HRAS, FGF10, SHOC2, RASGEF1A, ITSN2, LPAR1, KANK1, RGL2, CUL3, GBF1, ROBO1, MAPKAP1, RABGEF1, ABRA, ARHGEF40, MMD2, NRG1, ALS2CL, NET1, ARHGEF4, DAB2IP, STMN3, MADD, ARHGEF18, ARHGEF5, PSD3, ARHGEF17, ARHGEF15, PSD2, ARHGEF10, FARP2, ARHGEF11, MURC, PSD, RASGRF1, ARRB1, SPATA13, TNFAIP1, FGD2, CYTH1, CYTH4, AKAP13, ARHGAP35, ARF6, CYTH3, ARFGEF1, GPR4, RASAL1, PLEKHG2, KRAS, PLEKHG1, SQSTM1…
GO:0045185~maintenance of protein location	44	0.0682044	TLN1, THRA, TLN2, DZIP1, GPAA1, GRIK5, DAG1, PML, NFKBIA, KEAP1, ARL2BP, OS9, GET4, TMSB15A, PFN4, ANK3, GSN, TMSB15B, GOPC, PKD2, PKD1, VPS13A, SUPT7L, HSPA5, ARL2, KDELR3, KDELR2, TWF1, TWF2, CREB3, CIZ1, SPTBN4, G3BP2, YWHAB, SUN1, TOPORS, SKP1, SHANK1, NFKBIL1, JUP, EPB41L1, GOLPH3, PSMD10, FAF1
GO:1901019~regulation of calcium ion transmembrane transporter activity	34	0.0684597	MYO5A, ATP1B1, JPH3, DRD2, CACNB1, CACNB3, CACNB4, UBQLN1, GSTM2, HSPA2, JSRP1, PDE4B, CAMK2D, PKD2, ADRA2A, PRKACA, ASPH, EHD3, S100A1, AHNAK, NOS1, NOS1AP, FMR1, TMEM110, ATP1A2, CRHR1, GPR35, PLCG2, CALM3, PLA2G6, RYR2, CALM2, SLC9A1, CALM1
GO:0032435~negative regulation of proteasomal ubiquitin-dependent protein catabolic process	15	0.0684934	FHIT, DAB2IP, ATRAID, HFE, GIPC1, SHH, PARK7, BAG5, N4BP1, KLHL40, SDCBP, WAC, SVIP, TLK2, USP14
GO:0051350~negative regulation of lyase activity	15	0.0684934	PALM, GNAI3, GNAI2, DRD2, GABBR1, AKAP9, MTRR, GRM3, GRM7, GALR3, CCR2, GALR2, HPCA, ADRA2A, PHPT1
GO:0042158~lipoprotein biosynthetic process	42	0.0685575	RAB3GAP2, ATG10, ATG12, GPAA1, PPM1A, ALG5, PPM1B, WDR45B, MPPE1, GOLGA7, PIGM, PIGF, ATG5, PIGG, LCAT, ATG7, PIGB, PIGC, ALOX12B, HHATL, PGAP3, ZDHHC3, ZDHHC6, ZDHHC5, PIGW, PGAP1, PIGV, ZDHHC7, PIGT, PIGQ, WIPI2, DBI, PORCN, PIGO, PIGN, NMT1, GOLGA7B, PYURF, DPM2, SVIP, CLIP3, WDR45
GO:0042991~transcription factor import into nucleus	42	0.0685575	MAVS, THRA, LITAF, IL18, TLR2, PPP3R1, PPM1A, NFKBIA, PTPN22, KEAP1, DMAP1, PPM1B, TLR7, PRDX1, CYLD, PPP3CB, C8ORF4, RHOA, PKD2, RBCK1, PKD1, DYRK2, PPP3CA, ZNF268, SYK, NOL3, CREB3, HCLS1, NF1, IPO11, G3BP2, IPO9, TMEM110, NFKBIL1, GSK3B, PSMD10, MAPK7, FAF1, MTOR, EDA, TRIP6, SLC9A1
GO:0051051~negative regulation of transport	179	0.0686143	CTTNBP2NL, THRA, SRCIN1, PNKD, MMP9, CRHBP, PTPN22, UBQLN2, REST, FGF12, UBQLN1, SHH, GSTM2, HTR1B, AGTR2, PACSIN1, PICALM, APOD, WWP2, ANK3, WNK4, FOXF1, RABGEF1, VPS4B, STK39, CAB39, HADH, SCAMP5, ACAA2, DAB2IP, IRS2, BRAF, CRYAB, FMR1, ERP29, PKIG, WNK1, CHP1, ACTN2, PARP10, CRHR1, VAMP8, CD34, VSNL1, CCR2, CARTPT, SDCBP, STC1, VAMP3, MAPK7, LRRK2, SSC5D, RAB7A, LITAF, DRD2, NFKBIA, ARF6, KEAP…
GO:0051453~regulation of intracellular pH	40	0.0687861	RAB7A, SLC9A5, ATP5B, TTPA, ATP6V1B2, SLC26A11, ATP6V0B, TMEM175, SLC11A1, GPR89B, DMXL1, DMXL2, SLC4A9, SLC4A1, TM9SF4, ATP6V0D1, SLC4A3, ATP6V0D2, GPR89A, CLN3, ATP6V1H, CHP1, SNAPIN, CFTR, ATP6V1F, SLC17A7, ATP6V1A, SLC26A3, SLC4A10, ATP6V0E2, SLC4A11, CLIC4, ATP6V1E1, CA7, ATP6V1E2, TMEM165, ATP6V0A1, LRRK2, ATP6V0A2, SLC9A1
GO:0000724~double-strand break repair via homologous recombination	38	0.0688662	MORF4L1, RAD51D, RAD51C, NBN, RAD51B, RAD21L1, HELQ, HUS1, SHFM1, INO80, RPA2, SFR1, SWI5, FAN1, NSMCE1, MUS81, NSMCE2, SPIDR, PALB2, AP5Z1, RECQL5, NUCKS1, SWSAP1, AP5S1, SMC5, ZSWIM7, RAD52, ATM, RBBP8, WDR48, UBE2N, RECQL, NABP1, PSMD14, HELB, ZFYVE26, RNF138, KDM4D
GO:0090263~positive regulation of canonical Wnt signaling pathway	53	0.070344	FGF9, FGF10, LGR4, PSMD1, PSMD2, YAP1, PSMD7, PSMD9, RNF220, DAPK3, TNKS2, PSMA2, JUP, PSMA5, UBR5, PSMA3, UBC, PSME3, PSME4, COL1A1, UBB, LRRK2, EDA, LRRK1, PSMB10, FGFR2, PPP2R3A, SRC, PSMF1, PSMB4, PSMB7, VPS35, TNKS, DVL2, PSMB8, PSMB9, CAPRIN2, DVL1, PSMC6, PSMD14, PSMC5, CTDNEP1, CSNK1D, PSMD12, PSMC4, SULF2, PSMC3, PSMD10, PSMC2, PSMC1, ZBED3, SMURF2, RBPJ
GO:0051224~negative regulation of protein transport	81	0.0707684	DMTN, THRA, SRCIN1, UBE2G2, PTPN22, DPH3, REST, KCNJ11, LGR4, NDUFAF2, STXBP5L, OS9, BAG4, APOD, WWP2, GOPC, RABGEF1, YOD1, CSK, HADH, PSMD9, DAB2IP, PTGER4, PKIG, ERP29, G3BP2, CHP1, PARP10, CDK5, RAB11FIP5, RAB11FIP3, CD34, ITGB1BP1, VSNL1, TXN, MAPK7, SNX12, LRRK2, SSC5D, LITAF, DRD2, CABP1, PML, PPM1A, BTN2A2, NFKBIA, KEAP1, PPM1B, UBAC2, CYLD, INPP5K, PKD2, ADRA2A, PKD1, PPP3CA, DYRK2, EMD, …
GO:1903533~regulation of protein targeting	122	0.0709234	THRA, IL18, U2AF2, SNIP1, TLR2, TGFB3, PTPN22, ZIC1, TLR7, SHH, KANK1, MFF, WDR75, AGTR2, APOD, HTRA2, STARD7, ANK3, C8ORF4, RBCK1, LEPROT, DAB2IP, C2CD5, UGCG, PKIG, CHP2, MRGPRE, CHP1, PARP10, JUP, HUWE1, UBR5, ATPIF1, MAPK7, LRRK2, EDA, MAVS, LITAF, HAX1, ERBB2, NFKBIA, KEAP1, HSPA1L, FIS1, FBXW7, UBE2D3, PSMB7, ITGAX, RAC2, PEMT, DYRK2, EMD, BMP4, TMEM110, NFKBIL1, SFRP5, CDKN1A, HPCA, MTOR, …
GO:0017038~protein import	133	0.0714477	GRPEL2, GRPEL1, THRA, IL18, TLR2, TGFB3, PTPN22, ZIC1, TLR7, SHH, KANK1, CTNNB1, AGTR2, APOD, C8ORF4, RBCK1, ABRA, SYK, NUP133, MCM3AP, DAB2IP, PKIG, CHP2, CHP1, PARP10, JUP, RPAIN, SEC61B, UBR5, PEX26, MAPK3, MAPK7, EDA, MAVS, GPN1, GPN2, GPN3, LITAF, DAG1, NFKBIA, KEAP1, CHCHD4, PEX5L, SLC11A1, DYRK2, EMD, BMP4, RAB8B, TMEM110, NFKBIL1, SFRP5, CDKN1A, TOMM40L, PTTG1IP, SPTBN1, MTOR, TRIP6, ADAR…
GO:0030800~negative regulation of cyclic nucleotide metabolic process	20	0.0721039	PALM, GNAI3, GNAI2, DRD2, GABBR1, AKAP9, LPAR1, APLP1, SSTR4, HTR1B, GRM3, PDE2A, GRM8, GRM7, GALR3, CCR2, HPCA, GALR2, ADRA2A, MAPK7
GO:0007223~Wnt signaling pathway, calcium modulating pathway	20	0.0721039	GNAO1, NLK, PPP3R1, FZD3, GNAT2, FZD6, CTNNB1, PDE6B, TNRC6C, PPP3CB, CALM3, AGO2, AGO4, PPP3CA, TNRC6B, CAMK2A, PLCB2, TNRC6A, CALM2, CALM1
GO:0051220~cytoplasmic sequestering of protein	20	0.0721039	KDELR3, KDELR2, THRA, CREB3, DZIP1, GPAA1, YWHAB, G3BP2, GRIK5, NFKBIA, KEAP1, NFKBIL1, OS9, GET4, PSMD10, GOPC, PKD2, PKD1, HSPA5, FAF1
GO:0006360~transcription from RNA polymerase I promoter	27	0.0723297	TAF1B, TAF1A, POLR2K, TAF1D, ERBB2, DEDD, RRN3, TWISTNB, CEBPA, TAF1, POLR1E, POLR1D, GTF2H3, TTF1, HEATR1, POLR1C, GTF2H5, CDK7, POLR1B, CD3EAP, MNAT1, ATF4, UBTF, MAPK3, NOL11, MTOR, EIF2AK3
GO:0019882~antigen processing and presentation	94	0.0724958	CLTA, SEC24B, SEC24A, RAB5B, AP1B1, AP1G1, AP2S1, LGMN, CLTC, TAPBP, AZGP1, AP2B1, AP1S2, DYNLL1, DYNLL2, ACTR1B, PSMD1, PSMD2, ERAP1, RAB6A, DYNC1H1, PSMD7, SEC24D, AP3B1, PSMD9, DYNC1I1, HLA-H, NCF2, NCF1, KIF5A, NCF4, RAB4A, HLA-A, DCTN5, HLA-B, CTSS, DCTN3, WAS, DCTN4, HLA-G, CTSV, DCTN1, DCTN2, HLA-F, BCAP31, PSMA2, PSMA5, PSMA3, CTSD, PSME3, PSME4, PSMB10, HLA-DQB2, RAB7A, AP1M2, HFE, FCGRT…
GO:0042559~pteridine-containing compound biosynthetic process	11	0.0727649	MTHFD2, MTHFD2L, PCBD2, QDPR, SPR, ATPIF1, PTS, FPGS, MTHFD1L, GART, GCH1
GO:0007163~establishment or maintenance of cell polarity	72	0.0729346	FGF10, SHH, KANK1, ACTR3, CDC42, ANK1, GBF1, GSN, GATA3, FOXF1, MAPKAP1, DLG4, DLG3, CDK5RAP2, DLG5, DLG2, DLG1, ROCK1, ROCK2, PRKCI, MPP7, DYNLT1, MARK3, MARK4, MARK2, ARHGEF11, EYA1, NDEL1, CLIC4, WDR43, JAM3, MYO18A, PARVA, PRKCZ, PARD3, BRSK2, ARHGAP35, ARF6, CYTH3, BRSK1, ARPC5, ARFGEF1, LLGL1, FBF1, EPHB1, SCRIB, LLGL2, NPHP3, DOCK2, NUMA1, PTK2, CRB2, PTK2B, FAT1, CYP26B1, PKD1, PAFAH1B1, …
GO:0090087~regulation of peptide transport	87	0.0741009	KCNC2, HMGN3, PPARD, ADCY5, CRHBP, SYT9, ILDR1, SYT7, REST, SIDT2, KCNJ11, ARL2BP, C2CD2L, NDUFAF2, STXBP5L, TARDBP, PAX8, RAPGEF4, RAPGEF3, HADH, CDK16, PSMD9, KCNG2, ARL2, STX4, IRS2, SLC25A4, SLC25A5, MCU, CFTR, NRXN1, PFKM, PRKCE, TRPM2, TMEM27, MYRIP, ARRB1, VSNL1, GIPR, CARTPT, PLA2G6, GNAS, GLP1R, SERP1, RBP4, DRD2, NNAT, BRSK2, HFE, KCNA5, ENSA, ADCYAP1, KCNS3, NR1D1, GPR27, PPP3CB, PER2,…
GO:0001824~blastocyst development	31	0.0743665	HNF1B, NBN, RAD51B, CNOT3, CNOT2, SF3B6, MED21, XAB2, LATS2, CUL3, RTF1, DAD1, SOX17, SKIL, ZPR1, PALB2, RRP7A, ZNF830, CAPN2, TET1, JUNB, CTR9, RBBP8, TJP1, NDEL1, PSMC4, BNIP2, PSMC3, SP3, RPL7L1, HOPX
GO:0031327~negative regulation of cellular biosynthetic process	561	0.0745523	HIST2H2AA4, MEF2A, ZNF639, RORB, REST, ZNF254, CTNNB1, CUL3, MAGED1, PGP, HTR1B, CLK2, FOXF1, FOXF2, STAG2, RCOR3, RREB1, RXRA, MECP2, ZNF587B, ZNF649, MECOM, PROX2, EIF2AK1, EIF2S1, RPS14, ZGLP1, EIF2AK2, EIF2AK3, ZNF382, ZNF613, ZNF519, GNAI3, GNAI2, ACP5, HESX1, ZNF227, ATN1, HEXIM2, HEXIM1, ZNF224, NAT10, ESRRA, RECQL5, PAIP2, KLF10, ASXL1, KLF17, DUSP22, PIBF1, FXR2, GCFC2, FXR1, SHOX2, ZNF2…
GO:1990542~mitochondrial transmembrane transport	33	0.0748507	GRPEL2, ATP5E, GRPEL1, CPT2, SAMM50, ATP5B, PRKAG2, ATP5G1, CHCHD4, ATP5G3, COX5B, SLC25A23, ATP5L, TIMM23B, ATP5I, ATP5H, ATP5J, CPT1B, ATP5J2, HSP90AA1, MCUR1, ACACA, ATP5F1, NDUFA13, MCU, DNLZ, TIMM23, TIMM44, TIMM21, SMDT1, TOMM40L, ATP5C1, TOMM20
GO:0045761~regulation of adenylate cyclase activity	33	0.0748507	ADCY3, ADCY4, PALM, GNAI3, ADCY7, ADORA2B, GNAI2, DRD2, DRD5, ADCY5, GABBR1, AKAP9, ADCYAP1, CALCA, GALR3, GALR2, ADRA2A, CAP2, NF1, CRHR1, GRM3, P2RY11, ADRB1, ADCY9, GRM7, CCR2, GIPR, HPCA, CALM3, GNAS, CALM2, GLP1R, CALM1
GO:0051436~negative regulation of ubiquitin-protein ligase activity involved in mitotic cell cycle	33	0.0748507	PSMB10, ANAPC16, PSMB4, PSMF1, PSMB7, PSMD1, PSMD2, UBE2D1, PSMD7, PSMD9, ANAPC2, ANAPC5, ANAPC4, CDC26, PSMB8, PSMB9, PSMA2, PSMC6, PSMD14, PSMC5, PSMC4, PSMD12, PSMA5, PSMC3, PSMC2, PSMD10, PSMA3, PSMC1, UBC, PSME3, ANAPC7, UBB, UBE2E1
GO:0001844~protein insertion into mitochondrial membrane involved in apoptotic signaling pathway	17	0.0750667	YWHAZ, TP53BP2, YWHAB, PPP3R1, TP63, BAD, SFN, NMT1, YWHAG, MOAP1, YWHAH, DYNLL1, DYNLL2, CASP8, YWHAQ, PPP3CC, PPP1R13B
GO:0002756~MyD88-independent toll-like receptor signaling pathway	17	0.0750667	TBK1, FADD, PRKCE, BIRC2, IKBKE, UBE2D3, SARM1, UBE2D2, RIPK1, IRF7, CASP8, TICAM1, UBC, UBB, IKBKB, UBE2D1, TRAF6
GO:0061418~regulation of transcription from RNA polymerase II promoter in response to hypoxia	17	0.0750667	BACH1, EPAS1, VHL, CREBBP, RBX1, ARNT, CUL2, UBE2D3, EP300, UBE2D2, UBC, TCEB2, UBB, TCEB1, RBPJ, UBE2D1, EPO
GO:0036257~multivesicular body organization	17	0.0750667	CHMP2A, CHMP3, CHMP4B, TSG101, CHMP6, VTA1, CHMP4A, CHMP7, VPS37B, VPS37C, RNF103-CHMP3, MVB12A, CHMP1B, IST1, VPS4B, RAB11A, STAM
GO:0008333~endosome to lysosome transport	22	0.0754092	RAB7A, FAM160A2, RILP, STX8, CHMP3, TSG101, SNX27, ATG14, SNAPIN, VPS33B, RNF103-CHMP3, VPS33A, HOOK3, KIF13A, MGRN1, SCYL2, TRAK1, VPS4B, TGFBRAP1, VPS16, VPS11, VPS39
GO:1904950~negative regulation of establishment of protein localization	85	0.0756442	DMTN, THRA, SRCIN1, PPP2R5A, UBE2G2, PTPN22, DPH3, REST, KCNJ11, LGR4, NDUFAF2, STXBP5L, OS9, BAG4, APOD, WWP2, GOPC, RABGEF1, YOD1, CSK, HADH, PSMD9, DAB2IP, PTGER4, PKIG, ERP29, G3BP2, CHP1, PARP10, CDK5, RAB11FIP5, RAB11FIP3, CD34, ITGB1BP1, VSNL1, TXN, MAPK7, SNX12, LRRK2, SSC5D, LITAF, DRD2, CABP1, PML, PPM1A, BTN2A2, NFKBIA, KEAP1, BCL2L1, PPM1B, UBAC2, CYLD, INPP5K, PKD2, ADRA2A, PKD1, PPP…
GO:0042455~ribonucleoside biosynthetic process	52	0.0759071	ALDOA, ADSS, ATP5E, ATP5B, PRKAG2, UPP1, PPCS, UPP2, QTRT1, ATP5G1, HPRT1, PPCDC, COX5B, ATP5G3, ACOT7, VPS9D1, SLC35B3, ATP5EP2, GBAS, ATP5L, UCK1, PAPSS1, AMD1, ATP5I, ATP5H, DCAKD, ATP5L2, ATP5J, ATP5J2, ADSSL1, PRTFDC1, AK3, ATP5F1, AK2, TXNDC9, PPARGC1A, NME7, MON2, NME6, PANK2, UMPS, PDCL3, PANK3, NME2P1, VCP, PDCL, ATP5C1, ATP6V0A1, GUK1, SURF1, ATP6V0A2, PRPS1
GO:0012501~programmed cell death	698	0.0759529	FHIT, HRAS, MEF2A, AIF1, NAA15, NAA16, RORC, SGMS1, REST, ANKLE2, BTK, CTNNB1, CUL3, MAGED1, CUL2, AGTR2, SERPINE1, MAP3K8, PIK3CA, ADAM8, MAP2K7, CUL1, HIGD1A, PIK3CG, ACAA2, MAGI3, BCL2L14, ROCK1, BRAF, NCF1, CRYAB, BARHL1, MECP2, LIG4, MECOM, BCL2L13, MARK4, WDR92, NME6, EIF2S1, MAPK3, MAPK9, RYR2, ATPIF1, MAPK7, EIF2AK2, UNC13B, EIF2AK3, MYO18A, HIGD2A, GGCT, NFKBIA, ARF6, BCL2L1, HSPA1B, NAA…
GO:0032400~melanosome localization	14	0.0760798	MYO5A, MREG, VPS33B, VPS33A, RAB1A, DCTN1, DCTN2, BLOC1S6, BBS2, BLOC1S5, BLOC1S3, RAB11B, RAB11A, MKKS
GO:0043243~positive regulation of protein complex disassembly	14	0.0760798	NES, FAM21C, PLEK, VIL1, KATNB1, EIF5A, ACTN2, DSTN, SETX, EIF5AL1, CFL2, TRPV4, EIF5A2, SPAST
GO:0045577~regulation of B cell differentiation	14	0.0760798	PTPN6, NCKAP1L, BAD, NFAM1, INHA, MMP14, BTK, ZFP36L1, CARD11, INHBA, ID2, ZAP70, INPP5D, SYK
GO:0009890~negative regulation of biosynthetic process	570	0.0762188	HIST2H2AA4, MEF2A, ZNF639, RORB, REST, ZNF254, CTNNB1, CUL3, MAGED1, PGP, HTR1B, CLK2, FOXF1, FOXF2, STAG2, TMEFF2, RCOR3, RREB1, RXRA, MECP2, ZNF587B, ZNF649, MECOM, PROX2, EIF2AK1, EIF2S1, RPS14, ZGLP1, EIF2AK2, EIF2AK3, ZNF382, ZNF613, ZNF519, GNAI3, GNAI2, ACP5, HESX1, ZNF227, ATN1, LPCAT1, HEXIM2, HEXIM1, ZNF224, NAT10, ESRRA, RECQL5, PAIP2, KLF10, ASXL1, KLF17, DUSP22, PIBF1, FXR2, GCFC2, F…
GO:0055065~metal ion homeostasis	219	0.0764888	ATP1B1, ATP1B3, ATP1B2, VAPB, FAM20A, ADCY5, LPAR1, ATP2B2, ATP2B3, HTR1B, AGTR2, ATP2B4, PICALM, CHRNA7, IBTK, PIK3CG, TRPA1, RAP1GDS1, LETM1, EIF2AK1, CCR5, ATP2C1, RYR3, CCR2, NPTN, RYR2, STC1, PTH1R, HFE, SFXN4, LETM2, CACNB3, SFXN1, RIC3, KCNJ2, ATP12A, ADCYAP1, SLC11A2, SLC11A1, HCRTR1, SLC31A1, TRPC1, TRPC3, TRPC5, TRPC7, NDFIP1, KCNK3, ATP13A5, GNAT2, ATP13A1, ATP2A2, ARF1, ATP2A3, HEPH, …
GO:0006974~cellular response to DNA damage stimulus	312	0.0765396	RAD51D, RAD51C, XRCC4, RAD51B, INTS3, SPRTN, EPC2, GTF2H2C, HTRA2, C7ORF49, TLK2, POLL, NUDT16, POLK, POLI, POLH, RINT1, RAD9A, LIG4, RAD1, DCLRE1C, DCLRE1A, AQR, HUWE1, RFC1, ASCC3, UBR5, MAPK3, PMS2P3, MCTS1, NEK6, RAD21L1, TP53TG1, HUS1, TAF9B, UBA7, CEP164, BCL2L1, CHCHD6, XAB2, TIPRL, ISY1, POLM, FBXO4, RECQL5, TAOK2, TAOK1, EME2, INIP, FTO, CIDEB, DDX1, UBE2L6, TREX1, ZBTB40, DDX5, ATM, GGN…
GO:0045851~pH reduction	24	0.0778309	RAB7A, CLN3, TTPA, ATP6V1H, SNAPIN, ATP6V1B2, ATP6V0B, ATP6V1F, SLC17A7, SLC11A1, GPR89B, ATP6V1A, DMXL1, ATP6V0E2, DMXL2, CLIC4, CA7, ATP6V1E1, ATP6V1E2, ATP6V0A1, ATP6V0D1, ATP6V0D2, ATP6V0A2, GPR89A
GO:0035337~fatty-acyl-CoA metabolic process	24	0.0778309	GCDH, SCD, HSD17B12, ACACA, ACOT2, TECR, ACSF3, ACOT4, ACSBG1, FAR1, ACOT9, ACOT7, ACSL1, ACOT8, DGAT1, DGAT2, ELOVL5, ACOT11, ELOVL7, HSD17B4, ACSL4, THEM4, ACSL6, ACSL5
GO:0006754~ATP biosynthetic process	24	0.0778309	ALDOA, ATP5E, ATP5J2, ATP5B, PRKAG2, ATP5F1, ATP5G1, PPARGC1A, ATP5G3, COX5B, MON2, VPS9D1, ATP5EP2, VCP, GBAS, ATP5C1, ATP6V0A1, ATP5L, ATP5I, ATP5H, SURF1, ATP6V0A2, ATP5L2, ATP5J
GO:0006366~transcription from RNA polymerase II promoter	686	0.0778935	MEF2B, HRAS, MEF2A, PPP2R5B, FSTL3, ZNF639, RORC, MED23, RORB, INTS3, REST, MED21, ZNF254, MED20, CTNNB1, CUL3, PGR, CUL2, MAMSTR, FLI1, INTS4, MED26, FOXF1, SERPINE1, FOXF2, DHX36, TBPL1, STAG1, PHOX2A, IKBKAP, ZNF45, RCOR3, RXRB, RREB1, BARHL1, RXRA, BARHL2, MED12, MECP2, RXRG, ZNF649, MED14, MED13, PTPRN, PROX2, MED10, MED16, SERPINF2, MED17, RPS14, ZGLP1, MED18, MAPK3, RYR2, MAPK7, ZNF382, CR…
GO:0030968~endoplasmic reticulum unfolded protein response	57	0.0782289	CREBRF, TLN1, COPS5, PPP2R5B, VAPB, PDIA6, CREB3L1, CREB3L4, YOD1, ATP6V0D1, KDELR3, DAB2IP, SRPRB, TATDN2, DCTN1, ACADVL, NCK2, CTH, SEC61B, EP300, NCK1, EIF2S1, ERN1, FKBP14, UGGT2, SERP2, PPP1R15B, EIF2AK2, EIF2AK3, SEC61G, ADD1, SERP1, ARFGAP1, DERL1, SYVN1, HSPA1B, EDEM2, STUB1, EDEM1, JMJD7-PLA2G4B, TMEM33, HSPA5, SEC61A1, CREB3, PTPN2, TMBIM6, PREB, ATF6, BFAR, HYOU1, ATF4, VCP, GSK3A, CAS…
GO:0051091~positive regulation of sequence-specific DNA binding transcription factor activity	96	0.0783068	HMGN3, PPP2R5B, STK36, TLR2, TRIM52, PRDX3, NFKB2, BUD31, SHH, BTK, ZIC2, CTNNB1, TRIM5, TRIM8, GTF2A2, TICAM1, RBCK1, LTF, ABRA, LRRFIP1, ADAM8, BCL10, AR, DDRGK1, RELA, ARHGEF5, ESR1, PRKCI, PRKCH, NFAM1, PPARGC1A, PPARGC1B, STK3, PRKCB, JUP, UBE2N, CARD11, PRKD2, PRKCQ, TRIM38, CTH, TAF12, EP300, TRAPPC9, CD40LG, RIPK1, TRIM32, UBC, RNF25, RIPK2, RELN, UBB, EIF2AK2, EDA, MAP3K13, MAVS, CRTC3, …
GO:0050684~regulation of mRNA processing	46	0.0787577	NCBP2, NCBP1, CPEB3, SRSF12, U2AF2, CCNT1, RBM4, RBM5, RBM7, HSPA1B, NSRP1, WTAP, UHMK1, ZFP36L1, RBM8A, LEO1, SUPT5H, RBM11, HSPA8, RBFOX1, SRPK2, KHDRBS3, KHDRBS2, RBFOX3, SREK1, TMBIM6, FMR1, SNW1, MBNL2, DDX5, SF3A1, CTR9, SAFB2, SLTM, EIF4A3, SON, CELF6, CDK11A, DYRK1A, CELF4, AHCYL1, CDK11B, PAF1, CPSF4, CWC22, SUPT6H
GO:0046148~pigment biosynthetic process	26	0.0795579	MYO5A, IBA57, COX10, UROS, ZEB2, PPOX, HPRT1, SLC11A2, ALAS1, ALAS2, FXN, AP3D1, TMEM14C, COX15, TRPC1, SHMT1, PRTFDC1, IREB2, GART, DDT, SLC25A38, NFE2L1, ATPIF1, CTNS, UROD, PRPS1
GO:0002753~cytoplasmic pattern recognition receptor signaling pathway	26	0.0795579	MAVS, ZC3HAV1, RELA, OTULIN, NFKBIA, PTPN22, UBE2V1, HSPA1B, TAB1, BIRC2, SEC14L1, LSM14A, UBE2N, CYLD, ANKRD17, IRF7, DDX60, CASP8, PUM1, UBC, RIPK2, ITCH, UBB, PUM2, TRAF6, IKBKB
GO:0042992~negative regulation of transcription factor import into nucleus	19	0.079875	THRA, LITAF, CREB3, NF1, PPM1A, G3BP2, NFKBIA, KEAP1, PPM1B, NFKBIL1, CYLD, PSMD10, GSK3B, PKD2, PKD1, FAF1, MTOR, MAPK7, DYRK2
GO:0030815~negative regulation of cAMP metabolic process	19	0.079875	PALM, GNAI3, GNAI2, DRD2, GABBR1, AKAP9, LPAR1, APLP1, SSTR4, HTR1B, GRM3, PDE2A, GRM8, GRM7, GALR3, CCR2, GALR2, ADRA2A, MAPK7
GO:0000462~maturation of SSU-rRNA from tricistronic rRNA transcript (SSU-rRNA, 5.8S rRNA, LSU-rRNA)	19	0.079875	UTP23, UTP3, KRR1, TSR1, TSR2, EMG1, RRP36, MRPS11, HEATR1, DIEXF, FCF1, CCDC59, DCAF13, RCL1, RPS14, WDR3, RRS1, NGDN, RPS21
GO:0046777~protein autophosphorylation	94	0.0800114	NBN, PRKG2, FES, IQGAP1, BTK, ACVR1B, PDPK1, CLK3, PAK2, SLK, CLK2, AAK1, CLK4, EEF2K, PDGFC, PRKACA, STK39, PAK1, CSK, SIK2, SYK, RAP2C, TRPM7, WNK1, MINK1, CHP1, PRKCG, WNK2, DAPK2, CDK5, DAPK3, MARK2, TYK2, PRKD2, DDR1, EIF2AK1, EIF2S1, RIPK1, MAPK3, LCK, MAP3K10, ERN1, LRRK2, EIF2AK2, EIF2AK3, MAP3K13, NEK6, MAP3K12, MVP, STK16, FGFR2, FRK, ERBB2, CAMK2G, MAP4K1, UHMK1, EPHB1, SRC, ACE, PTK2,…
GO:0055119~relaxation of cardiac muscle	10	0.0804883	GSTM2, P2RX4, ATP1B1, ATP2A2, RGS2, PDE4B, CAMK2D, ATP1A1, ATP1A2, KCNJ2
GO:0021756~striatum development	10	0.0804883	BBS2, INHBA, DRD2, SECISBP2, CNTNAP2, MKKS, OGDH, HPRT1, SHANK3, FOXP2
GO:0099517~synaptic vesicle transport along microtubule	10	0.0804883	BLOC1S6, BLOC1S5, BLOC1S3, AP3B2, AP3S2, AP3S1, AP3D1, SNAPIN, DTNBP1, AP3B1
GO:0099514~synaptic vesicle cytoskeletal transport	10	0.0804883	BLOC1S6, BLOC1S5, BLOC1S3, AP3B2, AP3S2, AP3S1, AP3D1, SNAPIN, DTNBP1, AP3B1
GO:0048490~anterograde synaptic vesicle transport	10	0.0804883	BLOC1S6, BLOC1S5, BLOC1S3, AP3B2, AP3S2, AP3S1, AP3D1, SNAPIN, DTNBP1, AP3B1
GO:1900151~regulation of nuclear-transcribed mRNA catabolic process, deadenylation-dependent decay	10	0.0804883	ZFP36L1, TNRC6C, BTG2, CPEB3, AGO2, CNOT1, PABPC1, CNOT7, TNRC6B, TOB1
GO:0071871~response to epinephrine	10	0.0804883	RNLS, ATP2B4, PDE4B, RYR2, PRKACA, SRD5A1, ABL1, ADIPOQ, PPARGC1A, SLC9A1
GO:1900153~positive regulation of nuclear-transcribed mRNA catabolic process, deadenylation-dependent decay	10	0.0804883	ZFP36L1, TNRC6C, BTG2, CPEB3, AGO2, CNOT1, PABPC1, CNOT7, TNRC6B, TOB1
GO:0006401~RNA catabolic process	102	0.0806574	NCBP2, NCBP1, CNOT8, ZC3HAV1, CNOT3, CNOT2, RNASEH1, CNOT1, CNOT7, CNOT4, RBM8A, RPLP1, LSM5, RPL26L1, FAU, LSM3, RPL11, LSM1, RC3H1, SAMD4B, NUDT16, PAN2, PAN3, NBAS, SECISBP2, MTPAP, DIS3L, RNASEH2B, RNASEH2C, RPS14, PELO, XRN1, LRPPRC, PNPT1, UHMK1, RPS26, RPS29, CNOT6L, HNRNPD, SUPV3L1, PABPC1, RPS21, SMG9, SMG6, SMG5, SMG8, PAIP1, SMG7, SMG1, CASC3, ATM, TNKS1BP1, UPF3A, EIF4B, UPF3B, DCP1B,…
GO:0000725~recombinational repair	38	0.0814456	MORF4L1, RAD51D, RAD51C, NBN, RAD51B, RAD21L1, HELQ, HUS1, SHFM1, INO80, RPA2, SFR1, SWI5, FAN1, NSMCE1, MUS81, NSMCE2, SPIDR, PALB2, AP5Z1, RECQL5, NUCKS1, SWSAP1, AP5S1, SMC5, ZSWIM7, RAD52, ATM, RBBP8, WDR48, UBE2N, RECQL, NABP1, PSMD14, HELB, ZFYVE26, RNF138, KDM4D
GO:0018210~peptidyl-threonine modification	38	0.0814456	DMTN, GALNT1, PARD3, PRKAG2, ACVR1B, PDPK1, INPP5K, CAMK2D, LMTK2, STK39, PRKACA, TNKS, CAB39, TAF1, TRPC5, SMAD7, NLK, TGFBR2, WNK1, CHI3L1, PKN1, PRKCD, CDK5, RPTOR, PRKCB, DDIT4, MARK2, EIF4G1, GSK3B, DYRK1A, MAP3K10, RIPK2, CALM3, MTOR, LRRK2, MAP3K12, CALM2, CALM1
GO:0031145~anaphase-promoting complex-dependent catabolic process	36	0.0817861	PSMB10, ANAPC16, CUL3, PSMB4, PSMF1, PSMB7, PSMD1, PSMD2, UBE2D1, PSMD7, PSMD9, ANAPC2, ANAPC5, ANAPC4, CDC26, PSMB8, PSMB9, PSMA2, PSMC6, PSMD14, PSMC5, PSMC4, PSMD12, PSMA5, PSMC3, PSMC2, PSMD10, PSMA3, PSMC1, UBC, FBXO31, PSME3, ANAPC7, PSME4, UBB, UBE2E1
GO:1903779~regulation of cardiac conduction	32	0.0818451	SLC8A3, FXYD2, ATP1B1, ATP1B3, ATP1B2, KCNJ11, ATP2B2, ATP2B3, ATP2B4, CAMK2D, PRKACA, ASPH, EHD3, TRPC1, NOS1, ATP1A3, ATP1A4, NPR1, NPR2, ATP1A1, ATP1A2, ITPR3, ITPR1, ATP2A2, ATP2A3, RYR3, ACE2, RYR2, CALM3, AHCYL1, CALM2, CALM1
GO:0034620~cellular response to unfolded protein	58	0.0827271	CREBRF, TLN1, COPS5, PPP2R5B, VAPB, PDIA6, CREB3L1, CREB3L4, YOD1, ATP6V0D1, KDELR3, DAB2IP, SRPRB, RHBDD1, TATDN2, DCTN1, ACADVL, NCK2, CTH, SEC61B, EP300, NCK1, EIF2S1, ERN1, FKBP14, UGGT2, SERP2, PPP1R15B, EIF2AK2, EIF2AK3, SEC61G, ADD1, SERP1, ARFGAP1, DERL1, SYVN1, HSPA1B, EDEM2, STUB1, EDEM1, JMJD7-PLA2G4B, TMEM33, HSPA5, SEC61A1, CREB3, PTPN2, TMBIM6, ATF6, PREB, BFAR, HYOU1, ATF4, VCP, GS…
GO:0008015~blood circulation	199	0.0831721	SCPEP1, ATP1B1, MEF2A, ATP1B3, ATP1B2, ATP2B2, AGTR2, HTR1B, ATP2B3, FLI1, ATP2B4, ERAP1, PIK3CA, CHRNA7, S100A1, PIK3CG, F11R, SCN2B, WNK1, RAP1GDS1, MECP2, MYH7, JUP, F5, SERPINF2, CD34, RYR3, HTR7, RYR2, STC1, SCN1A, SCN1B, CACNB1, MME, CACNB3, CACNB4, KCNJ2, KCNJ3, ADCYAP1, ACE, TRPC1, ABR, SMAD7, SMAD5, KCNK1, KCNK3, TNNI1, KCNJ4, RGS2, ATP2A2, ATP2A3, HOPX, ENG, SLC9A1, PPARD, ACVRL1, MYBPC…
GO:1900739~regulation of protein insertion into mitochondrial membrane involved in apoptotic signaling pathway	16	0.0833866	YWHAZ, TP53BP2, YWHAB, PPP3R1, TP63, BAD, SFN, NMT1, YWHAG, YWHAH, DYNLL1, DYNLL2, CASP8, YWHAQ, PPP3CC, PPP1R13B
GO:0001825~blastocyst formation	16	0.0833866	HNF1B, RRP7A, CNOT3, CNOT2, SF3B6, TET1, JUNB, LATS2, CTR9, CUL3, TJP1, SP3, RPL7L1, HOPX, SKIL, SOX17
GO:1900740~positive regulation of protein insertion into mitochondrial membrane involved in apoptotic signaling pathway	16	0.0833866	YWHAZ, TP53BP2, YWHAB, PPP3R1, TP63, BAD, SFN, NMT1, YWHAG, YWHAH, DYNLL1, DYNLL2, CASP8, YWHAQ, PPP3CC, PPP1R13B
GO:0032228~regulation of synaptic transmission, GABAergic	16	0.0833866	SLC6A1, DRD2, NF1, STXBP1, TAC1, OXTR, NLGN2, NPAS4, PRKCE, PLCL2, PLCL1, HTR1B, NISCH, KRAS, SYN3, CA7
GO:0060441~epithelial tube branching involved in lung morphogenesis	16	0.0833866	BMP4, FGFR2, TNC, DAG1, FGF10, CELSR1, SOX9, SHH, CTNNB1, HHEX, KRAS, HOXA5, FOXF1, YAP1, DLG5, ESRP2
GO:0048384~retinoic acid receptor signaling pathway	16	0.0833866	ZNF536, RARG, RXRB, RXRA, CREM, ASXL1, PML, RXRG, ESRRG, CNOT1, TBX1, TRIM16, SNW1, ALDH1A2, CYP26B1, RARA
GO:0045088~regulation of innate immune response	144	0.0835899	PVR, A2M, HRAS, ZC3HAV1, AP1G1, TBK1, LGMN, TLR2, PTPN22, TLR6, UBQLN1, TLR7, TLR8, BTK, PRKACG, NLRC5, PUM1, ERAP1, PRKACA, ITCH, PUM2, ADAM8, CUL1, SYK, COCH, BCL10, DAB2IP, RELA, SOCS1, HLA-A, FADD, HLA-B, SKP1, PSMA2, EP300, ARRB2, PSMA5, PSMA3, RIPK2, MAVS, DRD2, DUSP10, UNC93B1, NFKBIA, UBE2V1, ITGB2, HSPA1B, SRC, ITGAM, IRAK4, PSMB4, UBE2D3, PSMB7, KRAS, UBE2D2, OTUD7A, TRAF6, UBE2D1, DNAJ…
GO:0034329~cell junction assembly	80	0.0839638	DMTN, TLN1, ACVRL1, TLN2, CLDN5, PIP5K1C, PIP5K1A, GJA4, WHAMM, IQGAP1, VCL, CTNNB1, PDPK1, ARHGAP6, APOD, SLK, RHOA, TRPV4, GNPAT, CNTNAP1, PRKACA, RHOC, DLG5, DLG1, ARL2, F11R, ROCK1, ROCK2, LDB1, PRKCI, PRKCH, MPP7, ACTN2, MMP14, DAPK3, JUP, FMN1, TNS1, HIPK1, ITGB1BP1, KRT14, EPB41L5, TESK2, RAB13, LIMS1, PARD3, LIMS2, FBF1, SRC, CD9, ACE, PTK2, NPHP4, ZNF703, MACF1, PTK2B, TEK, RAC1, HEG1, U…
GO:0048524~positive regulation of viral process	47	0.0841677	CHMP2A, RAB7A, CHMP3, RSF1, VAPA, ZC3HAV1, POLR2K, TSG101, CHMP4B, VAPB, POLR2J, CCNT1, ZNF639, VPS37B, STAU1, TMEM229A, POLR2A, MVB12A, ANKRD17, DDX3X, DDX60, PUM1, VPS4B, PABPC1, PUM2, SUPT5H, HSPA8, MVB12B, SRPK2, ADARB1, NUCKS1, DDB1, FMR1, ZNF502, SNW1, YTHDC2, RNF103-CHMP3, TRIM21, TRIM38, EP300, PPIB, GTF2F1, PPID, GTF2F2, NELFA, PC, ADAR
GO:0000715~nucleotide-excision repair, DNA damage recognition	13	0.0846295	COPS2, COPS5, COPS6, DDB1, COPS4, COPS7A, RBX1, XPA, XPC, CUL4A, DDB2, UBC, UBB
GO:0051904~pigment granule transport	13	0.0846295	MYO5A, MYO7A, MREG, RAB1A, DCTN1, DCTN2, BLOC1S6, BBS2, BLOC1S5, BLOC1S3, RAB11B, RAB11A, MKKS
GO:0006517~protein deglycosylation	13	0.0846295	SYVN1, MAN1B1, ENGASE, EDEM2, EDEM1, PARK7, OS9, MAN2A2, NGLY1, MAN2B2, MGEA5, UGGT2, MAN2B1
GO:0010882~regulation of cardiac muscle contraction by calcium ion signaling	13	0.0846295	GSTM2, ATP1B1, ATP2A2, CAMK2D, CALM3, RYR2, PRKACA, ASPH, ATP1A2, CACNA1C, CALM2, SLC9A1, CALM1
GO:0043576~regulation of respiratory gaseous exchange	13	0.0846295	SLC5A3, PHOX2A, GLRA1, MTG1, MTG2, GRIN1, FTO, NR4A2, MECP2, NLGN2, NLGN3, ATP1A2, TLX3
GO:0071417~cellular response to organonitrogen compound	188	0.0848191	SLC8A3, ADCY3, ADCY4, GABRB3, ADCY7, AIF1, GABRB2, STAT5A, GABRB1, CRHBP, ADCY5, SLC6A4, PTPN22, RPS6KB1, FOXO4, KANK1, CTNNB1, PRKACG, SLC2A8, GSTM2, HTR1B, PRKAR2A, AGTR2, ATP2B4, EIF4EBP2, GOT1, SLC2A4, PDE4B, GAB1, PIK3CA, PDGFC, PRKACA, LEPROT, RAPGEF3, PIK3CG, IRS2, C2CD5, RELA, BAIAP2, SOCS1, UBR2, ACTN2, PPARGC1A, RPTOR, CRHR1, JUP, CRHR2, RYR3, MAPK3, RYR2, RIPK2, STC1, COL1A1, RAB13, VA…
GO:1902680~positive regulation of RNA biosynthetic process	519	0.0850509	MEF2B, MEF2A, HRAS, PPP2R5B, NAA15, ZNF639, FSTL3, NAA16, RORC, RORB, REST, MED21, CTNNB1, PGR, MAGED1, MAMSTR, BRPF1, AGTR2, FLI1, FOXF1, FOXF2, SERPINE1, DHX36, STAG1, PHOX2A, PCBD2, RXRB, RREB1, BARHL1, RXRA, BARHL2, MECP2, MED12, RXRG, ZNF649, MED14, MED13, PTPRN, MECOM, PROX2, RPTOR, MED10, SERPINF2, MED16, MED17, ZGLP1, MAPK3, MAPK7, EIF2AK3, ZNF382, CRTC3, ZNF613, CRTC2, ERBB2, NFKBIA, CHC…
GO:0071214~cellular response to abiotic stimulus	109	0.0854896	GNA11, INO80, REST, TLR7, TLR8, CRADD, CASP8AP2, SLC2A4, STK39, TLK2, CAB39, NET1, SLC12A6, BCL10, POLH, CRYAB, FMR1, CHP1, FADD, RAD9A, PKD2L1, RAD1, EP300, EIF2S1, MAPK3, COL1A1, ADSS, PALM, GCLC, GRB2, HUS1, MME, ELK1, BCL2L1, KCNJ2, SOX9, PDE6B, FBXW7, NIPBL, DDX3X, RAC1, FBXO4, SPIDR, ARHGDIA, TAF1, ADSSL1, CREBBP, MAP2K4, WRN, ATM, CDKN1A, ATF4, NEDD4, PPID, HPCA, HABP4, ENG, SLC9A1, BMP6, …
GO:0034504~protein localization to nucleus	145	0.0858607	THRA, IL18, TLR2, TGFB3, PTPN22, ZIC1, TLR7, CD2AP, SHH, KANK1, CTNNB1, AGTR2, APOD, C8ORF4, RBCK1, ABRA, RPL11, SYK, TOR1AIP2, NUP133, MCM3AP, DAB2IP, CIZ1, PKIG, CHP2, CHP1, SKP1, PARP10, JUP, HHEX, RPAIN, SEC61B, UBR5, SIX1, MAPK3, PYGO1, COL1A1, PAF1, MAPK7, EDA, EIF2AK3, MAVS, GPN1, GPN2, GPN3, LITAF, DAG1, NFKBIA, KEAP1, SOX9, SRC, LIF, SLC11A1, OTUD7B, FBXO4, SUPT7L, DYRK2, EMD, BMP4, OSBP…
GO:1903829~positive regulation of cellular protein localization	145	0.0858607	IL18, U2AF2, SNIP1, TLR2, TGFB3, PTPN22, ZIC1, TLR7, CD2AP, SHH, IQGAP1, KANK1, WDR75, MFF, HTRA2, STARD7, ANK3, C8ORF4, RBCK1, PRKACA, LEPROT, RAPGEF3, ASPH, C2CD5, UGCG, CHP2, MRGPRE, CHP1, SYNJ2BP, PCM1, BCAP31, JUP, HUWE1, UBR5, NPTN, CAMK1, CLIP3, VAMP2, EDA, EIF2AK3, MAVS, ERBB2, RER1, ARF6, SRC, OAZ2, HSPA1L, LIF, FIS1, FBXW7, UBE2D3, PSMB7, RAC2, ITGAX, PEMT, EMD, PARD6A, BMP4, TP53BP2, P…
GO:0007613~memory	43	0.0862261	SLC8A3, PRKCZ, JPH3, DRD2, CPEB3, KMT2B, SLC6A4, OXTR, TAC1, RPS6KB1, COMT, CALB1, FOXO6, NETO1, SORCS3, HRH1, EIF4EBP2, SLC24A2, PPP3CB, CHRNA7, NQO2, SGK1, PAIP2, CREB1, GRIN1, MECP2, ATP1A3, ADNP, ASIC1, NPAS4, SHANK1, ITPR3, SHANK3, SLC17A7, PSEN1, RASGRF1, GRM7, CX3CR1, PLA2G6, RIN1, RELN, MTOR, CTNS
GO:0044801~single-organism membrane fusion	66	0.0867319	CHMP3, SYT3, GRIK5, UVRAG, SYT9, SYT6, SYT7, TSNARE1, TMEM175, MFF, DYSF, SNAP47, VPS16, TIE1, VPS11, OMA1, NSF, VCPIP1, STX6, STX5, STX4, STX3, STX2, MIEF2, C2CD5, MIEF1, STXBP1, VTI1B, RPH3A, STX1B, VASH2, VAT1, TMEM27, VPS8, ANKRD27, MFN1, BNIP1, VAMP8, USO1, VAMP4, VAMP3, TGFBRAP1, VAMP2, VAMP1, RAB7A, RAB3A, STX8, GNAI3, FIS1, CD9, STX16, SEC22B, TBC1D4, SEC22C, SNAP23, SNAP25, VPS39, SYT10,…
GO:0009755~hormone-mediated signaling pathway	91	0.0867695	CREBRF, SLC27A1, PPARD, THRA, STAT5A, CRHBP, CNOT2, RORC, RORB, CNOT1, BUD31, LATS2, CTNNB1, PGR, DDX17, PRMT2, POU4F2, RARA, PAK1, NR2F2, AR, RARG, DDRGK1, RXRB, RXRA, STRN3, ADIPOR2, MED12, ESR1, RXRG, ADIPOR1, PADI2, MED14, ARID1A, RB1, MED13, CDK7, PPARGC1A, PPARGC1B, SSTR4, MED4, EP300, NCOA3, ARRB2, SSTR1, MED16, MED17, UBR5, NCOA6, PIAS2, PMEPA1, PPP5C, MED1, KMT2D, UBE3A, FHL2, ABHD2, PAQ…
GO:0072522~purine-containing compound biosynthetic process	107	0.0874159	ADCY3, ADCY4, GMPR2, ADCY7, ADCY5, PPCS, LPAR1, COX5B, HTR1B, GALR3, GALR2, RLN2, PPARGC1A, NME7, NME6, CRHR1, CCR2, ATP5C1, AKAP5, SURF1, GLP1R, PRPS1, ALDOA, ADSS, PALM, GNAI3, GNAI2, ADORA2B, DRD2, DRD5, AKAP12, RUNDC3A, MRAP2, PPCDC, ADCYAP1, VPS9D1, ADRA2A, AMD1, DCAKD, ATP5L2, GUCY2F, ATP5J2, ADSSL1, AK3, AK2, GART, VCP, NME2P1, HPCA, GUK1, ATP5E, ATP5B, PRKAG2, GABBR1, ACOT7, ATP5EP2, GBAS…
GO:0030042~actin filament depolymerization	25	0.0875445	DMTN, TWF1, TWF2, PLEK, FAM21C, SWAP70, MICAL2, SPTBN4, VIL1, ACTN2, CAPZB, DSTN, PPP1R9B, EPS8, GSN, CFL2, SPTBN2, SPTBN1, TMOD3, SPTA1, LMOD2, LMOD3, ADD1, SPTB, SPTAN1
GO:0050688~regulation of defense response to virus	39	0.0879382	MAVS, AP1M2, ZC3HAV1, AP1B1, AP1G1, AP2S1, PML, PTPN22, RNF216, IL15, PPM1B, SEC14L1, ANKRD17, DOCK2, AP2B1, AP1S2, PAK2, DDX60, PCBP2, RAC1, PUM1, ITCH, PUM2, ELMOD2, AP2M1, CREB3, HCK, HLA-A, MUL1, ATP6V1H, BIRC2, ELMO1, TRAF3IP2, TRIM38, AP2A2, ARF1, AP2A1, LCK, EIF2AK2
GO:0006631~fatty acid metabolic process	146	0.0881553	SC5D, PDP2, STAT5A, EHHADH, CYP2D6, TLR2, GGT2, GGT1, PDHB, GSTM2, PECR, INSIG2, ELOVL5, CYGB, ELOVL7, HADH, SYK, SGPL1, ACAA2, IRS2, NUDT19, FAXDC2, FA2H, MLXIPL, TECR, PPARGC1A, SSTR4, MAPK3, DLD, HACL1, HSD17B12, HADHA, ACSBG1, MUT, DAGLA, IVD, LIAS, NR1H3, GCDH, MSMO1, SCD, MCAT, ACACA, EPHX2, FAM213B, PIBF1, CRAT, DLAT, GGT5, CEL, GGT7, UCP3, MLYCD, FABP3, MTOR, ACAD11, GHSR, PLA2G4B, ACAD10…
GO:0051693~actin filament capping	18	0.0885766	DMTN, TWF1, TWF2, FAM21C, SPTBN4, VIL1, CAPZB, EPS8, GSN, SPTBN2, SPTBN1, TMOD3, SPTA1, LMOD2, LMOD3, SPTB, SPTAN1, ADD1
GO:0030803~negative regulation of cyclic nucleotide biosynthetic process	18	0.0885766	PALM, GNAI3, GNAI2, DRD2, GABBR1, AKAP9, LPAR1, APLP1, HTR1B, GRM3, PDE2A, GRM8, GRM7, GALR3, CCR2, GALR2, HPCA, ADRA2A
GO:0055082~cellular chemical homeostasis	276	0.0886255	ATP1B1, ATP1B3, SLC9A5, ATP1B2, VAPB, ADCY5, LPAR1, GPCPD1, SLC26A11, ATP2B2, ATP2B3, HTR1B, AGTR2, ATP2B4, PIK3CA, CHRNA7, PIK3CG, IBTK, HKDC1, TRPA1, RAP1GDS1, PTPRN, PPARGC1A, C10ORF2, TMEM27, ZNF236, LETM1, CCR5, ATP2C1, RYR3, CCR2, NPTN, RYR2, STC1, UNC13B, PTH1R, HFE, LETM2, CACNB3, RIC3, ATP12A, KCNJ2, ATP6V0B, ADCYAP1, SLC11A2, SLC11A1, HCRTR1, SLC31A1, TRPC1, TRPC3, TRPC5, TRPC7, NDFIP1,…
GO:2000756~regulation of peptidyl-lysine acetylation	27	0.0886422	EID1, KMT2A, ZNF451, SPI1, CTCF, NAP1L2, LIF, GATA2, GATA3, BRD7, RAPGEF3, MUC1, KAT2A, NOS1, TAF7, MECP2, ISL1, SIRT1, PPARGC1A, SIRT3, HDAC5, RPS6KA5, RPS6KA4, ARRB1, MAPK3, PYGO1, CAMK1
GO:0071044~histone mRNA catabolic process	9	0.0890322	TUT1, PAPD4, DCP2, MTPAP, ERI1, PAPD5, LSM1, XRN1, ATM
GO:0010801~negative regulation of peptidyl-threonine phosphorylation	9	0.0890322	EIF4G1, DMTN, PARD3, INPP5K, SMAD7, CALM3, CALM2, DDIT4, CALM1
GO:1902914~regulation of protein polyubiquitination	9	0.0890322	SASH1, HAMP, OTUB1, UBR5, PTPN22, FBXO4, PARP10, BIRC2, TRIP12
GO:0051439~regulation of ubiquitin-protein ligase activity involved in mitotic cell cycle	33	0.0894338	PSMB10, ANAPC16, PSMB4, PSMF1, PSMB7, PSMD1, PSMD2, UBE2D1, PSMD7, PSMD9, ANAPC2, ANAPC5, ANAPC4, CDC26, PSMB8, PSMB9, PSMA2, PSMC6, PSMD14, PSMC5, PSMC4, PSMD12, PSMA5, PSMC3, PSMC2, PSMD10, PSMA3, PSMC1, UBC, PSME3, ANAPC7, UBB, UBE2E1
GO:0042273~ribosomal large subunit biogenesis	31	0.0895002	SDAD1, FASTKD2, SURF6, ORAOV1, RPL38, MRPL20, RPL10L, EBNA1BP2, WDR37, DDX28, WDR55, MAK16, RPL26L1, RPL11, RSL24D1, FTSJ3, NSA2, ZNF622, MRPL1, NOL9, RRP15, NIP7, RPL26, RPF2, RSL1D1, RPL7L1, AAMP, RRS1, PES1, NHP2, YAE1D1
GO:0044712~single-organism catabolic process	322	0.0900339	HM13, PNKD, EHHADH, GCAT, GPCPD1, OGDH, HIBADH, GLDC, GET4, ATP2B4, GOT1, PGAM4, RAPGEF3, HCAR2, AUP1, PIK3CG, AADAT, NUDT16, PLD2, ACAA2, SGPL1, PLD1, NUDT19, HKDC1, PLD4, PPARGC1A, CARNS1, PGM2, DLD, PGM1, MAPK7, ADAMTS3, ADAMTS2, CRTC3, ALDOA, HSD17B10, HACL1, ALDOC, PFKFB1, ALDOB, NAGK, HADHA, TMEM129, ACE, GAD2, DAGLA, NAGA, GCSH, GAD1, GCDH, GDE1, FOXRED2, FBXO2, CEL, RPE, RNF5, GK, ACAD11,…
GO:1901699~cellular response to nitrogen compound	218	0.0900687	ADCY3, ADCY4, LYPD1, ADCY7, AIF1, STAT5A, ADCY5, CRHBP, SNIP1, PTPN22, CTNNB1, HTR1B, AGTR2, ATP2B4, GOT1, GAB1, PIK3CA, RAPGEF3, PIK3CG, UBR2, PPARGC1A, RPTOR, JUP, CRHR1, CRHR2, RYR3, MAPK3, RYR2, STC1, RAB13, MRPL44, GNAI2, BCL2L1, ATP6V0B, AGRN, LAMTOR5, ESRRA, RECQL5, LAMTOR1, OSBPL8, LAMTOR2, KLF10, SMAD2, NKX6-1, SRSF5, ATP6V0E2, NTRK1, RGS8, GHSR, KLF4, SLC9A1, ADAR, KLF3, GLRA1, CPEB2, C…
GO:0009152~purine ribonucleotide biosynthetic process	100	0.0903864	ADCY3, ADCY4, ADCY7, ADCY5, PPCS, LPAR1, COX5B, HTR1B, GALR3, GALR2, RLN2, PPARGC1A, NME7, NME6, CRHR1, CCR2, AKAP5, ATP5C1, SURF1, GLP1R, PRPS1, ALDOA, ADSS, PALM, GNAI3, GNAI2, ADORA2B, DRD2, DRD5, AKAP12, RUNDC3A, MRAP2, PPCDC, ADCYAP1, VPS9D1, ADRA2A, ATP5L2, DCAKD, GUCY2F, ATP5J2, ADSSL1, AK3, AK2, GART, VCP, NME2P1, HPCA, GUK1, ATP5E, ATP5B, PRKAG2, GABBR1, ACOT7, ATP5EP2, GBAS, ATP5L, NOS3…
GO:0042451~purine nucleoside biosynthetic process	44	0.0922141	ALDOA, ATP5E, ADSS, ATP5B, PRKAG2, PPCS, ATP5G1, PPCDC, HPRT1, COX5B, ATP5G3, ACOT7, VPS9D1, SLC35B3, ATP5EP2, GBAS, ATP5L, ATP5I, AMD1, PAPSS1, ATP5H, ATP5J, DCAKD, ATP5L2, ADSSL1, ATP5J2, PRTFDC1, ATP5F1, AK3, AK2, PPARGC1A, MON2, NME7, NME6, PANK2, PANK3, NME2P1, VCP, ATP5C1, ATP6V0A1, SURF1, GUK1, ATP6V0A2, PRPS1
GO:0046129~purine ribonucleoside biosynthetic process	44	0.0922141	ALDOA, ATP5E, ADSS, ATP5B, PRKAG2, PPCS, ATP5G1, PPCDC, HPRT1, COX5B, ATP5G3, ACOT7, VPS9D1, SLC35B3, ATP5EP2, GBAS, ATP5L, ATP5I, AMD1, PAPSS1, ATP5H, ATP5J, DCAKD, ATP5L2, ADSSL1, ATP5J2, PRTFDC1, ATP5F1, AK3, AK2, PPARGC1A, MON2, NME7, NME6, PANK2, PANK3, NME2P1, VCP, ATP5C1, ATP6V0A1, SURF1, GUK1, ATP6V0A2, PRPS1
GO:0006760~folic acid-containing compound metabolic process	15	0.0927602	SHMT1, SHMT2, MTHFD2L, ALDH1L1, GGH, PIPOX, MTHFD1L, GCH1, GART, MTRR, MTHFD2, FOLH1, ATPIF1, FPGS, SLC46A1
GO:0002053~positive regulation of mesenchymal cell proliferation	15	0.0927602	FGFR2, IRS2, FGF9, TGFBR2, TP63, TBX1, SOX9, SHH, FOXP2, CTNNB1, SHOX2, FOXF1, SIX1, FBXW4, CHRD
GO:1904292~regulation of ERAD pathway	15	0.0927602	UBE2G2, BRSK2, UBQLN2, EDEM2, UBQLN1, EDEM1, UBAC2, OS9, BCAP31, USP19, ATXN3, SVIP, YOD1, USP25, USP14
GO:0016577~histone demethylation	15	0.0927602	KDM7A, KDM6A, HR, UBE2B, PHF2, KDM2A, KDM8, KDM3A, KDM4A, HSF4, KDM3B, KDM5B, KDM4D, KDM6B, KDM5C
GO:0043523~regulation of neuron apoptotic process	80	0.093108	HRAS, SNCB, GABRB3, GRIK2, GABRB2, CPEB4, LGMN, GRIK5, TGFB3, TP63, CTNNB1, CDC42, PDPK1, BDNF, CASP9, GATA3, PIK3CA, DNAJC5, ZPR1, ADAM8, AGAP2, NQO2, MT3, CLN3, SRPK2, ROCK1, BRAF, AIFM1, BARHL1, ADNP, PRKCI, STXBP1, MECP2, PRKCG, LIG4, PPARGC1A, CDK5, GRM4, BTG2, PSEN1, SIX1, UBE2M, NAIP, MAP3K12, FAIM2, NRBP2, GCLC, MCL1, UBE2V2, BCL2L1, GCLM, FBXW7, KRAS, PTK2B, NEFL, RASA1, STAMBP, NES, NTF…
GO:0042776~mitochondrial ATP synthesis coupled proton transport	12	0.0942969	ATP5E, ATP5J2, ATP5B, ATP5F1, ATP5C1, ATP5L, ATP5G1, ATP5I, COX5B, ATP5G3, ATP5H, ATP5J
GO:1901889~negative regulation of cell junction assembly	12	0.0942969	DMTN, ACE, ARHGAP6, ACVRL1, ROCK1, APOD, ROCK2, ITGB1BP1, BCAS3, MMP14, IKBKB, SRC
GO:0007020~microtubule nucleation	12	0.0942969	TUBGCP4, RANBP9, TUBGCP6, TUBGCP5, NDEL1, CSNK1D, NIN, AKAP9, TUBG2, TUBGCP2, DCTN1, GOLGA2
GO:0006825~copper ion transport	12	0.0942969	SLC11A2, STEAP4, MMGT1, ATOX1, HEPH, CP, STEAP2, CUTC, SLC31A1, COX17, SCO2, SCO1
GO:0072594~establishment of protein localization to organelle	258	0.0945379	RAB3GAP2, U2AF2, SRP68, SNIP1, PTPN22, SHH, CTNNB1, WDR75, AGTR2, HTRA2, APOD, RPLP1, RPL26L1, ABRA, FAU, VPS13A, RPL11, SYK, DAB2IP, UGCG, VTI1B, PARP10, GCC1, JUP, HUWE1, RPS14, UBR5, MAPK3, PEX26, RYR2, ATPIF1, SRP72, MAPK7, MTX3, MTX2, MTX1, DAG1, NFKBIA, CHCHD4, PEX5L, HSPA1L, RPS26, SLC11A1, RPS29, RAC2, PEMT, MTERF4, RPS21, EMD, FBXO7, BMP4, TIMM10B, SRP54, RGPD8, RGPD2, RGPD1, BECN1, TP53…
GO:0038083~peptidyl-tyrosine autophosphorylation	22	0.0947328	FRK, HCK, BMX, FES, IQGAP1, SRC, BTK, TYK2, DDR1, PTK2, ACE, PTK2B, MAPK3, LCK, ZAP70, JAK2, TNK2, ABL1, YES1, CSK, TEC, SYK
GO:0006915~apoptotic process	657	0.0954211	FHIT, HRAS, MEF2A, AIF1, NAA15, NAA16, RORC, SGMS1, REST, ANKLE2, BTK, CTNNB1, CUL3, MAGED1, CUL2, AGTR2, SERPINE1, MAP3K8, PIK3CA, ADAM8, MAP2K7, CUL1, HIGD1A, PIK3CG, ACAA2, MAGI3, BCL2L14, ROCK1, BRAF, NCF1, CRYAB, BARHL1, MECP2, LIG4, MECOM, BCL2L13, WDR92, NME6, EIF2S1, MAPK3, MAPK9, RYR2, ATPIF1, MAPK7, EIF2AK2, UNC13B, EIF2AK3, MYO18A, HIGD2A, GGCT, NFKBIA, ARF6, BCL2L1, HSPA1B, NAA38, DID…
GO:0043244~regulation of protein complex disassembly	38	0.0955183	DMTN, KATNB1, EIF5A, CAPZB, DSTN, SETX, HDGFRP3, GSN, TRPV4, GLE1, LMOD2, LMOD3, NES, TWF1, TWF2, PLEK, FAM21C, SWAP70, VIL1, SPTBN4, ACTN2, MID1IP1, ETF1, OGFOD1, EPS8, CFL2, EIF5AL1, MTRF1, SPTBN2, SPTBN1, TMOD3, SH3BGRL3, SPTA1, EIF5A2, SPAST, ADD1, SPTB, SPTAN1
GO:0031279~regulation of cyclase activity	38	0.0955183	ADCY3, ADCY4, PALM, GNAI3, ADCY7, GNAI2, ADORA2B, DRD2, DRD5, ADCY5, GABBR1, RUNDC3A, AKAP9, ADCYAP1, CALCA, GALR3, GALR2, ADRA2A, NOS3, NOS1, CAP2, NF1, CRHR1, GRM3, P2RY11, ADRB1, ADCY9, MAPK14, GRM7, CCR2, GIPR, MAPK3, HPCA, CALM3, GNAS, CALM2, GLP1R, CALM1
GO:0038093~Fc receptor signaling pathway	99	0.0956256	HRAS, BTK, PIK3CA, MAP2K7, CUL1, SYK, BCL10, PLD2, RELA, BAIAP2, SKP1, PSMA2, PSMA5, PSMA3, MAPK3, MAPK9, GRB2, UBE2V1, NFKBIA, FCGRT, ARPC5, SRC, PSMB4, PTK2, PSMB7, UBE2D2, DOCK1, KRAS, ARPC3, ARPC2, RAC1, TRAF6, UBE2D1, TEC, MAP2K4, MYO1G, NCKAP1L, VAV1, PSMB8, PSMB9, NCKAP1, MYO10, PSMC6, PSMC5, PSMC4, PSMC3, PSMC2, PSMC1, PLCG2, CYFIP2, ABL1, IKBKB, ACTR3, CDC42, PDPK1, PAK2, PSMD1, PSMD2, N…
GO:0006997~nucleus organization	61	0.0965862	RTN4, USPL1, CHMP3, CHMP4B, CHMP4A, CHMP6, PITPNB, CHMP7, LEMD2, ANKLE2, UBXN2A, RRN3, UBXN2B, TARDBP, GOPC, VPS4B, ZPR1, TBPL1, TOR1AIP2, PPP2R1A, SRPK2, NUP133, PARP11, POLR1B, NUPL2, FAM118B, DCTN1, PRKCB, CHMP1B, NDEL1, TMEM170A, PYGO1, CNEP1R1, NEK9, PSME4, BIN1, NEK6, SPAST, PPP2R2A, CHMP2A, PML, AHCTF1, NUMA1, POM121, TMEM33, PPP2CA, TOR1A, TOR1B, PAFAH1B1, KDM3A, ZMPSTE24, EMD, CHD5, OSBP…
GO:0009966~regulation of signal transduction	1016	0.0966129	HRAS, PPP2R5B, CRHBP, ITSN2, SGMS1, CUL3, MAP3K6, AGTR2, SERPINE1, MAP3K8, ARHGEF40, PIK3CA, LRRC4, PIK3CG, ACAA2, ARC, BRAF, PIK3CD, SIPA1L2, MED12, MED13, MECOM, BRAP, RAD1, JUP, SSTR4, MED16, SERPINF2, SCYL2, MAPK3, MAPK9, MAPK7, EIF2AK2, EIF2AK3, UNC13B, CRTC3, PPP2R3A, DUSP10, NFKBIA, ARF6, BCL2L1, ARFGEF1, TMEM127, RAC2, DUSP14, RAC1, ZAP70, ASXL2, GUCY2F, TAOK2, NTF3, TAOK1, ASXL1, DUSP22,…
GO:0032606~type I interferon production	47	0.0967555	MAVS, OTUD5, ZC3HAV1, POLR2K, TBK1, TLR2, UBA7, CRCP, PTPN22, RNF216, NFKB2, PPM1B, TLR7, TLR8, CTNNB1, STAT6, CYLD, NLRC5, DDX3X, PCBP2, TICAM1, DHX36, ITCH, LRRFIP1, DDX41, SYK, POLR3F, ZBTB20, POLR1D, RELA, CREBBP, UBE2L6, TRIM25, POLR1C, POLR3C, POLR3D, IKBKE, TRIM38, TRIM56, EP300, IRF5, IRF7, PLCG2, IRF1, UBC, RIPK2, UBB
GO:0019751~polyol metabolic process	47	0.0967555	SLC5A3, IMPAD1, SORD, GK2, SGPP2, PTH1R, SYNJ1, PPIP5K1, ITPKC, ITPKA, MTMR2, GALK1, PGP, HRH1, PLCB4, GOT1, INPP5K, INPP5J, PTK2B, GALR2, PLCD1, INPP5E, INPP5D, IP6K1, ITPK1, PLCB2, IPMK, MTMR7, IP6K3, INPP5A, ACER3, SPTLC1, PLEK, SPHK2, NUDT3, PLD4, MECP2, COQ3, COQ2, DGAT2, PLCG2, CALM3, GK3P, GK, IPPK, CALM2, CALM1
GO:0043620~regulation of DNA-templated transcription in response to stress	32	0.0976207	BACH1, BCLAF1, ARNT, RBX1, CUL2, UBE2D3, UBE2D2, C8ORF4, CREB3L1, HSPA5, UBE2D1, EPO, MT3, MUC1, TAF1, EPAS1, VHL, TMBIM6, CREBBP, ATF6, NCK2, ATF4, EP300, RPS6KA1, NEDD4, NCK1, TCEB2, UBC, TCEB1, UBB, MAPK7, RBPJ
GO:0036498~IRE1-mediated unfolded protein response	32	0.0976207	ARFGAP1, TLN1, SYVN1, PPP2R5B, PDIA6, HSPA1B, EDEM1, JMJD7-PLA2G4B, TMEM33, HSPA5, ATP6V0D1, SEC61A1, KDELR3, DAB2IP, TMBIM6, SRPRB, TATDN2, DCTN1, PREB, ACADVL, HYOU1, BFAR, SEC61B, GSK3A, FKBP14, ERN1, GOSR2, ASNA1, PLA2G4B, SEC61G, SERP1, ADD1
GO:0009066~aspartate family amino acid metabolic process	28	0.0978185	ADSS, NIT2, GCAT, ASNSD1, AASS, OGDH, PIPOX, ASPA, GOT1, AASDHPPT, ASRGL1, ENOPH1, AADAT, GCDH, NMNAT2, ADSSL1, MTHFD2L, EIF2B1, MTRR, ADI1, CTH, MTR, DLD, AHCYL1, AHCYL2, APIP, PHYKPL, NMNAT1
GO:0006081~cellular aldehyde metabolic process	28	0.0978185	PNKD, ALDOB, ADH5, ESD, REST, ALDH1A1, ALDH1A2, AKR1A1, AKR7A2, DERA, AKR7A3, KDM3A, GLO1, RPEL1, RELA, ALDH3B1, PARK7, HAGH, GLYCTK, KHK, PGM2, PGLS, RPE, H6PD, AKR1B10, HAGHL, BMP5, BMP6
GO:0048199~vesicle targeting, to, from or within Golgi	30	0.0978791	PPP6C, SEC24B, SEC24A, AP1AR, TRAPPC2L, TFG, NAPA, LMAN1, RAB1A, CUL3, GBF1, SEC16A, SEC22B, SEC23IP, SEC24D, NSF, GOLGA2, STX5, PREB, ANKRD28, F5, CSNK1D, TRAPPC9, MCFD2, USO1, TRAPPC5, TRAPPC4, GOSR2, TRAPPC1, TRAPPC10
GO:0090114~COPII-coated vesicle budding	30	0.0978791	PPP6C, SEC24B, SEC24A, VAPA, VAPB, TRAPPC2L, TFG, NAPA, LMAN1, RAB1A, CUL3, SEC16A, SEC22B, SEC23IP, SEC24D, NSF, GOLGA2, STX5, PREB, ANKRD28, F5, CSNK1D, TRAPPC9, MCFD2, USO1, TRAPPC5, TRAPPC4, GOSR2, TRAPPC1, TRAPPC10
GO:0007006~mitochondrial membrane organization	45	0.0982707	YWHAZ, SAMM50, C19ORF70, PPP3R1, TP63, HSPA1B, BCL2L1, C22ORF29, SFN, CHCHD6, MOAP1, DYNLL1, DYNLL2, CASP8, PPP3CC, SLC35F6, COX18, CAMK2A, OMA1, APOO, ACAA2, HSP90AA1, NOL3, TP53BP2, SLC25A5, YWHAB, NDUFA13, MUL1, BAD, NMT1, YWHAG, LETM1, EYA2, YWHAH, GSK3A, GSK3B, BNIP3L, NAIF1, TOMM20, RHOT1, YWHAQ, ATPIF1, PPP1R13B, THEM4, SLC9A1
GO:0000460~maturation of 5.8S rRNA	17	0.0983406	NOL9, RRP15, ERI1, EXOSC3, ERI2, ERI3, FCF1, RCL1, WDR37, MAK16, RRS1, RPS21, MPHOSPH6, PES1, FTSJ3, C1D, NSA2
GO:0030818~negative regulation of cAMP biosynthetic process	17	0.0983406	PALM, GNAI3, GNAI2, DRD2, GABBR1, AKAP9, LPAR1, APLP1, HTR1B, GRM3, PDE2A, GRM8, GRM7, GALR3, CCR2, GALR2, ADRA2A
GO:0070838~divalent metal ion transport	165	0.0983914	SLC8A3, ATP1B1, CASK, GRIN3A, UBQLN1, CXCL11, CXCL12, CTNNB1, ATP2B2, GSTM2, ATP2B3, HTR1B, ATP2B4, JSRP1, SLC25A23, PDE4B, TPT1, SLC25A28, PRKACA, CHRNA7, MCOLN1, ASPH, NALCN, S100A1, PIK3CG, IBTK, FMR1, TRPA1, PKD2L1, CRHR1, ARRB2, CCR5, ATP2C1, RYR3, RYR2, STC1, ORAI2, CYSLTR1, PANX1, DRD2, CACNB1, HFE, CACNB3, CACNB4, KCNJ2, SLC11A2, SLC11A1, ADRA2A, SLC30A3, IL1RAPL1, SLC30A6, SLC30A7, PTPN6…
GO:0051645~Golgi localization	8	0.0984275	ARHGAP21, CDC42, TBCCD1, YWHAZ, PDCD10, COPG1, UVRAG, HOOK3
GO:0099500~vesicle fusion to plasma membrane	8	0.0984275	STX4, STX3, STX2, SNAP47, SNAPIN, SNAP23, STX1B, SNAP25
GO:0097120~receptor localization to synapse	8	0.0984275	ANKS1B, DLG4, DLG3, RELN, NRXN1, DLG2, NETO1, DLG1
GO:0031629~synaptic vesicle fusion to presynaptic active zone membrane	8	0.0984275	STX4, STX3, STX2, SNAP47, SNAPIN, SNAP23, STX1B, SNAP25
GO:0014889~muscle atrophy	8	0.0984275	CFLAR, NOL3, GSN, TBCE, RPS6KB1, IL15, MTOR, PPARGC1A
GO:0007638~mechanosensory behavior	8	0.0984275	SLC1A3, NRXN2, DRD2, CNTNAP2, NRXN1, STRBP, SHANK3, FOXP2
GO:0070262~peptidyl-serine dephosphorylation	8	0.0984275	PPP2R1A, PPP1R16B, SWAP70, NCK1, PPP1R15B, PPP2R2C, PPP2R2D, PPP2R2A
GO:0035641~locomotory exploration behavior	8	0.0984275	SLC4A10, TNR, DLG4, NLGN2, PRKCE, LRRK2, SHANK3, DPP4
GO:0034764~positive regulation of transmembrane transport	52	0.0990294	KCNC2, KCNC1, ATP1B1, ATP1B3, ATP1B2, CXCL11, KCNJ11, GSTM2, PDPK1, ANK3, WNK4, GALR2, STK39, ASPH, ANO6, S100A1, ARC, NOS1AP, WNK1, CHP1, ACTN2, CFTR, CTSS, WNK2, RYR2, RELN, KCNH2, AZIN1, AKAP9, KCNJ2, AZIN2, HSPA2, PKD2, HTR3A, EHD3, GLRX, TRPC1, NOS1, TMEM110, NLGN3, CAPN3, SHANK3, PARK7, ARF1, PLCG2, CALM3, ABL1, CALM2, SLC9A1, CALM1, DNM2, F2R
Genes not in GO processes:	5961	NA	LAP3, DBNDD1, ST7, RPAP3, AC004381.6, FAM214B, BZRAP1, WDR54, RHBDD2, TMEM132A, KIAA0100, CRAMP1L, TRAF3IP3, STARD3NL, IFFO1, GLT8D1, CXORF56, TTC27, MRE11A, ZNF839, GRAMD1B, DEF6, VEZT, GRN, TSSC1, ABCF2, FBXO42, MFAP3, FAM65A, STAU2, THAP3, ZPBP, SNX29, FAM120A, R3HDM1, ADAMTS6, EPN3, RCN1, LETMD1, SIKE1, PLEKHH1, FAM114A2, CCDC85A, C4ORF27, ZFR, TMCC3, YIPF1, FLYWCH1, PARP12, QSER1, WAPAL, TM7…
			AC010731.4, HSP90AB6P, RCBTB2P1, RP6-109B7.4, C12ORF75, CDK5PS, SMIM1, HGH1, TUBBP6, AC092638.2, AC016712.2, MRPS18BP2, SUMO2P1, RP11-384B12.2, AC010240.2, ITGA9-AS1, FAM103A2P, MCF2L-AS1, DYNLL1P3, HLA-W, FAUP1, RPL23AP69, DUSP8P5, RP4-764D2.1, RP11-206L10.3, SSR4P1, RP11-477D19.2, RP4-641G12.4, AC007041.2, RP11-282O18.3, SUMO2P10, ZSWIM5P1, LINC01278, ESRRAP2, RP11-480I12.2, TOPORS-AS1, HAUS6P3…
			, RP11-317F20.3, ABBA01017803.1, RP11-399K21.12, RP11-1334A24.5, RP4-635A23.6, RP11-193J6.1, RP11-1072C15.6, RP11-113K21.6, CTD-2008E3.1, RP11-141B14.2, RP3-509I19.11, CHR22-38_28785274-29006793.1, RP11-196B3.2, RP11-509E10.3, AL589822.1, CH17-140K24.2, RP1-168L15.6, RP11-5G9.6, CTD-2001J20.1, RP11-295D4.3, CH507-9B2.3, RP11-87H9.4, RP11-135F9.3, AC011155.1, RP11-33E12.2, CTC-523E23.3, CTA-292E10…

## Sheet: module 2, nGenes=4793
GO Terms	Number of Genes	P Value	Gene Names
GO:0051276~chromosome organization	384	6.58497e-62	ITGB3BP, XRCC5, HMGN1, KIFC1, HIST2H2AA4, XRCC3, XRCC6, HIRA, CCT2, PTTG2, AURKA, RANGAP1, CCT3, AURKB, PTTG1, WDR82, ANKLE1, PRIM1, HIST1H2BO, EPC1, CDCA8, TAF5L, HIST1H2BM, MAP3K4, H2AFV, BRPF3, DDX11, HIST1H2BK, RAE1, MIS18A, INCENP, HIST1H2BJ, PRIM2, YEATS2, H2AFY, VPS4A, NUP37, H2AFX, BAHCC1, OGT, SAP30L, CDCA5, TWIST1, PCID2, RCOR1, LIG1, POLE, HMG20A, ESPL1, NCAPD3, NCAPD2, CHRAC1, TRAPPC1…
GO:0000278~mitotic cell cycle	336	1.25705e-61	ITGB3BP, KIFC1, XRCC3, XRCC2, DBF4B, AURKAIP1, AURKA, AURKB, PTTG1, WDR81, PRIM1, CDCA8, RAE1, MIS18A, INCENP, PRIM2, CDCA2, H2AFY, VPS4A, NUP37, NUP35, CCNA2, CDCA5, CDCA3, ANAPC1, PCID2, RAN, LIG1, NUDT15, POLE, SKP2, ESPL1, MIIP, CEP152, NCAPD3, NCAPD2, TRAPPC12, HES1, REC8, AAAS, MAD2L1, RCC2, SPAG5, ZWINT, CNTROB, NLE1, ARL8A, PIDD1, MAD2L2, GIGYF2, NUP43, KIF4B, KIF4A, NEK3, TADA3, TICRR, N…
GO:1903047~mitotic cell cycle process	317	6.50439e-61	ITGB3BP, KIFC1, XRCC3, DBF4B, AURKAIP1, AURKA, AURKB, PTTG1, WDR81, PRIM1, CDCA8, RAE1, MIS18A, INCENP, PRIM2, CDCA2, H2AFY, VPS4A, NUP37, NUP35, CCNA2, CDCA5, CDCA3, ANAPC1, PCID2, RAN, LIG1, POLE, SKP2, ESPL1, MIIP, CEP152, NCAPD3, NCAPD2, TRAPPC12, REC8, AAAS, MAD2L1, RCC2, SPAG5, ZWINT, CNTROB, ARL8A, PIDD1, MAD2L2, GIGYF2, NUP43, KIF4B, KIF4A, NEK3, TADA3, TICRR, NEK2, CHEK1, CHEK2, RCC1, MY…
GO:0022402~cell cycle process	416	1.07717e-59	KIFC1, XRCC3, DBF4B, XRCC2, AURKAIP1, RANGAP1, WDR81, ANKLE1, CDCA8, RAE1, INTS7, WDR76, INCENP, CDCA2, VPS4A, CDCA5, CCNA2, MAP2K6, CCAR2, CDCA3, PCID2, LIG1, SKP2, ESPL1, MIIP, BCL2L11, NCAPD3, NCAPD2, AAAS, RCC2, SPAG5, ZWINT, ARL8A, PIDD1, MYBBP1A, EIF2AK4, KIF4B, KIF4A, RCC1, MYBL2, RPS27, NCAPG2, CDC123, OBSL1, TCF3, PRPF40A, SSSCA1, MKI67, EME1, TAOK3, KLF11, NUF2, NDC80, SPDL1, GAS1, RPS6…
GO:0007049~cell cycle	476	4.63602e-58	KIFC1, XRCC3, DBF4B, XRCC2, AURKAIP1, RANGAP1, ANKLE1, WDR81, CDCA8, RAE1, INTS7, WDR76, INCENP, CDCA2, VPS4A, CCNA2, CDCA5, MAP2K6, CCAR2, CDCA3, CCAR1, PCID2, LIG1, SKP2, ESPL1, MIIP, BCL2L11, NCAPD3, NCAPD2, AAAS, RCC2, SPAG5, ZWINT, NLE1, ARL8A, ARL8B, PIDD1, MYBBP1A, EIF2AK4, KIF4B, KIF4A, RCC1, MYBL2, RPS27, NCAPG2, CDC123, OBSL1, PPP2R2B, TCF3, PRPF40A, SSSCA1, MKI67, KLF11, TAOK3, EME1, N…
GO:0006259~DNA metabolic process	319	1.22786e-49	XRCC5, HMGN1, XRCC3, XRCC2, DBF4B, XRCC6, STOML2, CCT2, CCT3, AURKB, PTTG1, XRCC1, ANKLE1, NONO, PRIM1, MAP3K4, DDX11, MC1R, MIS18A, PRIM2, PLA2G1B, H2AFX, CDCA5, TWIST1, GTPBP4, RAN, POLG, LIG1, NUDT15, POLE, HMG20A, ESCO2, CHRAC1, RFC5, PNKP, REC8, RFC3, UHRF1, DCLRE1B, BAZ1A, RFC4, BAZ1B, PIAS4, ASCC2, NME1, RFC2, SMARCAL1, PMS2P1, MAD2L2, MYBBP1A, RAD23B, TICRR, NEK2, CHEK1, CHEK2, TEN1, BANF…
GO:0006396~RNA processing	284	1.68378e-41	RPL18, SCAF1, RPL17, NAF1, RPL19, AURKAIP1, RPL13, RPL15, LSM7, RPLP2, INTS2, INTS9, NONO, SFSWAP, INTS8, INTS7, RPLP0, RAVER1, WDR77, INTS6, DHX34, PQBP1, RPP30, LSM4, DHX33, RPL10, DHX35, LSM2, RPL12, CCAR2, CCAR1, RPUSD4, GTPBP4, GTPBP3, RPP21, RPUSD2, RPUSD3, RPUSD1, PTBP1, RPS19, NOP2, RPS16, RPS17, ABT1, RPS15, RPS12, RPS13, RPS10, RPS11, CPSF3L, SRSF10, BOP1, PUS7, RPS25, RPS27, RPS20, RPS…
GO:0022613~ribonucleoprotein complex biogenesis	184	7.20795e-40	RPL18, NAF1, XPO1, RPL17, RPL36A, RPL19, RPL13, SNRPD3, MALSU1, RPL15, SNRPD1, SNRPD2, RPLP2, NSUN5P2, NSUN5P1, WDR74, SFSWAP, IMP3, RPLP0, CLP1, WDR77, MRPL36, PSIP1, PQBP1, RPP30, RPL10, LSM4, RPL12, GNL2, RPS27A, GNL3, RPL35A, GTPBP4, RPP21, RAN, DDX39B, EIF2S3, MRTO4, NVL, PA2G4, RPS19, NOP2, RPS16, RPS17, ABT1, RIOK3, RPS15, SNRPB, NLE1, RPS12, CELF2, RPS13, CELF1, RPS10, SNRPC, RPS11, SNRPE…
GO:0006974~cellular response to DNA damage stimulus	258	1.31338e-39	XRCC5, HMGN1, XRCC3, XRCC2, XRCC6, AURKA, PTTG1, XRCC1, ANKLE1, NONO, BAK1, DDX11, MC1R, INTS7, WDR76, H2AFX, CDCA5, CCNA2, CCAR2, MAP2K6, TWIST1, POLG, LIG1, POLE, HMG20A, ST20, BCL2L12, ESCO2, BCL2L11, RFC5, PNKP, RFC3, UHRF1, REC8, DCLRE1B, RFC4, PIAS4, ASCC2, BAZ1B, RFC2, SMARCAL1, PIDD1, PMS2P1, MAD2L2, GIGYF2, RAD23B, TICRR, BCL2L2, CHEK1, CHEK2, ACD, POLQ, NTHL1, RECQL4, NPLOC4, EME1, TAOK…
GO:0007067~mitotic nuclear division	171	2.66555e-39	ITGB3BP, KIFC1, XRCC3, PRC1, AURKAIP1, KNTC1, PKMYT1, TTK, AURKA, PTTG1, AURKB, TGFB1, CSNK2A2, CDCA8, OIP5, INCENP, MIS18A, CDCA2, H2AFY, VPS4A, NUP37, CDCA5, CCNA2, ASPM, CDCA3, ANAPC1, CEP85, PCID2, RAN, ESPL1, TACC3, WEE1, NCAPD3, NCAPD2, TRAPPC12, REC8, MAD2L1, MAD2L1BP, TIMELESS, RCC2, SPAG5, ZWINT, MCMBP, ARL8A, PDCD6IP, MAD2L2, NUP43, DSCC1, KIF4B, FZR1, KIF4A, MPLKIP, NEK3, TADA3, NEK2, …
GO:0044033~multi-organism metabolic process	112	3.0952e-39	RPL18, RPL17, RPL36A, RPL19, RPL13, RPL15, RPLP2, APOBEC3G, APOBEC3F, RAE1, RPLP0, RPL10, NUP37, RPL12, NUP35, RPS27A, MAP2K6, RPL35A, PTBP1, RPS19, AAAS, RPS16, RPS17, RPS15, RPS12, RPS13, RPS10, RPS11, NUP43, EIF2AK4, RPS25, EIF3D, RPS27, EIF3B, EIF3G, RPL7, RPL6, RPL9, NUP50, RPL8, RPL3, EIF3L, RPL5, RPS20, RPL10A, RPL7A, RPL4, NUP54, RPS23, RPS24, RPSA, MAP2K2, RPS9, RPL23A, RPS6, RPS5, RPS8,…
GO:0019080~viral gene expression	105	4.6179e-39	RPL18, RPL17, RPL36A, RPL19, RPL13, RPL15, RPLP2, RAE1, RPLP0, RPL10, NUP37, RPL12, NUP35, RPS27A, RPL35A, PTBP1, RPS19, AAAS, RPS16, RPS17, RPS15, RPS12, RPS13, RPS10, RPS11, NUP43, EIF2AK4, RPS25, EIF3D, RPS27, EIF3B, EIF3G, RPL7, RPL6, RPL9, NUP50, RPL8, RPL3, EIF3L, RPL5, RPL10A, RPL7A, RPL4, NUP54, RPS20, RPS23, RPS24, RPSA, RPS9, RPL23A, RPS6, RPS5, RPS8, RPS7, NUP62, HDAC1, RPL18A, NELFB, …
GO:0007059~chromosome segregation	145	1.37781e-38	ITGB3BP, XPO1, KIFC1, XRCC3, PRC1, KNTC1, TTK, PTTG2, RANGAP1, PTTG1, AURKB, ANKLE1, CSNK2A2, CDCA8, DDX11, OIP5, INCENP, MIS18A, CDCA2, H2AFY, VPS4A, NUP37, CDCA5, CEP85, PCID2, ESPL1, TACC3, PPP1CC, NCAPD3, ESCO2, NCAPD2, TRAPPC12, REC8, MAD2L1, RCC2, SPAG5, RIOK3, ZWINT, SYCE1L, MCMBP, RAD18, ARL8A, PDCD6IP, ARL8B, MAD2L2, NUP43, DSCC1, KIF4B, KIF4A, NEK3, NEK2, NTMT1, ANAPC10, ANAPC11, RCC1, …
GO:0000280~nuclear division	205	5.63784e-38	ITGB3BP, KIFC1, XRCC3, XRCC2, AURKAIP1, AURKA, PTTG2, PTTG1, AURKB, ANKLE1, CDCA8, INCENP, MIS18A, CDCA2, VPS4A, H2AFY, NUP37, CDCA5, CCNA2, CDCA3, ANAPC1, RAN, PCID2, ESPL1, NCAPD3, BCL2L11, NCAPD2, TRAPPC12, REC8, MAD2L1, RCC2, SPAG5, ZWINT, ARL8A, MAD2L2, NUP43, KIF4B, KIF4A, TADA3, NEK3, NEK2, CHEK1, CHEK2, MYBL2, RCC1, PIN1, VRK1, NCAPG2, SAC3D1, SKA3, FBXO5, OBSL1, SKA1, SSSCA1, MKI67, EME1…
GO:0034645~cellular macromolecule biosynthetic process	980	7.00986e-37	AURKAIP1, RPLP2, RORA, EPC1, TAF5L, MAP3K4, MC1R, RPLP0, MED27, PQBP1, YEATS2, DHX33, OGT, CCAR2, CCAR1, PCBD1, PCID2, LIG1, PTBP1, MED19, ZNF787, NPC1, DCAF6, ASCC2, MED15, MAPK8, PIDD1, MYBBP1A, EIF2AK4, CPSF3L, ZNF516, CHCHD3, ZNF511, MYBL2, VPS72, ZSCAN5B, FOXH1, CDC123, RECQL4, FNIP1, ZNF526, SRSF3, SRSF2, SRSF7, SRSF6, SRSF9, PPRC1, PARP1, FOXI1, PARP2, RERE, TAF1C, FGF7, ZNFX1, ZNF532, ZNF…
GO:0019083~viral transcription	99	7.48369e-37	RPL18, RPL17, RPL36A, RPL19, RPL13, RPL15, RPLP2, RAE1, RPLP0, RPL10, NUP37, RPL12, NUP35, RPS27A, RPL35A, AAAS, RPS19, RPS16, RPS17, RPS15, RPS12, RPS13, RPS10, RPS11, NUP43, RPS25, RPS27, RPL7, RPL6, RPL9, NUP50, RPL8, RPL3, RPL5, RPL7A, RPL10A, RPL4, NUP54, RPS20, RPS23, RPS24, RPSA, RPS9, RPL23A, RPS6, RPS5, RPS8, RPS7, NUP62, RPL18A, HDAC1, NELFB, RPL37A, NELFE, CCNT2, NUP188, RPS2, RPS3, SE…
GO:0048285~organelle fission	209	1.93658e-35	ITGB3BP, KIFC1, XRCC3, XRCC2, AURKAIP1, AURKA, PTTG2, PTTG1, AURKB, ANKLE1, CDCA8, INCENP, MIS18A, CDCA2, VPS4A, H2AFY, NUP37, CDCA5, CCNA2, CDCA3, ANAPC1, RAN, PCID2, ESPL1, NCAPD3, BCL2L11, NCAPD2, TRAPPC12, REC8, MAD2L1, RCC2, SPAG5, ZWINT, ARL8A, MAD2L2, NUP43, KIF4B, KIF4A, TADA3, NEK3, NEK2, CHEK1, CHEK2, MYBL2, RCC1, PIN1, VRK1, NCAPG2, SAC3D1, SKA3, FBXO5, OBSL1, SKA1, SSSCA1, MKI67, EME1…
GO:0006281~DNA repair	188	2.15638e-35	HMGN1, XRCC5, XRCC3, XRCC2, XRCC6, PTTG1, XRCC1, ANKLE1, NONO, IGHMBP2, KDM1A, MUTYH, MC1R, DDX11, H2AFX, PPP4C, CDCA5, RPS27A, TWIST1, RDM1, NUDT1, MMS22L, DTL, POLG, NEIL3, LIG1, POLE, NEIL1, HMG20A, MND1, RNASEH2A, RMI1, ESCO2, RFC5, PNKP, UHRF1, RFC3, REC8, NABP2, DCLRE1B, RFC4, ASCC2, TIMELESS, PIAS4, BAZ1B, RFC2, RAD18, PMS2P1, MAD2L2, RAD23B, HMGB1, HIST1H4L, FZR1, HMGB2, EID3, BLM, TICRR,…
GO:0010467~gene expression	1019	2.49933e-35	AURKAIP1, RPLP2, RORA, EPC1, TAF5L, MC1R, RAE1, RPLP0, MED27, DHX34, PQBP1, YEATS2, DHX33, OGT, DHX35, CCAR2, CCAR1, C4A, PCBD1, PIK3CB, PCID2, PTBP1, MED19, ZNF787, DCAF6, ASCC2, MED15, MAPK8, PIDD1, MYBBP1A, EIF2AK4, CPSF3L, ZNF516, CHCHD3, ZNF511, MYBL2, SERPINH1, VPS72, ZSCAN5B, FOXH1, CDC123, DHX8, DHX9, GAS1, NXF1, FNIP1, ZNF526, SRSF3, SRSF2, SRSF7, SRSF6, SRSF9, PPRC1, POP1, PARP1, FOXI1,…
GO:0042254~ribosome biogenesis	138	8.74695e-34	RPL18, NAF1, RPL17, XPO1, RPL36A, RPL19, RPL13, MALSU1, RPL15, RPLP2, NSUN5P2, NSUN5P1, WDR74, IMP3, RPLP0, MRPL36, RPP30, RPL10, RPL12, GNL2, RPS27A, GNL3, RPL35A, GTPBP4, RPP21, RAN, MRTO4, NVL, PA2G4, RPS19, NOP2, RPS16, RPS17, ABT1, RIOK3, RPS15, NLE1, RPS12, RPS13, RPS10, RPS11, XRN2, C14ORF169, BOP1, RPS25, PPAN, RPS27, NOM1, RPL7, PELP1, RPL6, RPL9, BRIX1, NPM1, RPL8, RPL3, NPM3, RPL5, RPS…
GO:0016071~mRNA metabolic process	215	5.65882e-33	RPL18, SCAF1, RPL17, RPL19, AURKAIP1, RPL13, RPL15, LSM7, RPLP2, NONO, SFSWAP, RAVER1, RPLP0, WDR77, DHX34, PQBP1, RPL10, LSM4, RPL12, LSM2, DHX35, CCAR2, CCAR1, PCID2, PTBP1, RPS19, RPS16, RPS17, RPS15, RPS12, RPS13, RPS10, RPS11, SRSF10, RPS25, RPS27, RPS20, RPS23, RPS24, PRPF40A, DHX8, DHX9, RPSA, TSEN54, YTHDC1, RPS9, RPS6, HNRNPA1, RPS5, RPS8, RPS7, SRSF3, SRSF2, RPL18A, SRSF7, SRSF6, DCP1A,…
GO:0000819~sister chromatid segregation	107	5.78472e-33	ITGB3BP, KIFC1, XPO1, XRCC3, PRC1, KNTC1, TTK, RANGAP1, AURKB, CSNK2A2, CDCA8, DDX11, INCENP, VPS4A, H2AFY, NUP37, CDCA5, PCID2, ESPL1, TACC3, PPP1CC, NCAPD3, NCAPD2, TRAPPC12, REC8, MAD2L1, RCC2, SPAG5, ZWINT, MCMBP, PDCD6IP, MAD2L2, NUP43, DSCC1, KIF4B, KIF4A, NEK2, ANAPC10, ANAPC11, SPC24, SPC25, RPS27, SKA1, ERCC6L, AKAP8L, NUF2, NDC80, SPDL1, CDC20, PMF1, PLK1, SEC13, KIF23, MAD1L1, KIF22, C…
GO:0006260~DNA replication	125	6.24921e-33	DBF4B, DBF4, STOML2, MCM10, TGFB1, PRIM1, IGHMBP2, DDX11, PRIM2, PLA2G1B, ORC6, ORC1, RBMS1, PID1, GTPBP4, MMS22L, POLG, DTL, LIG1, POLE, RNASEH2A, RMI1, RFC5, PNKP, RFC3, BAZ1A, RFC4, TIMELESS, RFC2, SMARCAL1, MCMBP, DSCC1, FGFR1, BLM, TICRR, TIPIN, CHEK1, CHEK2, DTD1, SLX4, POLE2, POLE3, NPM1, CACYBP, RHNO1, POLQ, ATRIP, GINS1, RECQL4, GINS2, GINS3, FAM111A, GINS4, EME1, BRIP1, BRCA2, BRCA1, PO…
GO:0034660~ncRNA metabolic process	192	1.04047e-32	RPL18, NAF1, RPL17, RPL36A, RPL19, TARS2, RPL13, RPL15, RPLP2, INTS2, TBP, NSUN5P2, NSUN5P1, INTS9, INTS8, GTF2E1, GTF2E2, IMP3, DDX11, INTS7, RPLP0, CLP1, INTS6, RPP30, RPL10, H2AFY, RPL12, MRPL39, RPS27A, RPL35A, RPUSD4, GTPBP4, GTPBP3, RPP21, RPUSD2, RPUSD3, RPUSD1, MRTO4, PA2G4, RPS19, NOP2, NABP2, RPS16, RPS17, ABT1, RIOK3, RPS15, RPS12, RPS13, RPS10, YARS2, RPS11, XRN2, CPSF3L, ELAC2, BOP1,…
GO:0044770~cell cycle phase transition	186	2.76484e-32	XRCC3, DBF4B, CEP76, DBF4, KNTC1, IQGAP3, PKMYT1, TTK, AURKA, MCM10, TGFB1, CSNK2A2, PRIM1, EIF4EBP1, PRIM2, H2AFY, ORC6, ORC1, CDCA5, CCNA2, RPS27A, ANAPC1, PID1, PCID2, POLE, SKP2, ESPL1, MIIP, TACC3, CEP152, PPP1CB, WEE1, TRAPPC12, PSMA1, MAD2L1, MAD2L1BP, TIMELESS, RCC2, PSMA6, FGFR1OP, PSMA4, PIDD1, MAD2L2, GIGYF2, FZR1, BLM, TICRR, NEK2, TIPIN, ANAPC10, CHEK1, ANLN, ANAPC11, CHEK2, RCC1, PP…
GO:0071103~DNA conformation change	122	5.57652e-32	ITGB3BP, XRCC5, XRCC6, HIRA, DDX12P, HIST1H2BO, IGHMBP2, HIST1H2BM, DDX11, HIST1H2BK, OIP5, MIS18A, HIST1H2BJ, H2AFY, BAHCC1, H2AFX, ACIN1, CDCA5, RPS27A, NCAPD3, NCAPD2, HMGB1, RAD23B, HIST1H4L, HMGB2, BLM, HIST1H4A, HIST1H4B, NCAPG2, NPM1, HIST1H4E, HIST1H4C, HIST1H4D, ASF1B, HELLS, HIST1H4H, GINS1, RECQL4, HIST1H3J, DHX9, GINS2, PIF1, GINS4, AKAP8L, BRIP1, HIST2H3D, DNA2, HIST1H3A, HIST1H3B, H…
GO:0034470~ncRNA processing	153	1.70243e-31	RPL18, NAF1, RPL17, RPL36A, RPL19, RPL13, RPL15, RPLP2, INTS2, NSUN5P2, NSUN5P1, INTS9, INTS8, IMP3, INTS7, CLP1, RPLP0, INTS6, RPP30, RPL10, RPL12, RPS27A, RPL35A, GTPBP4, RPUSD4, GTPBP3, RPP21, RPUSD2, RPUSD3, RPUSD1, MRTO4, PA2G4, RPS19, NOP2, RPS16, RPS17, ABT1, RIOK3, RPS15, RPS12, RPS13, RPS10, RPS11, XRN2, CPSF3L, ELAC2, BOP1, LIN28A, KARS, PUS7, RPS25, RPS27, METTL3, RPL7, PELP1, RPL6, ME…
GO:0098813~nuclear chromosome segregation	121	8.48969e-31	ITGB3BP, KIFC1, XPO1, XRCC3, PRC1, KNTC1, TTK, RANGAP1, PTTG2, PTTG1, AURKB, ANKLE1, CSNK2A2, CDCA8, DDX11, INCENP, H2AFY, VPS4A, NUP37, CDCA5, PCID2, ESPL1, TACC3, PPP1CC, NCAPD3, NCAPD2, TRAPPC12, REC8, MAD2L1, RCC2, SPAG5, ZWINT, SYCE1L, MCMBP, PDCD6IP, MAD2L2, NUP43, DSCC1, KIF4B, KIF4A, NEK2, ANAPC10, ANAPC11, SPC24, SPC25, SLX4, RPS27, SKA1, ERCC6L, EME1, AKAP8L, NUF2, CDC20, NDC80, SPDL1, …
GO:0016070~RNA metabolic process	898	1.17339e-30	AURKAIP1, RPLP2, RORA, EPC1, TAF5L, MC1R, RAE1, RPLP0, MED27, DHX34, PQBP1, YEATS2, DHX33, OGT, DHX35, CCAR2, CCAR1, PCBD1, PCID2, LIG1, PTBP1, MED19, ZNF787, DCAF6, ASCC2, MED15, MAPK8, PIDD1, MYBBP1A, EIF2AK4, CPSF3L, ZNF516, CHCHD3, ZNF511, MYBL2, VPS72, ZSCAN5B, FOXH1, DHX8, DHX9, FNIP1, ZNF526, SRSF3, SRSF2, SRSF7, SRSF6, SRSF9, PPRC1, POP1, PARP1, FOXI1, PARP2, POP7, RERE, TAF1C, FGF7, ZNFX…
GO:0044772~mitotic cell cycle phase transition	175	1.84419e-30	XRCC3, DBF4B, CEP76, DBF4, KNTC1, IQGAP3, PKMYT1, TTK, AURKA, MCM10, TGFB1, CSNK2A2, PRIM1, EIF4EBP1, PRIM2, ORC6, ORC1, CDCA5, CCNA2, RPS27A, ANAPC1, PID1, PCID2, POLE, SKP2, ESPL1, MIIP, TACC3, CEP152, PPP1CB, WEE1, TRAPPC12, PSMA1, MAD2L1, MAD2L1BP, RCC2, PSMA6, FGFR1OP, PSMA4, PIDD1, MAD2L2, GIGYF2, FZR1, BLM, TICRR, NEK2, ANLN, ANAPC10, CHEK1, ANAPC11, CHEK2, RCC1, PPAT, PSMB5, TUBB, POLE2, …
GO:0006364~rRNA processing	114	2.77071e-29	RPL18, NAF1, RPL17, RPL36A, RPL19, RPL13, RPL15, RPLP2, NSUN5P2, NSUN5P1, IMP3, RPLP0, RPP30, RPL10, RPL12, RPS27A, RPL35A, GTPBP4, RPP21, MRTO4, PA2G4, RPS19, NOP2, RPS16, RPS17, ABT1, RIOK3, RPS15, RPS12, RPS13, RPS10, RPS11, XRN2, BOP1, RPS25, RPS27, RPL7, RPL6, PELP1, RPL9, RPL8, RPL3, NPM3, RPL5, RPL7A, RPL10A, RPL4, RPS20, RPS23, RPS24, RPSA, TBL3, CCDC86, NOC4L, RPS9, RPL23A, RPS6, RPS5, R…
GO:0051301~cell division	186	3.39913e-29	ITGB3BP, KIFC1, SEPT3, PRC1, PGF, KNTC1, AURKA, AURKB, PTTG1, TGFB1, CDCA8, CDCA7, OIP5, INCENP, MIS18A, CDCA2, VPS4A, NUP37, CDCA5, CCNA2, CDCA4, ASPM, CDCA3, ANAPC1, PIK3CB, RAN, LIG1, CECR2, ESPL1, TACC3, PPP1CC, PPP1CB, WEE1, NCAPD3, NCAPD2, MAD2L1, TIMELESS, RCC2, SPAG5, ZWINT, CNTROB, MCMBP, ARL8A, STMN1, PDCD6IP, ARL8B, MAD2L2, RAB10, NUP43, SEPT9, FGFR1, KIF4B, FZR1, KIF4A, MPLKIP, BLM, N…
GO:0016072~rRNA metabolic process	114	4.13927e-28	RPL18, NAF1, RPL17, RPL36A, RPL19, RPL13, RPL15, RPLP2, NSUN5P2, NSUN5P1, IMP3, RPLP0, RPP30, RPL10, RPL12, RPS27A, RPL35A, GTPBP4, RPP21, MRTO4, PA2G4, RPS19, NOP2, RPS16, RPS17, ABT1, RIOK3, RPS15, RPS12, RPS13, RPS10, RPS11, XRN2, BOP1, RPS25, RPS27, RPL7, RPL6, PELP1, RPL9, RPL8, RPL3, NPM3, RPL5, RPL7A, RPL10A, RPL4, RPS20, RPS23, RPS24, RPSA, TBL3, CCDC86, NOC4L, RPS9, RPL23A, RPS6, RPS5, R…
GO:0033554~cellular response to stress	409	1.61093e-26	XRCC5, XRCC3, XRCC2, XRCC6, STOML2, RORA, XRCC1, ANKLE1, SSR1, MAP3K4, MC1R, RAE1, INTS7, WDR76, CDCA5, CCNA2, MAP2K6, CCAR2, LIG1, HMG20A, UBE2J2, ST20, BCL2L12, BCL2L11, SPAG9, GLUL, AAAS, ASCC2, SMARCAL1, MAPK8, PIDD1, MYBBP1A, EIF2AK4, RAD23B, BCL2L2, DUSP15, NTHL1, RECQL4, NPLOC4, MKI67, MAP2K2, EME1, TAOK3, FNIP1, PARPBP, PCNA, PARP1, PARP2, SH3RF1, NUAK2, TRPV1, EZH2, YBX3, UFC1, DAXX, GTS…
GO:0006613~cotranslational protein targeting to membrane	62	2.74065e-26	RPL18, RPL17, RPL36A, RPL19, RPL13, RPL15, RPLP2, RPS2, SSR1, RPS3, RPS3A, RPLP0, RPL10, RPL12, RPS27A, RPL35A, RPS19, RPS16, RPL41, RPS17, RPS15, RPS12, RPS13, RPS10, RPS11, RPL35, RPL27A, RPS15A, RPL36, RPL37, RPL39, SEC62, SEC63, RPS25, RPS27, RPL32, RPL7, RPL6, RPL9, RPL8, RPL3, RPL5, RPS20, RPL7A, RPL10A, RPL4, RPS23, RPS24, RPSA, RPS9, RPL23A, RPS6, RPS5, RPS8, RPS7, RPL29, RPL23, RPL18A, R…
GO:0006614~SRP-dependent cotranslational protein targeting to membrane	59	1.0704e-25	RPL18, RPL17, RPL36A, RPL19, RPL13, RPL15, RPLP2, RPS2, RPS3, RPS3A, RPLP0, RPL10, RPL12, RPS27A, RPL35A, RPS19, RPS16, RPL41, RPS17, RPS15, RPS12, RPS13, RPS10, RPS11, RPL35, RPL27A, RPS15A, RPL36, RPL37, RPL39, SEC63, RPS25, RPS27, RPL32, RPL7, RPL6, RPL9, RPL8, RPL3, RPL5, RPS20, RPL7A, RPL10A, RPL4, RPS23, RPS24, RPSA, RPS9, RPL23A, RPS6, RPS5, RPS8, RPS7, RPL29, RPL23, RPL18A, RPL13A, RPL21,…
GO:0006412~translation	191	4.44008e-25	RPL18, RPL17, MRPS34, RPL36A, PRR16, RPL19, TARS2, AURKAIP1, RPL13, XPO5, MALSU1, RPL15, PASK, EIF5B, RPS6KB2, RPLP2, TGFB1, IGHMBP2, SLC25A20, EIF4EBP1, IMP3, SLC25A24, RPLP0, TIA1, MRPL36, RPL10, MRPL38, RPL12, MRPL39, DND1, EIF2B3, MRPL34, RPS27A, SAMD4A, RPL35A, MRPL52, RAN, DDX39B, PTBP1, ENC1, EIF2S3, HNRNPR, MRTO4, SLC25A32, RPS19, RPS16, RPS17, MRPS18A, RPS15, RPS12, HSPB1, SLC25A37, RPS1…
GO:0019058~viral life cycle	151	4.78477e-25	RPL18, XPO1, RPL17, RPL36A, RPL19, RPL13, RPL15, IDE, RPLP2, APOBEC3G, SLC52A2, APOBEC3F, APOBEC3C, RAE1, RPLP0, CD46, VPS4A, RPL10, NUP37, RPL12, NUP35, RPS27A, RPL35A, EFNB3, RAN, PTBP1, DDX39B, NPC1, RPS19, AAAS, RPS16, RPS17, RPS15, RPS12, RPS13, RPS10, PDCD6IP, RPS11, NUP43, EIF2AK4, SIVA1, RPS25, EIF3D, RPS27, EIF3B, EIF3G, RPL7, RPL6, RPL9, NUP50, RPL8, RPL3, EIF3L, RPL5, RPS20, NUP54, RPL…
GO:0045047~protein targeting to ER	61	4.88179e-25	RPL18, RPL17, RPL36A, RPL19, RPL13, RPL15, RPLP2, RPS2, RPS3, RPS3A, RPLP0, RPL10, RPL12, RPS27A, RPL35A, PMM2, RPS19, RPS16, RPL41, RPS17, RPS15, RPS12, RPS13, RPS10, RPS11, RPL35, RPL27A, RPS15A, RPL36, RPL37, RPL39, SEC62, SEC63, RPS25, RPS27, RPL32, RPL7, RPL6, RPL9, RPL8, RPL3, RPL5, RPS20, RPL7A, RPL10A, RPL4, RPS23, RPS24, RPSA, RPS9, RPL23A, RPS6, RPS5, RPS8, RPL29, RPS7, RPL23, RPL18A, R…
GO:0043933~macromolecular complex subunit organization	522	5.04981e-25	HIST2H2AA4, XRCC3, OXA1L, XRCC2, AURKAIP1, XRCC6, STOML2, WDR82, HIST1H2BO, EPC1, TAF5L, HIST1H2BM, BRPF3, HIST1H2BK, HIST1H2BJ, WDR77, PQBP1, YEATS2, VPS4A, LSM4, RPL10, BAHCC1, OGT, RPL12, PCBD1, RCOR1, F8, EIF2S3, HMG20A, VPS41, BCL2L11, SPAG9, GLUL, RPS19, RPS17, RPS15, NLE1, ADSL, RPS10, MAPK8, RAD23B, TPPP3, ASL, SERPINH1, VPS72, RPS27, CDC123, RPSA, TCF7, COL16A1, RPS5, FNIP1, SRSF6, SRSF9…
GO:0072599~establishment of protein localization to endoplasmic reticulum	62	9.40295e-25	RPL18, RPL17, RPL36A, RPL19, RPL13, RPL15, RPLP2, RPS2, RPS3, RPS3A, RPLP0, RPL10, RPL12, RPS27A, RPL35A, PMM2, RPS19, RPS16, RPL41, RPS17, RPS15, RPS12, RPS13, RPS10, RPS11, RAB10, RPL35, RPL27A, RPS15A, RPL36, RPL37, RPL39, SEC62, SEC63, RPS25, RPS27, RPL32, RPL7, RPL6, RPL9, RPL8, RPL3, RPL5, RPS20, RPL7A, RPL10A, RPL4, RPS23, RPS24, RPSA, RPS9, RPL23A, RPS6, RPS5, RPS8, RPL29, RPS7, RPL23, RP…
GO:0034654~nucleobase-containing compound biosynthetic process	826	1.07502e-24	RPLP2, RORA, EPC1, TAF5L, MAP3K4, MC1R, RAE1, RPLP0, MED27, PQBP1, YEATS2, DHX33, OGT, CCAR2, CCAR1, PCBD1, PCID2, LIG1, MED19, ZNF787, DCAF6, MED15, ASCC2, ADSL, MAPK8, PIDD1, MYBBP1A, EIF2AK4, CPSF3L, ZNF516, CHCHD3, ZNF511, MYBL2, VPS72, ZSCAN5B, FOXH1, FNIP1, ZNF526, SRSF3, SRSF2, SRSF7, SRSF6, SRSF9, PPRC1, PARP1, FOXI1, RERE, TAF1C, FGF7, ZNFX1, ZNF532, GNPNAT1, ZNF530, EZH2, YBX3, DAXX, YB…
GO:0006323~DNA packaging	90	1.49787e-24	ITGB3BP, HIRA, NAP1L1, DAXX, HIST1H2BO, HIST1H2BM, HIST1H2BK, OIP5, MIS18A, HIST1H2BJ, ANP32A, H2AFY, H2AFX, BAHCC1, ACIN1, HIST3H2BB, TOP2A, CDCA5, CDK1, HIST1H1E, RBBP4, HIST1H1D, HIST1H1C, HIST1H1B, ANP32E, TP53, NUSAP1, MCM2, HMGA1, UBN1, SRPK1, NCAPD3, NCAPD2, NOC2L, HIST1H1T, CHMP1A, HIST2H2BE, HIST2H2BF, HMGB1, HIST1H4L, HMGB2, NCAPH, SET, HIST1H4A, CENPA, HIST1H4B, NCAPG2, HJURP, NCAPG, N…
GO:0018130~heterocycle biosynthetic process	833	2.10942e-24	RPLP2, RORA, EPC1, TAF5L, MAP3K4, MC1R, RAE1, RPLP0, MED27, PQBP1, YEATS2, DHX33, OGT, CCAR2, CCAR1, PCBD1, PCID2, LIG1, MED19, ZNF787, DCAF6, MED15, ASCC2, ADSL, MAPK8, PIDD1, MYBBP1A, EIF2AK4, CPSF3L, ZNF516, CHCHD3, ZNF511, MYBL2, VPS72, ZSCAN5B, FOXH1, FNIP1, ZNF526, SRSF3, SRSF2, SRSF7, SRSF6, SRSF9, PPRC1, PARP1, FOXI1, RERE, TAF1C, FGF7, ZNFX1, ZNF532, GNPNAT1, ZNF530, EZH2, YBX3, DAXX, YB…
GO:0019438~aromatic compound biosynthetic process	834	3.44279e-24	RPLP2, RORA, EPC1, TAF5L, MAP3K4, MC1R, RAE1, RPLP0, MED27, PQBP1, YEATS2, DHX33, OGT, CCAR2, CCAR1, PCBD1, PCID2, LIG1, MED19, ZNF787, DCAF6, MED15, ASCC2, ADSL, MAPK8, PIDD1, MYBBP1A, EIF2AK4, CPSF3L, ZNF516, CHCHD3, ZNF511, MYBL2, VPS72, ZSCAN5B, FOXH1, FNIP1, ZNF526, SRSF3, SRSF2, SRSF7, SRSF6, SRSF9, PPRC1, PARP1, FOXI1, RERE, TAF1C, FGF7, ZNFX1, ZNF532, GNPNAT1, ZNF530, EZH2, YBX3, DAXX, YB…
GO:0043043~peptide biosynthetic process	194	4.40359e-24	RPL18, RPL17, PRR16, RPL19, TARS2, AURKAIP1, RPL13, MALSU1, RPL15, RPLP2, RPLP0, MRPL36, RPL10, MRPL38, MRPL39, RPL12, EIF2B3, MRPL34, MRPL52, RAN, PTBP1, EIF2S3, RPS19, RPS16, RPS17, RPS15, RPS12, RPS13, RPS10, MRPL48, RPS11, GIGYF2, EIF2AK4, TICRR, IGF2BP2, IGF2BP3, DTD1, RPS25, RPS27, DMD, CDC123, MRPL55, RPS20, RPS23, RPS24, RPSA, RARS2, EIF1AD, MAP2K2, SMAD3, RPS9, RPS6, RPS5, RPS8, PPA1, RP…
GO:0000956~nuclear-transcribed mRNA catabolic process	89	1.06515e-23	RPL18, RPL17, RPL36A, RPL19, NT5C3B, RPL13, LSM7, RPL15, RPLP2, RPS2, RPS3, RPS3A, RPLP0, EDC3, DHX34, LSM4, MAGOHB, RPL10, LSM2, RPL12, DXO, RPS27A, SAMD4A, RPL35A, EXOSC8, EXOSC9, PCID2, EXOSC4, EXOSC5, CNOT10, EXOSC2, EXOSC1, MRTO4, RPS19, RPS16, RPL41, RPS17, RPS15, EIF4A1, RPS12, CNOT11, RPS13, RPS10, RPS11, POLR2G, RPL27A, RPL35, RPS15A, RPL36, RPL37, POLR2D, RPL39, EXOSC10, RPS25, ZFP36L2,…
GO:0006261~DNA-dependent DNA replication	72	1.27766e-23	DBF4B, E2F7, E2F8, STOML2, MCM10, CDT1, PRIM1, FANCM, CCNE1, CDC45, MCM7, DDX11, PRIM2, ORC6, TOP2A, ORC1, PID1, CDC7, CDC6, MMS22L, POLG, LIG1, POLE, MCM2, MCM3, RNASEH2A, MCM4, HMGA1, MCM5, CDK2, MCM6, RAD51, RFC5, PNKP, RFC3, RFC4, BAZ1A, RFC2, SMARCAL1, MCMBP, THOC1, DSCC1, FGFR1, BLM, TICRR, TIPIN, POLA1, CHEK2, POLA2, RPA1, POLE2, MGME1, POLQ, FEN1, GINS1, GINS2, UPF1, TONSL, GINS3, ALYREF,…
GO:0051726~regulation of cell cycle	253	2.48702e-23	XRCC3, DBF4B, AURKAIP1, PRR11, AURKA, AURKB, BAK1, DDX11, WDR76, VPS4A, H2AFY, CDCA5, CCNA2, MAP2K6, CCAR2, ANAPC1, GTPBP4, PCID2, SKP2, TBRG4, ESPL1, MIIP, BCL2L11, HES1, TRAPPC12, MAD2L1, HEPACAM, RCC2, SPAG5, ZWINT, NLE1, PIDD1, MAD2L2, MYBBP1A, GIGYF2, EIF2AK4, TICRR, NEK2, CHEK1, BOP1, CHEK2, MYBL2, RCC1, CDC37, PIN1, CDC123, FBXO5, OBSL1, TCF3, PRPF40A, MKI67, EME1, TAOK3, SMAD3, CDC20, NDC…
GO:0000184~nuclear-transcribed mRNA catabolic process, nonsense-mediated decay	65	2.87695e-23	RPL18, RPL17, RPL36A, RPL19, RPL13, RPL15, RPLP2, RPS2, RPS3, RPS3A, RPLP0, DHX34, MAGOHB, RPL10, RPL12, RPS27A, RPL35A, RPS19, RPS16, RPL41, RPS17, RPS15, RPS12, RPS13, RPS10, RPS11, RPL35, RPL27A, RPS15A, RPL36, RPL37, RPL39, EXOSC10, RPS25, RPS27, RPL32, RPL7, RPL6, EIF3E, RPL9, RPL8, RPL3, RPL5, RPS20, RPL7A, RPL10A, RPL4, RPS23, RPS24, RPSA, UPF1, RPS9, RNPS1, RPL23A, RPS6, RPS5, RPS8, RPS7,…
GO:0006401~RNA catabolic process	99	4.98833e-23	RPL18, RPL17, RPL36A, RPL19, RPL13, NT5C3B, RPL15, LSM7, RPLP2, RPLP0, SND1, DHX34, RPL10, LSM4, LSM2, RPL12, SAMD4A, RPS27A, RPL35A, PCID2, RNASEH2A, HNRNPR, MRTO4, RPS19, RPS16, RPS17, RPS15, RPS12, RPS13, RPS10, RPS11, XRN2, LIN28A, RPS25, RPS27, RPL7, RPL6, RPL9, EIF3E, RPL8, RPL3, RPL5, RPL7A, RPL10A, RPL4, RPS20, RPS23, RPS24, RPSA, RPS9, RNPS1, RPL23A, RPS6, RPS5, RPS8, RPS7, DNA2, EIF4E, …
GO:0006325~chromatin organization	211	9.28316e-23	HMGN1, ITGB3BP, HIST2H2AA4, HIRA, AURKA, AURKB, WDR82, HIST1H2BO, EPC1, HIST1H2BM, TAF5L, H2AFV, HIST1H2BK, DDX11, BRPF3, MIS18A, HIST1H2BJ, YEATS2, H2AFY, BAHCC1, H2AFX, SAP30L, OGT, TWIST1, RCOR1, HMG20A, CHRAC1, UHRF1, BAZ1A, BAZ1B, MAPK8, SUDS3, TADA3, CHEK1, VPS72, VRK1, BCOR, AEBP2, SMAD4, PAXIP1, SUPT16H, CHAF1A, CHAF1B, RERE, EZH2, NAP1L1, DAXX, WBP2, HIST2H2AB, MBTD1, ELOF1, HIST2H2AC, A…
GO:0006413~translational initiation	83	1.04696e-22	ABCF1, RPL18, RPL17, RPL36A, RPL19, RPL13, RPL15, EIF5B, RPLP2, RPS6KB2, RPS2, RPS3, EIF4EBP1, RPS3A, RPLP0, RPL10, RPL12, EIF2B3, RPS27A, ABCE1, RPL35A, PTBP1, EIF2S3, RPS19, RPS16, RPL41, RPS17, RPS15, EIF4A1, RPS12, RPS13, RPS10, RPS11, EIF2AK4, POLR2G, TICRR, RPL27A, RPL35, RPS15A, RPL36, RPL37, POLR2D, RPL39, RPS25, EIF3D, RPS27, EIF3B, METTL3, EIF3G, RPL7, RPL32, RPL6, EIF3E, RPL9, CDC123, …
GO:0034655~nucleobase-containing compound catabolic process	129	1.81612e-22	RPL18, RPL17, GDA, RPL36A, RPL19, NT5C3B, RPL13, LSM7, RPL15, RPLP2, APOBEC3G, APOBEC3F, APOBEC3C, SND1, RPLP0, DHX34, LSM4, RPL10, LSM2, RPL12, RPS27A, SAMD4A, DCTPP1, RPL35A, NUDT1, PCID2, NUDT5, NUDT15, NEIL1, CECR2, RNASEH2A, HNRNPR, MRTO4, MGAT1, RPS19, RPS16, RPS17, RPS15, RPS12, RPS13, RPS10, RPS11, XRN2, HMGB1, HMGB2, AHCY, LIN28A, ADA, RPS25, RPS27, RPL7, RPL6, EIF3E, RPL9, RPL8, RPL3, R…
GO:0006402~mRNA catabolic process	91	1.83123e-22	RPL18, RPL17, RPL36A, RPL19, NT5C3B, RPL13, LSM7, RPL15, RPLP2, RPS2, RPS3, RPS3A, RPLP0, EDC3, DHX34, LSM4, MAGOHB, RPL10, LSM2, RPL12, DXO, RPS27A, SAMD4A, RPL35A, EXOSC8, EXOSC9, PCID2, EXOSC4, EXOSC5, CNOT10, EXOSC2, EXOSC1, HNRNPR, MRTO4, RPS19, RPS16, RPL41, RPS17, RPS15, EIF4A1, RPS12, CNOT11, RPS13, RPS10, RPS11, POLR2G, RPL27A, RPL35, RPS15A, RPL36, RPL37, POLR2D, RPL39, EXOSC10, RPS25, …
GO:0016458~gene silencing	99	1.98157e-22	HIST2H2AA4, XPO5, HIRA, TGFB1, H2AFV, RAE1, CLP1, SND1, H2AFY, H2AFX, BAHCC1, NUP37, DND1, NUP35, RAN, UHRF1, AAAS, CELF1, NUP43, HIST1H4L, LIN28A, METTL3, HIST1H4A, HIST1H4B, NUP50, HIST1H4E, HIST1H4C, NUP54, HIST1H4D, HELLS, HIST1H4H, HIST1H3J, MAP2K2, SMAD3, ATAD2, HIST2H3D, NUP62, HDAC1, HIST1H3A, HIST1H3B, DNMT1, HIST1H3C, HIST1H3D, HIST1H3E, SCMH1, HIST1H3F, HIST1H3G, HIST1H3H, HIST1H3I, NU…
GO:0070972~protein localization to endoplasmic reticulum	65	4.71359e-22	RPL18, RPL17, RPL36A, RPL19, RPL13, RPL15, RPLP2, RPS2, RPS3, ANK2, RPS3A, RPLP0, RPL10, RPL12, KDELR1, RPS27A, RPL35A, PMM2, RPS19, RPS16, RPL41, RPS17, RPS15, RPS12, RPS13, RPS10, RPS11, RAB10, RPL35, RPL27A, RPS15A, RPL36, RPL37, RPL39, SEC62, SEC63, RPS25, RPS27, RPL32, RPL7, RPL6, RPL9, PEX16, RPL8, RPL3, RPL5, RPS20, RPL4, RPL7A, RPL10A, RPS23, RPS24, RPSA, RPS9, RPL23A, RPS6, RPS5, RPS8, R…
GO:0007062~sister chromatid cohesion	65	4.71359e-22	ITGB3BP, MAD1L1, KIF22, XPO1, KNTC1, RANGAP1, AURKB, KIF2C, NDE1, CDCA8, DDX11, SEH1L, INCENP, H2AFY, NUP37, CDCA5, ZW10, DSN1, NUP85, ESPL1, PPP1CC, REC8, MAD2L1, RCC2, ZWINT, MCMBP, BUB1B, NUP107, NUP43, DSCC1, NUP98, NUP160, SPC24, SPC25, RPS27, CENPA, BUB1, SKA1, ZWILCH, FEN1, BUB3, ERCC6L, CENPO, CENPN, CENPM, CENPP, NUF2, KIF18A, CENPF, NDC80, CENPE, SPDL1, BIRC5, CDC20, PMF1, CENPK, CENPI,…
GO:0033365~protein localization to organelle	235	5.43932e-22	RPL18, RPL17, RPL19, RPL13, RPL15, RPLP2, AURKA, CCT2, CCT3, TOMM20L, AURKB, VPS13D, RAE1, MIS18A, RPLP0, RPL10, H2AFY, RPL12, NUP35, RAN, VPS41, UBE2J2, VTI1A, ESCO2, BCL2L11, HES1, RPS19, RPS16, RCC2, RPS17, TRAPPC8, SPAG5, RPS15, UBL4A, RPS12, RPS13, MAPK8, RPS10, RPS11, RAB10, NFKBIE, RPS25, RPS27, ARIH2, ACD, NUP50, OBSL1, RPS20, NUP54, RPS23, RPS24, PLAGL2, MDFI, RPSA, DHX9, SMAD4, SMAD3, R…
GO:0000075~cell cycle checkpoint	92	8.03499e-22	E2F1, MAD1L1, CLSPN, XRCC3, E2F4, E2F7, KNTC1, TTK, AURKA, HUS1B, AURKB, TGFB1, GTSE1, CDT1, CSNK2A2, CDC45, PRMT1, FANCI, WDR76, INTS7, CDK5RAP3, H2AFX, FANCG, TOP2A, CASP2, CCNA2, RPS27A, CCAR2, ZW10, CDK1, CDC6, PCID2, GEN1, DTL, SOX11, DDX39B, CNOT10, TP53, CDK2, TRAPPC12, DCLRE1B, MAD2L1BP, MAD2L1, NABP2, RFWD3, ZWINT, CNOT11, BUB1B, RBM38, PIDD1, MAD2L2, CHFR, GIGYF2, CLOCK, THOC1, FZR1, BL…
GO:0006310~DNA recombination	100	1.01794e-21	XRCC5, XRCC3, XRCC2, FIGNL1, XRCC6, HUS1B, XRCC1, TGFB1, IGHMBP2, NONO, PRIM1, MCM9, KDM1A, FANCM, CDC45, MCM8, ACTR5, PSMC3IP, PRIM2, H2AFX, PPP4C, INO80E, TOP2A, RDM1, CDC7, MMS22L, GEN1, LIG1, POLE, MND1, RMI1, KLHDC3, RAD51, RFC5, REC8, RFC3, NABP2, RFC4, RFC2, TOP3A, RUVBL2, NHEJ1, THOC1, HMGB1, HMGB2, EID3, BLM, UNG, POLA1, RAG1, PRKDC, CHEK1, POLA2, RPA3, RPA1, SLX4, POLE2, ACTL6A, RHNO1, …
GO:0043604~amide biosynthetic process	201	2.25217e-21	RPL18, RPL17, PRR16, RPL19, TARS2, AURKAIP1, RPL13, MALSU1, RPL15, RPLP2, RPLP0, MRPL36, RPL10, MRPL38, MRPL39, RPL12, EIF2B3, MRPL34, MRPL52, RAN, PTBP1, EIF2S3, RPS19, RPS16, RPS17, RPS15, RPS12, RPS13, RPS10, MRPL48, RPS11, GIGYF2, EIF2AK4, TICRR, IGF2BP2, IGF2BP3, ASL, DTD1, RPS25, RPS27, DMD, CDC123, AANAT, MRPL55, RPS20, RPS23, RPS24, RPSA, RARS2, EIF1AD, MAP2K2, SMAD3, RPS9, RPS6, RPS5, RP…
GO:0006518~peptide metabolic process	217	2.35154e-21	RPL18, RPL17, PRR16, RPL19, TARS2, AURKAIP1, RPL13, THOP1, MALSU1, RPL15, RPLP2, RPLP0, MRPL36, RPL10, MRPL38, MRPL39, RPL12, EIF2B3, MRPL34, MRPL52, GSTT2B, RAN, PTBP1, EIF2S3, RPS19, RPS16, RPS17, RPS15, RPS12, RPS13, RPS10, MRPL48, RPS11, GIGYF2, EIF2AK4, TICRR, IGF2BP2, IGF2BP3, DTD1, RPS25, RPS27, DMD, CDC123, MRPL55, IDH1, RPS20, RPS23, RPS24, RPSA, RARS2, EIF1AD, MAP2K2, SMAD3, RPS9, RPS6,…
GO:0044270~cellular nitrogen compound catabolic process	135	2.84559e-21	RPL18, RPL17, GDA, RPL36A, RPL19, NT5C3B, RPL13, LSM7, RPL15, RPLP2, APOBEC3G, APOBEC3F, APOBEC3C, SND1, RPLP0, DHX34, LSM4, RPL10, LSM2, RPL12, RPS27A, SAMD4A, DCTPP1, RPL35A, NUDT1, PCID2, NUDT5, NUDT15, NEIL1, CECR2, RNASEH2A, HNRNPR, POR, MRTO4, MGAT1, RPS19, RPS16, RPS17, RPS15, RPS12, RPS13, RPS10, RPS11, XRN2, HMGB1, HMGB2, AHCY, LIN28A, ADA, RPS25, RPS27, RPL7, RPL6, EIF3E, RPL9, RPL8, RP…
GO:0016032~viral process	245	3.03051e-21	RPL18, XRCC5, RPL17, RPL19, RPL13, RPL15, XRCC6, RPLP2, SLC52A2, MYD88, DDX11, RAE1, RPLP0, CD46, RPL10, VPS4A, H2AFX, NUP37, RPL12, NUP35, CCNA2, EFNB3, RAN, RCOR1, PTBP1, BCL2L11, NPC1, RPS19, AAAS, RPS16, RPS17, RPS15, RPS12, RPS13, RPS10, RPS11, NUP43, EIF2AK4, SIVA1, RCC1, BANF1, RPS25, ATP6V0C, RPS27, NUP50, RPS20, NUP54, RPS23, RPS24, RPSA, CCDC86, FAM111A, AGBL5, SMAD3, RPS9, NXF1, RPS6, …
GO:0044764~multi-organism cellular process	246	3.87732e-21	RPL18, XRCC5, RPL17, RPL19, RPL13, RPL15, XRCC6, RPLP2, SLC52A2, MYD88, DDX11, RAE1, RPLP0, CD46, RPL10, VPS4A, H2AFX, NUP37, RPL12, NUP35, CCNA2, EFNB3, RAN, RCOR1, PTBP1, BCL2L11, NPC1, RPS19, AAAS, RPS16, RPS17, RPS15, RPS12, RPS13, RPS10, RPS11, NUP43, EIF2AK4, SIVA1, RCC1, BANF1, RPS25, ATP6V0C, RPS27, NUP50, RPS20, NUP54, RPS23, RPS24, RPSA, CCDC86, FAM111A, AGBL5, SMAD3, RPS9, NXF1, RPS6, …
GO:0046700~heterocycle catabolic process	133	4.72159e-21	RPL18, RPL17, GDA, RPL36A, RPL19, NT5C3B, RPL13, LSM7, RPL15, RPLP2, APOBEC3G, APOBEC3F, APOBEC3C, SND1, RPLP0, DHX34, LSM4, RPL10, LSM2, RPL12, RPS27A, SAMD4A, DCTPP1, RPL35A, NUDT1, PCID2, NUDT5, NUDT15, NEIL1, CECR2, RNASEH2A, HNRNPR, MRTO4, MGAT1, RPS19, RPS16, RPS17, RPS15, RPS12, RPS13, RPS10, RPS11, XRN2, HMGB1, HMGB2, AHCY, LIN28A, ADA, RPS25, RPS27, RPL7, RPL6, EIF3E, RPL9, RPL8, RPL3, R…
GO:0006333~chromatin assembly or disassembly	81	5.00324e-21	ITGB3BP, HIRA, NAP1L1, DAXX, HIST1H2BO, HIST1H2BM, HIST1H2BK, OIP5, MIS18A, HIST1H2BJ, ANP32A, H2AFY, H2AFX, BAHCC1, HIRIP3, HIST3H2BB, HIST1H1E, RBBP4, HIST1H1D, HIST1H1C, HIST1H1B, MTA2, ANP32E, TP53, MCM2, HMGA1, UBN1, NOC2L, HIST1H1T, SMARCE1, BAZ1B, HIST2H2BE, HIST2H2BF, HMGB1, HIST1H4L, HMGB2, SET, HIST1H4A, CENPA, HIST1H4B, HJURP, NPM1, HIST1H4E, HIST1H4C, HIST1H4D, ASF1B, HELLS, HIST1H4H,…
GO:0019439~aromatic compound catabolic process	135	9.22083e-21	RPL18, RPL17, GDA, RPL36A, RPL19, NT5C3B, RPL13, LSM7, RPL15, RPLP2, APOBEC3G, APOBEC3F, APOBEC3C, FAH, SND1, RPLP0, DHX34, LSM4, RPL10, LSM2, RPL12, RPS27A, SAMD4A, DCTPP1, RPL35A, NUDT1, PCID2, NUDT5, NUDT15, NEIL1, CECR2, RNASEH2A, HNRNPR, MRTO4, MGAT1, RPS19, RPS16, RPS17, RPS15, RPS12, RPS13, RPS10, RPS11, XRN2, HMGB1, HMGB2, AHCY, LIN28A, ADA, RPS25, RPS27, RPL7, RPL6, EIF3E, RPL9, RPL8, RP…
GO:0031497~chromatin assembly	74	1.33704e-20	ITGB3BP, HIRA, NAP1L1, DAXX, HIST1H2BO, HIST1H2BM, HIST1H2BK, OIP5, MIS18A, HIST1H2BJ, ANP32A, H2AFY, H2AFX, BAHCC1, HIST3H2BB, HIST1H1E, RBBP4, HIST1H1D, HIST1H1C, HIST1H1B, ANP32E, TP53, MCM2, UBN1, HMGA1, NOC2L, HIST1H1T, HIST2H2BE, HIST2H2BF, HMGB1, HIST1H4L, HMGB2, SET, HIST1H4A, CENPA, HIST1H4B, HJURP, NPM1, HIST1H4E, HIST1H4C, HIST1H4D, ASF1B, HELLS, BAHD1, HIST1H4H, CENPO, HIST1H3J, CENPN…
GO:0000070~mitotic sister chromatid segregation	67	1.65833e-20	KIF23, MAD1L1, KIF22, KIFC1, XRCC3, PRC1, CDC14A, TTK, AURKB, CSNK2A2, KIF2C, CDCA8, SEH1L, VPS4A, H2AFY, KPNB1, CDCA5, ZW10, KIF14, CDC6, GEN1, DSN1, PCID2, NUSAP1, ESPL1, UBE2C, TACC3, CHAMP1, NCAPD3, NCAPD2, TRAPPC12, CHMP1A, REC8, MAD2L1, SPAG5, ZWINT, BUB1B, PDCD6IP, MAD2L2, DSCC1, KIF4B, KIF4A, NEK2, ANAPC10, CEP55, ANAPC11, NCAPH, CENPA, NCAPG, BUB1, BUB3, DLGAP5, KIF18A, AKAP8L, CENPF, KI…
GO:0072594~establishment of protein localization to organelle	184	3.38669e-20	RPL18, RPL17, RPL36A, RPL19, RPL13, RPL15, RPLP2, SAE1, CCT2, PMAIP1, TOMM20L, TGFB1, CSNK2A2, VPS13D, RAE1, RPLP0, MIS18A, RPL10, H2AFY, RPL12, NUP35, RPS27A, RNF31, RPL35A, RAN, VPS41, UBE2J2, NPEPPS, VTI1A, BCL2L11, HES1, RPS19, NABP2, RPS16, RPS17, TRAPPC8, PAM16, RPS15, RPS12, AKAP6, RPS13, MAPK8, RPS10, RPS11, TNFAIP3, RAB10, NFKBIE, RPS25, RPS27, ARIH2, ACD, CSE1L, RPL7, TOMM5, RPL6, RPL9,…
GO:0007346~regulation of mitotic cell cycle	147	1.17784e-19	XRCC3, DBF4B, AURKAIP1, KNTC1, PKMYT1, TTK, AURKA, SAE1, TGFB1, CSNK2A2, EIF4EBP1, H2AFY, CDCA5, CCNA2, RPS27A, PID1, ANAPC1, CEP85, PCID2, ESPL1, MIIP, TACC3, HES1, TRAPPC12, PSMA1, MAD2L1, MAD2L1BP, NABP2, RCC2, PSMA6, ZWINT, PSMA4, NLE1, PDCD6IP, PIDD1, MAD2L2, GIGYF2, FGFR1, FZR1, BLM, TICRR, NEK2, TIPIN, ANLN, ANAPC10, CHEK1, ANAPC11, CHEK2, RCC1, PIN1, ATF2, PSMB5, CDC123, NPM1, OBSL1, FBXO…
GO:0044403~symbiosis, encompassing mutualism through parasitism	246	1.28776e-19	RPL18, XRCC5, RPL17, RPL19, RPL13, RPL15, XRCC6, RPLP2, SLC52A2, MYD88, DDX11, RAE1, RPLP0, CD46, RPL10, VPS4A, H2AFX, NUP37, RPL12, NUP35, CCNA2, EFNB3, RAN, RCOR1, PTBP1, BCL2L11, NPC1, RPS19, AAAS, RPS16, RPS17, RPS15, RPS12, RPS13, RPS10, RPS11, NUP43, EIF2AK4, SIVA1, RCC1, BANF1, RPS25, ATP6V0C, RPS27, NUP50, RPS20, NUP54, RPS23, RPS24, RPSA, CCDC86, FAM111A, AGBL5, SMAD3, RPS9, NXF1, RPS6, …
GO:0044419~interspecies interaction between organisms	246	1.28776e-19	RPL18, XRCC5, RPL17, RPL19, RPL13, RPL15, XRCC6, RPLP2, SLC52A2, MYD88, DDX11, RAE1, RPLP0, CD46, RPL10, VPS4A, H2AFX, NUP37, RPL12, NUP35, CCNA2, EFNB3, RAN, RCOR1, PTBP1, BCL2L11, NPC1, RPS19, AAAS, RPS16, RPS17, RPS15, RPS12, RPS13, RPS10, RPS11, NUP43, EIF2AK4, SIVA1, RCC1, BANF1, RPS25, ATP6V0C, RPS27, NUP50, RPS20, NUP54, RPS23, RPS24, RPSA, CCDC86, FAM111A, AGBL5, SMAD3, RPS9, NXF1, RPS6, …
GO:0044085~cellular component biogenesis	573	1.48824e-19	RPL18, NAF1, KIFC1, RPL17, XRCC3, OXA1L, RPL19, XRCC2, RPL13, MALSU1, XRCC6, RPL15, STOML2, STRN, RPLP2, CIAPIN1, HIST1H2BO, WDR74, ACTG1, HIST1H2BM, HIST1H2BK, RPLP0, HIST1H2BJ, WDR77, PQBP1, VPS4A, LSM4, RPL10, BAHCC1, RPL12, PCBD1, F8, EIF2S3, VPS41, BCL2L11, SPAG9, GLUL, RPS19, RPS16, RCC2, TRAPPC8, RPS17, RPS15, NLE1, RPS12, ADSL, RPS13, RPS10, RPS11, RAD23B, TPPP3, KIF4B, KIF4A, MYBL2, RCC1…
GO:1901361~organic cyclic compound catabolic process	137	1.58779e-19	RPL18, RPL17, GDA, RPL36A, RPL19, NT5C3B, RPL13, LSM7, RPL15, RPLP2, APOBEC3G, APOBEC3F, APOBEC3C, FAH, SND1, RPLP0, DHX34, LSM4, RPL10, LSM2, RPL12, RPS27A, SAMD4A, DCTPP1, RPL35A, NUDT1, PCID2, NUDT5, NUDT15, NEIL1, CECR2, RNASEH2A, HNRNPR, TRERF1, MRTO4, MGAT1, RPS19, RPS16, RPS17, RPS15, RPS12, RPS13, RPS10, RPS11, XRN2, HMGB1, HMGB2, AHCY, LIN28A, ADA, RPS25, RPS27, RPL7, RPL6, EIF3E, RPL9, …
GO:0032200~telomere organization	67	1.63161e-19	XRCC5, XRCC3, XRCC6, CCT2, AURKB, CCT3, PRIM1, MAP3K4, DKC1, PRIM2, GNL3, LIG1, POLE, CCT6A, RAD51, RFC5, PNKP, RFC3, DCLRE1B, NABP2, RFC4, RFC2, HIST1H4L, NEK2, POLA1, PRKDC, POLA2, TEN1, RPA3, RPA1, SLX4, ACD, HIST1H4A, POLE2, HIST1H4B, HIST1H4E, HIST1H4C, HNRNPC, HIST1H4D, APEX1, FEN1, ERCC1, HIST1H4H, HIST1H3J, UPF1, PIF1, BRCA2, SIRT6, HNRNPA1, POLD3, CCT7, DOT1L, DNA2, CCT5, POLD1, CCT8, HI…
GO:0010564~regulation of cell cycle process	168	1.6324e-19	STIL, XPO1, XRCC3, DBF4B, AURKAIP1, CEP76, KNTC1, PKMYT1, TTK, AURKA, AURKB, TGFB1, CSNK2A2, DDX11, WDR76, H2AFY, VPS4A, CDCA5, CCNA2, RPS27A, CCAR2, ANAPC1, PID1, CEP85, PCID2, DDX39B, ESPL1, MIIP, TACC3, TRIM37, TRAPPC12, PSMA1, MAD2L1, MAD2L1BP, RCC2, PSMA6, SPAG5, PSMA4, PDCD6IP, PIDD1, MAD2L2, MYBBP1A, GIGYF2, FGFR1, FZR1, BLM, TICRR, NEK2, TIPIN, CHEK1, ANAPC10, ANLN, CHEK2, ANAPC11, RCC1, …
GO:0006334~nucleosome assembly	67	9.19738e-19	ITGB3BP, NAP1L1, HIRA, DAXX, HIST1H2BO, HIST1H2BM, HIST1H2BK, OIP5, MIS18A, HIST1H2BJ, ANP32A, H2AFY, H2AFX, HIST3H2BB, HIST1H1E, RBBP4, HIST1H1D, HIST1H1C, HIST1H1B, ANP32E, MCM2, UBN1, HIST1H1T, HIST2H2BE, HIST2H2BF, HIST1H4L, HMGB2, SET, HIST1H4A, HJURP, HIST1H4B, CENPA, NPM1, HIST1H4E, HIST1H4C, HIST1H4D, ASF1B, HIST1H4H, CENPO, HIST1H3J, CENPN, CENPM, HIST1H2BC, HIST1H2BD, HIST1H2BE, HIST1H2…
GO:0006612~protein targeting to membrane	77	1.17487e-18	RPL18, RPL17, RPL36A, RPL19, RPL13, RPL15, RPLP2, PEX5, RPS2, ADORA1, SSR1, RPS3, ANK2, RPS3A, RPLP0, RPL10, RPL12, RPS27A, AKT2, RPL35A, BSG, RPS19, ATG4D, RPS16, RPL41, RPS17, ATG4B, RPS15, RPS12, RPS13, RPS10, RPS11, RPL27A, RPL35, RPS15A, RPL36, RPL37, RPL39, SEC62, SEC63, RPS25, RPS27, RPL7, RPL32, TMED2, RPL6, RPL9, PEX16, RPL8, RPL3, RPL5, RPS20, NUP54, RPL4, RPL10A, RPL7A, RPS23, RPS24, R…
GO:0046907~intracellular transport	349	1.31193e-18	RPL18, RPL17, DYNC1LI2, SEC31A, RPL19, RPL13, RPL15, RPLP2, STOML2, RANGAP1, TOMM20L, VPS51, ANKLE1, ADORA1, WDR81, SSR1, HOOK2, RAE1, VPS13D, RPLP0, MIS18A, INSIG1, CREB3L2, VPS4A, RPL10, NUP37, RPL12, NUP35, RAB21, BSG, PCID2, RAN, KIF5C, F8, VPS41, UBE2J2, YIF1B, VTI1A, HES1, UXT, SPAG9, RPS19, AAAS, RPS16, RPS17, TRAPPC8, RPS15, RPS12, SURF4, RPS13, RPS10, RPS11, MYBBP1A, NUP43, KIF4A, SRSF10…
GO:0032774~RNA biosynthetic process	724	2.17765e-18	SCAF1, RPL18, XRCC5, RPL17, HIST2H2AA4, SLC2A4RG, RPL19, RPL13, RPL15, XRCC6, RPLP2, INTS2, RORA, CITED4, INTS9, INTS8, EPC1, TAF5L, CDCA7, MC1R, RAE1, INTS7, RPLP0, MED27, INTS6, WDR77, PQBP1, YEATS2, RPL10, DHX33, BAHCC1, OGT, RPL12, CCNA2, MAP2K6, CCAR2, CCAR1, ZNF644, PCBD1, PCID2, ZNF646, RCOR1, ZHX1, HMG20A, BCL2L12, MED19, UXT, ZNF787, DCAF6, RPS19, AAAS, ASCC2, MED15, RPS16, RPS17, SMARCA…
GO:0043603~cellular amide metabolic process	241	2.75176e-18	RPL18, RPL17, PRR16, RPL19, TARS2, AURKAIP1, RPL13, THOP1, MALSU1, RPL15, RPLP2, RPLP0, MRPL36, RPL10, MRPL38, RPL12, MRPL39, EIF2B3, MRPL34, MRPL52, GSTT2B, RAN, PTBP1, EIF2S3, RPS19, RPS16, RPS17, RPS15, RPS12, RPS13, RPS10, MRPL48, RPS11, GIGYF2, EIF2AK4, TICRR, IGF2BP2, IGF2BP3, ASL, DTD1, RPS25, RPS27, DMD, CDC123, AANAT, MRPL55, IDH1, RPS20, RPS23, RPS24, RPSA, RARS2, MAP2K2, EIF1AD, SMAD3,…
GO:0006302~double-strand break repair	80	4.64917e-18	XRCC5, XRCC3, XRCC2, FIGNL1, XRCC6, HUS1B, DEK, XRCC1, MCM9, KDM1A, MCM8, CDC45, DDX11, ACTR5, H2AFX, PPP4C, CDCA5, TWIST1, CDC7, MMS22L, GEN1, LIG1, MND1, HMG20A, ESCO2, RAD51, EYA3, REC8, DCLRE1B, NABP2, PIAS4, BAZ1B, TIMELESS, MAD2L2, NHEJ1, HIST1H4L, BLM, FOXM1, POLA1, PRKDC, CHEK1, CHEK2, RPA3, RPA1, SLX4, SUMO1, HIST1H4A, HIST1H4B, MDC1, HIST1H4E, HIST1H4C, RNF168, HIST1H4D, POLQ, FEN1, ERC…
GO:0065004~protein-DNA complex assembly	87	4.8252e-18	ITGB3BP, XRCC3, XRCC2, HIRA, NAP1L1, DAXX, HIST1H2BO, HIST1H2BM, CDC45, HIST1H2BK, OIP5, MIS18A, HIST1H2BJ, ANP32A, H2AFY, H2AFX, HIST3H2BB, RPS27A, HIST1H1E, RBBP4, HIST1H1D, HIST1H1C, HIST1H1B, SOX12, ANP32E, MCM2, UBN1, RAD51, TAF11, TRAPPC12, HIST1H1T, HIST2H2BE, HIST2H2BF, HMGB1, RAD23B, HIST1H4L, HMGB2, RPA3, RPA1, SET, HIST1H4A, CENPA, HIST1H4B, HJURP, NPM1, HIST1H4E, HIST1H4C, HIST1H4D, E…
GO:0044843~cell cycle G1/S phase transition	89	5.74993e-18	E2F1, E2F4, DBF4, E2F7, EZH2, IQGAP3, PKMYT1, AURKA, MCM10, LATS1, PTEN, GTSE1, CDT1, AKT1, PRIM1, FAM83D, CCNE1, EIF4EBP1, MCM8, PRMT1, CDC45, MCM7, PRIM2, MTBP, ORC6, RANBP1, CDK10, CASP2, CDCA5, ORC1, RPS27A, KIF14, PID1, CDC7, CDK1, CDC6, CNOT10, POLE, TP53, SKP2, MCM2, MCM3, CDK4, MCM4, MCM5, CDK2, MCM6, RFWD3, PSME1, RRM2, CNOT11, RBM38, PIDD1, GIGYF2, ACVR1, BID, CRLF3, POLA1, PRKDC, CHEK2…
GO:0006403~RNA localization	80	2.36098e-17	NAF1, XPO1, XPO5, NUP188, CCT2, CCT3, TOMM20L, DKC1, RAE1, SEH1L, QKI, MAGOHB, RANBP1, NUP37, NUP35, PABPN1, DDX39A, NOL6, PRPF31, PCID2, RAN, NUP88, KIF5C, DDX39B, EXOSC2, NUP85, CCT6A, NPIPA1, PIH1D1, AAAS, NUP205, RUVBL2, NUP107, CPSF3, THOC3, NUP43, THOC1, ZC3H3, NXT1, NUP98, NUP160, SRSF10, AGFG1, NUP93, IGF2BP2, IGF2BP3, POLR2D, EXOSC10, NDC1, NUP214, BUD13, NUP210, NUP50, NUP54, RPSA, NUP1…
GO:0040029~regulation of gene expression, epigenetic	92	3.31309e-17	TAF1C, HIST2H2AA4, XPO5, EZH2, TBP, DEK, TGFB1, WBP2, HIST2H2AB, EPC1, CDC45, H2AFV, PRMT7, ELOF1, HIST2H2AC, CLP1, H2AFY, H2AFX, BAHCC1, DND1, RBBP4, RAN, POLR1A, MBD3, IFI16, HMGA1, TARBP2, UHRF1, BAZ1B, CELF1, MYBBP1A, HIST1H2AB, HIST1H2AC, HIST1H4L, POLR2E, POLR2L, HIST1H2AG, HIST1H2AD, HIST1H2AE, CHEK1, ZNRD1, WTIP, LIN28A, EXOSC10, SRRT, HIST1H4A, METTL3, HIST1H4B, HIST1H4E, ZC3H12A, HIST1H…
GO:1902582~single-organism intracellular transport	181	4.62647e-17	RPL18, RPL17, RPL36A, RPL19, RPL13, RPL15, STOML2, RPLP2, TOMM20L, WDR81, ADORA1, TGFB1, SSR1, SLC25A20, STARD4, ANK2, RAE1, RPLP0, INSIG1, RPL10, VPS4A, NUP37, RPL12, NUP35, RPS27A, RAB21, RPL35A, BSG, RAN, HES1, UXT, RPS19, AAAS, RPS16, RPS17, PAM16, RPS15, RPS12, AKAP6, RPS13, RPS10, RPS11, NUP43, KIF4A, NFKBIE, ABCA1, RPS25, RPS27, BLOC1S4, CSE1L, RPL7, RPL6, RPL9, NUP50, RPL8, RPL3, RPL5, RP…
GO:0051168~nuclear export	73	5.4172e-17	XPO1, LZTS2, XPO5, XPO4, NUP188, RANGAP1, ANKLE1, GTSE1, TGFB1, CCHCR1, RAE1, SEH1L, NUP37, RANBP1, NUP35, PABPN1, DDX39A, NOL6, ABCE1, EGR2, NUP88, PCID2, RAN, DDX39B, TP53, NUP85, AAAS, NUP205, RPS15, NUP107, CPSF3, THOC3, NUP43, THOC1, ZC3H3, NXT1, NUP98, NUP160, SRSF10, AGFG1, NUP93, POLR2D, TCF7L2, NDC1, NUP214, BUD13, CSE1L, NUP210, NUP50, NUP54, HSPA9, RPSA, NUP153, UPF1, ALYREF, STRADA, A…
GO:0034728~nucleosome organization	71	7.68629e-17	ITGB3BP, NAP1L1, HIRA, DAXX, HIST1H2BO, HIST1H2BM, HIST1H2BK, OIP5, MIS18A, HIST1H2BJ, ANP32A, H2AFY, H2AFX, HIST3H2BB, HIST1H1E, RBBP4, HIST1H1D, HIST1H1C, HIST1H1B, ANP32E, MCM2, UBN1, HMGA1, HIST1H1T, SMARCE1, HIST2H2BE, HIST2H2BF, HIST1H4L, HMGB2, VPS72, SET, HIST1H4A, CENPA, HJURP, HIST1H4B, NPM1, HIST1H4E, HIST1H4C, HIST1H4D, ASF1B, HIST1H4H, CENPO, HIST1H3J, CENPN, CENPM, HIST1H2BC, HIST1H…
GO:0071824~protein-DNA complex subunit organization	91	8.25052e-17	ITGB3BP, XRCC3, XRCC2, HIRA, NAP1L1, DAXX, HIST1H2BO, HIST1H2BM, CDC45, HIST1H2BK, OIP5, MIS18A, HIST1H2BJ, ANP32A, H2AFY, H2AFX, HIST3H2BB, RPS27A, HIST1H1E, RBBP4, HIST1H1D, HIST1H1C, HIST1H1B, SOX12, ANP32E, MCM2, HMGA1, UBN1, RAD51, TAF11, TRAPPC12, HIST1H1T, SMARCE1, HIST2H2BE, HIST2H2BF, HMGB1, RAD23B, HIST1H4L, HMGB2, VPS72, RPA3, RPA1, SET, HIST1H4A, CENPA, HIST1H4B, HJURP, NPM1, HIST1H4E…
GO:0031047~gene silencing by RNA	66	9.9544e-17	XPO5, NUP188, TGFB1, RAE1, SEH1L, SND1, CLP1, NUP37, DND1, NUP35, NUP88, RAN, CNOT10, NUP85, TARBP2, AAAS, NUP205, CNOT11, CELF1, NUP107, NUP43, POLR2G, HIST1H4L, NUP98, POLR2E, NUP160, POLR2L, POLR2I, NUP93, WTIP, POLR2D, LIN28A, POLR2C, POLR2B, NDC1, SRRT, NUP214, HIST1H4A, METTL3, HIST1H4B, NUP210, NUP50, HIST1H4E, ZC3H12A, LIMD1, AGO3, HIST1H4C, NUP54, HIST1H4D, HIST1H4H, HIST1H3J, NUP153, MA…
GO:0000082~G1/S transition of mitotic cell cycle	81	4.54488e-16	E2F1, E2F4, DBF4, E2F7, EZH2, IQGAP3, PKMYT1, AURKA, MCM10, LATS1, PTEN, GTSE1, CDT1, AKT1, PRIM1, CCNE1, MCM8, PRMT1, CDC45, EIF4EBP1, MCM7, PRIM2, MTBP, ORC6, CDK10, RANBP1, CASP2, ORC1, CDCA5, RPS27A, CDC7, CDK1, CDC6, CNOT10, POLE, TP53, SKP2, MCM2, MCM3, CDK4, MCM4, MCM5, CDK2, MCM6, RFWD3, RRM2, CNOT11, RBM38, PIDD1, GIGYF2, ACVR1, CRLF3, POLA1, PRKDC, CHEK2, POLA2, RCC1, PPAT, RPA3, RPA1, …
GO:0051169~nuclear transport	135	5.12748e-16	XPO1, XPO5, SNRPD3, XPO4, RBM15B, SNRPD1, SNRPD2, RANGAP1, ANKLE1, TGFB1, RAE1, PSIP1, NUP37, NUP35, FBXO22, DDX39A, PABPN1, PCID2, RAN, DDX39B, HES1, AAAS, RPS15, SNRPB, AKAP6, MYBBP1A, SNRPE, NUP43, SNRPG, ZC3H3, SRSF10, AGFG1, NFKBIE, BANF1, CSE1L, NUP50, NPM1, NUP54, MDFI, RPSA, AKAP8L, SMAD4, SMAD3, RNPS1, MALT1, NXF1, HNRNPA1, SRSF3, SRSF2, EIF4E, NUP62, SRSF7, HEATR3, SRSF6, TRPS1, SRSF9, …
GO:0007093~mitotic cell cycle checkpoint	65	5.30648e-16	E2F1, MAD1L1, CLSPN, XRCC3, E2F4, E2F7, KNTC1, TTK, AURKA, HUS1B, TGFB1, GTSE1, CSNK2A2, PRMT1, FANCI, CDK5RAP3, TOP2A, CASP2, CCNA2, RPS27A, ZW10, CDK1, GEN1, PCID2, CNOT10, TP53, CDK2, TRAPPC12, MAD2L1BP, RFWD3, NABP2, MAD2L1, ZWINT, BUB1B, CNOT11, RBM38, PIDD1, CHFR, MAD2L2, GIGYF2, BLM, TICRR, TIPIN, PRKDC, CHEK1, CHEK2, ATF2, MDC1, NPM1, BUB1, ZWILCH, BUB3, TFDP1, MSH2, TAOK3, EME1, CENPF, N…
GO:0051641~cellular localization	497	6.9359e-16	RPL18, KIFC1, RPL17, OXA1L, RPL19, RPL13, RPL15, STOML2, RPLP2, RANGAP1, VPS51, ANKLE1, WDR81, SSR1, CDCA8, RAE1, RPLP0, VPS4A, RPL10, RPL12, HTR1D, CDCA5, BSG, PCID2, KIF5C, F8, ESPL1, VPS41, UBE2J2, YIF1B, BTBD9, BCL2L11, SPAG9, UXT, NPC1, RPS19, AAAS, RPS16, RCC2, SPAG5, TRAPPC8, RPS17, SPAG4, ZWINT, RPS15, SURF4, RPS12, UBL4A, RPS13, RPS10, MAPK8, ARL8B, RPS11, MYBBP1A, SH3GL2, KIF4A, NFKBIE,…
GO:0016925~protein sumoylation	58	7.19545e-16	SAE1, RANGAP1, CBX2, NUP188, AURKB, SENP5, CDCA8, RAE1, SEH1L, INCENP, NUP37, NUP35, TOP2A, PHC2, GNL3, TRPM4, EGR2, NUP88, TP53, HMG20A, NUP85, SENP1, AAAS, PIAS4, NUP205, NUP107, NUP43, NUP98, EID3, NUP160, BLM, NUP93, SUMO3, RPA1, NDC1, SUMO2, NUP214, SUMO1, MDC1, NUP210, NUP50, RNF168, HNRNPC, NUP54, NUP153, TRIM28, BIRC5, NUP155, BRCA1, SMC3, HDAC4, NUP62, UBA2, TDG, PCNA, PARP1, SCMH1, HDAC7
[truncated: 1,014 more rows]

## Sheet: module 3, nGenes=1215
GO Terms	Number of Genes	P Value	Gene Names
GO:0050912~detection of chemical stimulus involved in sensory perception of taste	5	0.00117307	GNAT1, TAS2R13, TAS2R5, TAS1R3, TAS2R30
[truncated: 36 more rows]

## Sheet: module 4, nGenes=1904
GO Terms	Number of Genes	P Value	Gene Names
[truncated: 650 more rows]

## Sheet: module 5, nGenes=787
GO Terms	Number of Genes	P Value	Gene Names
[truncated: 30 more rows]

[truncated: 18 more sheets: module 6, nGenes=680, module 7, nGenes=813, module 8, nGenes=502, module 9, nGenes=2112, module 10, nGenes=2310, module 11, nGenes=383, module 12, nGenes=343, module 13, nGenes=343, module 14, nGenes=307, module 15, nGenes=272, module 16, nGenes=265, module 17, nGenes=596, module 18, nGenes=233, module 19, nGenes=185, module 20, nGenes=178, module 21, nGenes=168, module 22, nGenes=138, module 23, nGenes=125]
